# Supplementary material for: Research sites get closer to field camps over time: Informing environmental management through a geospatial analysis of science in the McMurdo Dry Valleys, Antarctica
Source: PLoS One. 2021 Nov 4;16(11):e0257950. doi: 10.1371/journal.pone.0257950 (PMC8568199; doi:10.1371/journal.pone.0257950)
Supplement: S1 Dataset — Bibliographic data; camp distance frequency tables and statistical tests for the proximity analysis (Figs 3 and 5); Table A-Location analysis/quartile counts and Table B-Camp rankings by publication (Fig 6). (ZIP) [file pone.0257950.s003.zip]

Archive with 23 entries (22 files):
- S2_Dataset/Bibliography_master.xlsx
- S2_Dataset/Camp_distance_frequencies/
- S2_Dataset/Camp_distance_frequencies/Asgard Hut.csv
- S2_Dataset/Camp_distance_frequencies/Brownworth Hut.csv
- S2_Dataset/Camp_distance_frequencies/Bull Pass Huts.csv
- S2_Dataset/Camp_distance_frequencies/F6 Camp.csv
- S2_Dataset/Camp_distance_frequencies/Fryxell SSSI Hut.csv
- S2_Dataset/Camp_distance_frequencies/Lake Bonney Camp (New).csv
- S2_Dataset/Camp_distance_frequencies/Lake Bonney Camp (Old).csv
- S2_Dataset/Camp_distance_frequencies/Lake Fryxell Camp.csv
- S2_Dataset/Camp_distance_frequencies/Lake Hoare Camp.csv
- S2_Dataset/Camp_distance_frequencies/Lower Wright Hut.csv
- S2_Dataset/Camp_distance_frequencies/Marble Point Refueling Station.csv
- S2_Dataset/Camp_distance_frequencies/Meserve Hut.csv
- S2_Dataset/Camp_distance_frequencies/Miers Hut.csv
- S2_Dataset/Camp_distance_frequencies/New Harbor Camp.csv
- S2_Dataset/Camp_distance_frequencies/Vanda Station (New).csv
- S2_Dataset/Camp_distance_frequencies/Vanda Station (Old).csv
- S2_Dataset/Statistical_tests_results.xlsx
- S2_Dataset/StudySites-camps_distances_samplinginMDV.csv
- S2_Dataset/StudySites-camps_polygon_area_overlays.xls
- S2_Dataset/Table_A-location_analysis_quartile_counts.docx
- S2_Dataset/Table_B-camps-rankings-by-publications.docx
