# Supplementary material for: Research sites get closer to field camps over time: Informing environmental management through a geospatial analysis of science in the McMurdo Dry Valleys, Antarctica
Source: PLoS One. 2021 Nov 4;16(11):e0257950. doi: 10.1371/journal.pone.0257950 (PMC8568199; doi:10.1371/journal.pone.0257950)
Supplement: S1 Dataset — Bibliographic data; camp distance frequency tables and statistical tests for the proximity analysis (Figs 3 and 5); Table A-Location analysis/quartile counts and Table B-Camp rankings by publication (Fig 6). (ZIP) [file pone.0257950.s003.zip › S2_Dataset/Bibliography_master.xlsx]

## Sheet: Sheet1
Identifier	Title	First_author	Date	Study_sites	SamplingInMDV	ReferencedMDV	NonMDV
MCMEH-B000001	Antarctic Dry Valley Drilling Project: Report on seminar 2.	Treves, SB	1976		Yes	Yes
MCMEH-B000002	Bibliography of DVDP projects to July 1975	Mudrey, MG Jr	1975			Yes
MCMEH-B000003	Busy summer season at Scott Base and Vanda	Griffiths, HF	1972	Lake Vanda	Yes	Yes
MCMEH-B000004	New Zealand parties work in the dry valleys	Griffiths, HF	1971	Lake Vanda	Yes	Yes
MCMEH-B000005	Summer work from Vanda	Cutfield, SK	1970	Lake Vanda	Yes	Yes
MCMEH-B000006	The first year at Vanda Station	Cutfield, SK	1970	Vanda Station (Old)	Yes	Yes
MCMEH-B000007	Dry Valley bibliography	Heine, AJ	1970			Yes
MCMEH-B000008	Japanese science programs in the dry valleys	Kusunoki, K	1975				NaN
MCMEH-B000009	Walk in Taylor Valley	Neider, C	1972	Lake Bonney; Matterhorn Glacier; Taylor Glacier; Lacroix Glacier; Nussbaum Riegel; Suess Glacier;	Yes	Yes
MCMEH-B000010	Bibliography of dry valleys publications produced under the aegis of the New Zealand Antarctic Research Program 1959-1976	Mead, KL	1977			Yes
MCMEH-B000011	Antarctic programs (abstract)	Thompson, RB	1974				NaN
MCMEH-B000012	New Zealand activities in DVDP, 1974-75	Thompson, RB	1975	New Harbor DVDP8-10; Commonwealth DVDP11; Lake Leon (Lake Hoare) DVDP12; Don Juan Pond DVDP5-13; North Fork Basin DVDP14	Yes	Yes
MCMEH-B000013	New Zealand’s role in the Dry Valley Drilling Project (1971-1976)	Thompson, RB	1975			Yes
MCMEH-B000014	Particles in the Antarctic Atmosphere	Cable, RD	1968		Yes	Yes
MCMEH-B000015	Antarctic atmospheric chemistry: preliminary exploration	Fisher, WH	1969		Yes	Yes
MCMEH-B000016	Estimation of some atmospheric trace gases in Antarctica	Fisher, WH	1968		Yes	Yes
MCMEH-B000017	Mummified seal carcasses in a deglaciated region of south Victoria Land, Antarctica	Barwick, RE	1967		Yes	Yes
MCMEH-B000018	Seal tracks in the Taylor Dry Valley	Claridge, GGC	1961	Lake Bonney	Yes	Yes
MCMEH-B000019	Mummified seals of southern Victoria Land.	Dort, W Jr	1971			Yes
MCMEH-B000020	Significance and antiquity of mummified seals in southern-western Victoria Land, Antarctica	Dort, W Jr	1975	Lake Bonney		Yes
MCMEH-B000021	Antarctic skuas at Vanda Station	Fowler, JA	1973	Vanda Station (Old)	Yes	Yes
MCMEH-B000022	Search for life on Mars: where we stand today	Horowitz, NH	1971				Yes
MCMEH-B000023	Survival of histological structure and biochemical constituents in an ancient mummified Weddell seal: Part III – survival of biochemical constituents	Hsu, LH	1971		Yes	Yes
MCMEH-B000024	Antarctic plant life	Llano, GA	1959				Yes
MCMEH-B000025	The flora of Antarctica	Llano, GA	1965				Yes
MCMEH-B000026	The terrestrial life of the Antarctic	Llano, GA	1962	Lake Vanda	Yes	Yes
MCMEH-B000027	Survival of histological structure and biochemical constituents in an ancient mummified Weddell seal: Part 1 – General description and age of Antarctic seal mummie	Marini, MA	1971	Taylor Valley		Yes
MCMEH-B000028	Surviving macromolecules in Antarctic seal mummies	Marini, MA	1967	Lake Bonney		Yes
MCMEH-B000029	Survival of histological structure and biochemical constituents in an ancient mummified Weddell seal: Part II – Survival of histological structure.	Orr, MF	1971		Yes	Yes
MCMEH-B000030	Occurrence of aquatic fungi in Victoria Land and Ross Island	Paterson, RA	1972				NaN
MCMEH-B000031	Mummified seal carcasses in the McMurdo Sound region, Antarctica	Pewe, TL	1959	Lake Bonney	Yes	Yes
MCMEH-B000032	Physiological studies of Antarctica mosses, 1967-1968.	Rastorfer, JR	1968	Marble point; Hobbs Glacier	Yes	Yes
MCMEH-B000033	Inland record of a live crabeater seal in Antarctica	Stirling, I	1968				Yes
MCMEH-B000034	Terrestrial Prostigmata (Trombidiform mites)	Strandtmann, RW	1967	Miers Glacier; Spike Cape; Gneiss Point; Marble Point; Wright Lower Glacier; The Strand Moraines; Lake Fryxell, Lake Chad; Butter Point; Lake Péwé, Blue Glacier; Brown Peninsula; Lake Teardrop; Black Island; Mount Discovery; Penny Lake		Yes
MCMEH-B000035	Distribution of the Antarctic mite Streretydeus mollis Womersley and Standtmann in southern Victoria Land	Strandtmann, RW	1973	Cape Roberts; Hart Glacier; Rhone Glacier; Canada Glacier; Black Island; Marble Point; Onyx River; Cape Chocolate; Taylor River; Lake Bonney	Yes	Yes
MCMEH-B000036	Arthropods of the Convoy Range.	Strandtmann, RW	1968	Towle Glacier	Yes	Yes
MCMEH-B000037	Biological weathering in Antarctica	Ugolini, FC	1969	Marble Point; Kar Plateau	Yes	Yes
MCMEH-B000038	Arthropods of southern Victoria Land.	Voss, WJ	1969	The Strand Moraines	Yes	Yes
MCMEH-B000039	“Complete” seal carcass at Lake Miers, Miers Valley	Webb, PN	1977	Lake Miers	Yes	Yes
MCMEH-B000040	Mammalia (whales and seals)	Wilson, EA	1907		Yes	Yes
MCMEH-B000041	Entomological investigations in Antarctica, 1963-1964 season	Wise, KAJ	1967	Penny Lake; Lake Pewe; Marble Point; Lake Bonney	Yes	Yes
MCMEH-B000042	Tectonic map of Antarctica: a progress report.	Hamilton, WG	1964			Yes
MCMEH-B000043	Type III final report on application of LANDSAT imagery to geologic mapping in the ice-free valleys of Antarctica	Houston, RS	1976	Lake Vida	Yes	Yes
MCMEH-B000044	ERTS-1 applied to geologic mapping in the dry valleys	Houston, RS	1974			Yes
MCMEH-B000045	Reconnaissance geologic mapping in the dry valleys of Antarctica using the Earth Resources Technology Satellite	Houston, RS	1973			Yes
MCMEH-B000046	Phototheodolite resurvey in the dry valleys	Miagkov, S	1976	Meserve Glacier; Bartley Glacier; Sandy Glacier; Wright Lower Glacier; Taylor Glacier; Rhone Glacier; Wilson Piedmont Glacier;Garwood Glacier; Walcott Glacier; Commonwealth Glacier; Hart Glacier; Goodspeed Glacier; Conrow Glacier; Taylor Glacier; Hughes Glacier; Lacroix Glacier; Suess Glacier	Yes	Yes
MCMEH-B000047	Topographic mapping field operations, 1971-72	Southard, RB	1972				Yes
MCMEH-B000048	Antarctica: a potential international burial area for high-level radioactive wastes	Angino, EE	1976			Yes
MCMEH-B000049	Need for conservation of freshwater environments.	Armitage, KB	1972	Lake Bonney; Lake Vanda; Lake Vida	Yes	Yes
MCMEH-B000050	Environmental impact studies of Antarctic sites	Cameron, RE	1977	Mount Howe	Yes	Yes
MCMEH-B000051	DVDP environmental monitoring	Cameron, RE	1974	Lake Vanda DVDP4; Don Juan Pond DVDP5-13; Lake Vida DVDP6; Canada Glacier DVDP7; New Harbor DVDP8-10; Vanda Station (Old); Lake Bonney (Old); Walcott Glacier	Yes	Yes
MCMEH-B000052	Environmental impact monitoring of the Dry Valley Drilling Project (DVPD), (abstract)	Cameron, RE	1974				NaN
MCMEH-B000053	The Physical impact of DVDP drilling at site 4, Lake Vanda	Hendy, CH	1974	Lake Vanda DVDP4	Yes	Yes
MCMEH-B000054	DVDP Environmental impact assessment and monitoring	Howard, RV	1976	New Harbor DVDP8-10; Lake Vida DVDP6; Don Juan Pond DVDP5-13; Canada Glacier DVDP7; Commonwealth DVDP11; North Fork Basin DVDP14; Lake Leon (Lake Hoare) DVDP12; Lake Bonney Camp (New);	Yes	Yes
MCMEH-B000055	Monitoring of Antarctic dry valley drilling sites	Morelli, FA	1972				NaN
MCMEH-B000056	Environmental impact assessment and monitoring of DVDP	Parker, BC	1976				NaN
MCMEH-B000057	DVDP environmental monitoring	Parker, BC	1975	New Harbor DVDP8-10; Commonwealth DVDP11; Don Juan Pond DVDP5-13; North Fork Basin DVDP14	Yes	Yes
MCMEH-B000058	Environmental appraisal for the Dry Valley Drilling Project, phase III (1973-74)	Parker, BC	1973				NaN
MCMEH-B000059	Environmental appraisal for the Dry Valleys Drilling Project phase IV (1974-75)	Parker, BC	1974				NaN
MCMEH-B000060	United States and New Zealand cooperation in environmental protection	Thompson, RB	1971	Vanda Station (Old)		Yes
MCMEH-B000061	Ionic content of Antarctic sea ice samples	Angino, EE	1965	Taylor Glacier; Wilson Piedmont Glacier; Lake Bonney; Lake Vanda; Lake Fryxell	Yes	Yes
MCMEH-B000062	Hydrocarbons in air samples from Antarctic dry valley drilling sites.	Behar JV	1972	Lake Fryxell Camp; Don Juan Pond; Lake Vida	Yes	Yes
MCMEH-B000063	Chemical weathering in Wright Valley.	Behling, RE	1971	Meserve Glacier	Yes	Yes
MCMEH-B000064	Saline discharge from Taylor Glacier, Victoria Land, Antarctica.	Black, RF	1965	Taylor Glacier	Yes	Yes
MCMEH-B000065	The extraction of elements with cyclic solvents and its application to geochemical analysis.	Boswell, CR	1965	Lake Bonney		Yes
MCMEH-B000066	Strontium isotope compositions of non-marine carbonate rocks from the Beacon Supergroup of the Transantarctic Mountains.	Paure, G	1973				Yes
MCMEH-B000067	The geochemistry of soluble salts in the Wright and Taylor Valleys, south Victoria Land, Antarctica	Field, AB	1975	Lake Bonney; Lake Vanda	Yes	Yes
MCMEH-B000068	Geological investigations in southern Victoria Land, Antarctica: Part 8 – Evaporite salt in the Victoria Valley region.	Gibson, GW	1962	Lake Vashka; Lake Vida;	Yes	Yes
MCMEH-B000069	Geochemistry of volcanic rocks of the Ross Island area, Antarctica (abstract	Goldich, SS	1973		Yes	Yes
MCMEH-B000070	Geochemistry of the Cenozoic volcanic rocks of Ross Island and vicinity, Antarctica	Goldich, SS	1975	Sollas Glacier; Brandau Vent;	Yes	Yes
MCMEH-B000071	K/Rb and K/Ba ratios in Antarctica and New Zealand tholeiites and alsali basalts	Gunn, BM	1965			Yes
MCMEH-B000072	Modal and element variation in Antarctic tholeiites.	Gunn, BM	1966		Yes	Yes
MCMEH-B000073	Petrology of probable Paleozoic granitic rocks from the Ross Sea region, Atnarctica.	Hamilton, WG	1961		Yes	Yes
MCMEH-B000074	Saline features of a small ice platform in Taylor Valley, Antarctica	Hamilton, WG	1962	Blood Falls	Yes	Yes
MCMEH-B000075	Geochemistry of the closed drainage basins of the McMurdo oasis, Antarctica (abstract)	Hendy, CH	1974				NaN
MCMEH-B000076	Geochemical study on the distribution of some minor elements in deposits and water samples of the Antarctic oases: No.1 – The Ra content of DVDP core and the deposits of the Vestfold Hills.	Horiuchi, K	1977	Vestfold Hills	Yes	Yes
MCMEH-B000077	Chemistry in the Antarctic.	House, DA	1966	Lake Fryxell; Lake Hoare; Lake Chad; Lake Bonney; Lake Joyce; Lake Vanda; Lake Canopus	Yes	Yes
MCMEH-B000078	Nitrate and iodate in Antarctic salt deposits.	Johannesson, JK	1962			Yes
MCMEH-B000079	Geochemical and paleoecologic studies in the ice-free valleys, southern Victoria Land, Antarctica.	Jones, LM	1973				NaN
MCMEH-B000080	Origins of the salts in Taylor Valley.	Jones, LM	1968	Lake Bonney; Taylor Glacier; Lake Bonney; LaCroix Glacier; Canada Glacier; Lake Fryxell	Yes	Yes
MCMEH-B000081	Geochemistry of the McMurdo Volcanics, Victoria Land: Part 1 – Strontium isotope composition	Jones, LM	1972	Mount Dromedary; Howchin Glacier;	Yes	Yes
MCMEH-B000082	Origin of the Jurassic dolerites and basalts of southern Victoria Land	Jones, LM	1973		Yes	Yes
MCMEH-B000083	Geochemical study of water and secondary minerals from cores and the ground in the dry valley region.	Kato, K	1975				NaN
MCMEH-B000084	Preliminary geochemical prospecting of thermal sources around Lake Vanda, dry valley, Antarctica.	Koga, A	1977	Lake Vanda	Yes	Yes
MCMEH-B000085	Organogeochemistry of the Dry Valley Drilling Project (DVDP), Antarctica (abstract)	Koyama, T	1972				NaN
MCMEH-B000086	Symposium on Antarctic geochemistry (Nankyoku chikyukaagaku shinpozium no wadai).	Kurasawa, H	1977				NaN
MCMEH-B000087	The Stable isotope geochemistry of gypsum, Miers Valley, Antarctica (abstract)	Lyon, GL	1976				NaN
MCMEH-B000088	Application of the Ghyben-Herzberg Principles to an understanding of the physical chemistry of Ross Island and New Harbor Permafrost core.	McGinnis, LD	1976	New Harbor			NaN
MCMEH-B000089	Oxygen isotopic composition of sulphates: Part 4 – Bacterial fractionation of oxygen isotopes in the reduction of sulphate and in the oxidation of Sulphur.	Mizutani, Y	1969	Lake Vanda		Yes
MCMEH-B000090	Japanese activities in DVDP, 1975-1976.	Nagata, T	1976	DVDP15	Yes	Yes
MCMEH-B000091	Japanese scientific activities in the McMurdo region, 1976-1977	Nagata, T	1977				NaN
MCMEH-B000092	Isotope geochemistry and environmental variations in the dry valley region, Antarctica (abstract).	Nakai, N	1972				NaN
MCMEH-B000093	Stable isotope studies of DVDP 3, 6 and 8 and possible sources of secondary minerals and evaporates in the McMurdo region	Nakai, N	1975	DVDP3; Lake Vida DVDP6; New Harbor DVDP8			NaN
MCMEH-B000094	Stable isotope studies on the origin and geological history of water and salts in the Lake Vanda areas, Antarctica.	Nakai, N	1975	Lake Vanda	Yes	Yes
MCMEH-B000095	Geochemical study of the formation process for saline lakes in the dry valleys, south Victoria Land, Antarctica.	Nakaya, S	1977	Lake Vanda; Lake Bonney			NaN
MCMEH-B000096	Distribution of evaporate minerals from Taylor Valley, Victoria Land, Antarctica (abstract)	Nitshiyama, T	1975				NaN
MCMEH-B000097	Sulphur isotope studies of evaporite minerals from Taylor Valley, Victoria Land, Antarctica (abstract).	Nitshiyama, T	1975				NaN
MCMEH-B000098	Oxygen isotopic composition of sulphates. Part 1 – A method for the extraction of oxygen and its quantitative conversion to carbon dioxide for isotope ratio measurement.	Rafter, TA	1967	Lake Bonney; Lake Vanda		Yes
MCMEH-B000099	Oxygen isotopic composition of sulphates. Part 2 – Preliminary results on oxygen isotopic variations in suphates and their relationship to their environment and to their S34 values.	Rafter, TA	1967	Lake Bonney, Lake Vanda		Yes
MCMEH-B000100	Preliminary study of variations of oxygen and suphur isotope in natural sulphates.	Rafter, TA	1967			Yes
MCMEH-B000101	Origin and distribution of mirabilite, McMurdo Sound region, Antarctica.	Rivard, NR	1962			Yes
MCMEH-B000102	Mirabilite and associated seal bones, southern Victoria Land.	Siegel, FR	1968	Hobbs	Yes	Yes
MCMEH-B000103	Evaporite salts from the dry valleys of Victoria Land, Antarctica (letter)	Smith, GJ	1965			Yes
MCMEH-B000104	Calcium salts from Taylor Glacier, southern Victoria Land	Stephens, GC	1969	Taylor Glacier	Yes	Yes
MCMEH-B000105	Strontium isotope geochemistry of the volcanic rocks and associated mafic and ultramafic nodules from the Ross Island area, Antarctica.	Stuckless, JS	1975				NaN
MCMEH-B000106	Strontium isotopic geochemistry of the volcanic rocks and associated megacrysts and inclusions from Ross Island and vicinity, Antarctica.	Stuckless, JS	1976	Brandau Vent		Yes
MCMEH-B000107	Oxygen isotope analysis of permafrost waters from DVDP 8,9, and 10 (New Harbor)	Stuiver, M	1975	New Harbor DVDP8			NaN
MCMEH-B000108	Permafrost oxygen isotope ratios and chronology of three cores from Antarctica	Stuiver, M	1976	New Harbor	Yes	Yes
MCMEH-B000109	Japanese activities in DVPD, 1973-74	Torii, T	1974	Lake Vanda DVDP4; Don Juan Pond DVDP5-13; Lake Vida DVDP6; Canada Glacier DVDP7; New Harbor DVDP8-10; Lake Vida; Lake Vanda;	Yes	Yes
MCMEH-B000110	Report of the Japanese Research Expedition in the Dry Valleys, Victoria Land. 1. Evaporites found in Lake Miers Valley, Victoria Land, Antarctica.	Torii, T	1973	Lake Miers	Yes	Yes
MCMEH-B000111	Antarcticite: a new mineral, calcium chloride hexahydrate, discovered in Antarctica	Torii, T	1965	Don Juan Pond	Yes	Yes
MCMEH-B000112	Geochemical aspects of the McMurdo saline lakes with special emphasis on the distribution of nutrient matters.	Torii, T	1975	Lake Bonney	Yes	Yes
MCMEH-B000113	Geochemical aspects of various minerals found at Lake Vida (abstract).	Watanuki, K	1974	Lake Vida			NaN
MCMEH-B000114	Geochemical studies on the mineral obtained by the Dry Valley Drilling Project	Watanuki, K	1975	Lake Vida DVDP6; Lake Vanda DVDP4	Yes	Yes
MCMEH-B000115	Isotope dating of Antarctic rocks: a summary – 2.	Webb, PN	1965			Yes
MCMEH-B000116	Chemistry and the Quaternary in the Antarctic.	Wilson, AT	1968	Lake Vanda	Yes	Yes
MCMEH-B000117	Calculated dates of selected glacial events in Wright Valley	Behling, RE	1972	Meserve Glacier		Yes
MCMEH-B000118	Validity of C14 dates in Victoria Land, Antarctica.	Berg, TE	1963	Hobbs Glacier		Yes
MCMEH-B000119	Dating the Late Quaternary geomorphic events in the McMurdo Sound region (abstract)	Black, RF	1974				NaN
MCMEH-B000120	Mawson Tillite in Antarctica: preliminary report of a volcanic deposit of Jurassic age	Borns, HW Jr	1969				Yes
MCMEH-B000121	Mawson Tillite, Victoria Land, east Antarctica: reinvestigation continued.	Borns, HW Jr	1972				Yes
MCMEH-B000122	Radiocarbon ages of Antarctic materials	Broecher, WS	1963				Yes
MCMEH-B000123	Isotopic age of Olympus granite-gneiss	Deutsch, S	1966		Yes	Yes
MCMEH-B000124	SR/RB Dating on basement rocks from Victoria Land: evidence for a 1,000 million year old event.	Deutsch, S	1964	Marble Point; Gneiss Point; Lake Bonney; Webb Lake; Onyx River; Mount Doorly; Bull Pass;	Yes	Yes
MCMEH-B000125	R.E. K-Ar dates of the McMurdo Volcanics and their relation to the glacial history of Wright Valley.	Fleck, RJ	1972	Meserve Glacier	Yes	Yes
MCMEH-B000126	A chronology for Late Pleistocene events in the Taylor Valley, Victoria Land, Antarctica	Hendy, CH	1975				NaN
MCMEH-B000127	Characterization of a volcanic ash fall, Wright Valley (abstract)	Jones, LM	1974				NaN
MCMEH-B000128	Potassium-argon age measurements on dolerites from Antarctica and South Africa.	McDougall, I	1963		Yes	Yes
MCMEH-B000129	Potassium-argon dates on mierals from the Mount Faconer area, Lower Taylor Valley, south Victoria Land, Antarctica.	McDougall, I	1970		Yes	Yes
MCMEH-B000130	New isotope age measurements from the McMurdo Sound Area, Antarctica	Pearn, WC	1965		Yes	Yes
MCMEH-B000131	Estimation of elapsed time since a certain climate change for Lake Vanda	Roberts, DD	1965	Lake Vanda		Yes
MCMEH-B000132	Possible Tertiary age for some Antarctic Cirques	Selby, MJ	1971		Yes	Yes
MCMEH-B000133	Geochronolgoy of core samples recovered from DVDP 6, Lake Vida, Antarctica	Stuckless, JS	1975	Lake Vida DVDP6			NaN
MCMEH-B000134	Rubidium-strontium ages of basement rocks recovered from DVDP hole 6, southern Victoria Land.	Stuckless, JS	1975	Lake Vida DVDP6	Yes	Yes
MCMEH-B000135	Age of frigid conditions in Antarctica	Zeller, EJ	1966		Yes	Yes
MCMEH-B000136	Determination of past Antarctic climate by thermoluminescence of the rocks	Zeller, EJ	1960	Marble Point; Taylor Glacier	Yes	Yes
MCMEH-B000137	Dry Valley Drilling Project News	Anonymous 1	1973	Lake Vanda DVDP4; Don Juan Pond DVDP5-13; Lake Vida DVDP6; Lake Bonney; Lake Fryxell; New Harbor DVDP8-10		Yes
MCMEH-B000138	New mineral discovered in Antarctica (antarcticite)	Anonymous 2	1965	Don Juan Pond			NaN
MCMEH-B000139	Geological investigations in southern Victoria Land, Antarctica: Part 7 – Formation of the Beacon Group in the Victoria Valley region	Allen, AD	1962	Mount Bastion; The Fortress;	Yes	Yes
MCMEH-B000140	Geological investigations in southern Victoria Land, Antarctica: Part 6 – Outline of the geology of the Victoria Valley region	Allen, AD	1962		Yes	Yes
MCMEH-B000141	An Antarctic analog of Martian permafrost terrain	Anderson, DM	1972		Yes	Yes
MCMEH-B000142	Reconnaissance geology of the Mt Nussbaum area, Taylor Dry Valley, Victoria Land, Antarctica	Angino, EE	1960	Nussbaum Riegel		Yes
MCMEH-B000143	Core documentation and disposition: photographic record of New Harbor core, DVDP 8 and 9.	Ankenbauer, G	1974	New Harbor DVDP8			NaN
MCMEH-B000144	Prospects for the McMurdo Sound Drill Hoe, Antarctica (abstract).	Barrett, PJ	1974				NaN
MCMEH-B000145	Beacon Supergroup of east Antarctica.	Barrett, PJ	1972	Beardmore Glacier; Mawson Glacier;		Yes
MCMEH-B000146	Changing sediment transport directions from Devonian to Triassic in the Beacon Super-Group of South Victoira Land, Antarctica	Barrett, PJ	1975		Yes	Yes
MCMEH-B000147	Dry Valley Drilling Project, 1975-1976: first cores…drilling in McMurdo Sound	Barrett, PJ	1976	DVDP15	Yes	Yes
MCMEH-B000148	Initial report of DVDP 15, western McMurdo Sound, Antarctica	Barrett, PJ	1976				NaN
MCMEH-B000149	Stratigraphic sections of the Beacon Supergroup (Devonian and Older (?) to Jurassic) in south Victoria Land	Barrett, PJ	1973				NaN
MCMEH-B000150	Chemical-Physical weathering, surficial geology, and glacial history of the Wright Valley, Victoria Land	Behling, RE	1969	Wright Upper Glacier; Wright Lower Glacier; Packard Glacier	Yes	Yes
MCMEH-B000151	Report on the petrology of the dolerites	Benson, WN	1916	The Strand Moraines	Yes	Yes
MCMEH-B000152	Geology of the Koettleitz-Blue Glacier region, southern Victoria Land, Antarctica.	Blank, HR	1963	Koettlitz Glacier; Blue Glacier	Yes	Yes
MCMEH-B000153	Intrusion of major dolerite sills.	Bradley, J	1965				Yes
MCMEH-B000154	Geothermal studies in the dry valleys, McMurdo Sound	Bucher, GJ	1976	New Harbor; Commonwealth Glacier; Don Juan Pond; North Fork;	Yes	Yes
MCMEH-B000155	Development of ice free valleys in south Victoria Land, Antarctica (abstract	Bull, C	1961	Miller Glacier; Cotton Glacier; Debenham Glacier; Taylor Glacier; Ferrar Glacier;		Yes
MCMEH-B000156	Wright Valley: Geoscience workshop of a continent	Bull, C	1972			Yes
MCMEH-B000157	Forms of existing snowdrift-sediment deposits in Antarctica and New Quebec. (Les forms et depots niveo-eoliens actuels en Antarctique et au Nouveau-Quebec)	Cailleux, A	1972	Victoria Lower Glacier			NaN
MCMEH-B000158	Orientation of hollows in cavernously weathered boulders in Antarctica	Cailleux, A	1963	Lake Vida	Yes	Yes
MCMEH-B000159	Geomorphology and glacial geology of the Victoria Valley system, southern Victoria Land, Antarctica	Calkin, PE	1964	Victoria Upper Glacier; Victoria Lower Glacier; Packard Glacier; Lake Vida; Webb Glacier; Lake Victoria;	Yes	Yes
MCMEH-B000160	Glacial geology of the Victoria Valley System, southern Victoria Land, Antarctica.	Calkin, PE	1971				NaN
MCMEH-B000161	A quantitative study of cavernous weathering (taffonis) and its application to glacial chronology in Victoria Land, Antarctica	Calkin, PE	1962	Victoria Lower Glacier; Lake Vida;	Yes	Yes
MCMEH-B000162	Geology of DVDP 4, Lake Vanda, Wright Valley, Antarctica.	Cartwright, K	1974	Lake Vanda DVDP4			NaN
MCMEH-B000163	Geolgoy of DVDP 5, Don Juan Pond, Wright Valley, Antarctica	Cartwright, K	1974	Don Juan Pond DVDP5-13			NaN
MCMEH-B000164	Antarctic search for meteorites.	Cassidy, WA	1977	Wright Upper Glacier; Mount Baldr; Mount Fleming; Mount Dewitt; Mount Crean; Carapace Nunatak;	Yes	Yes
MCMEH-B000165	Geologic log of DVDP 12, Lake Leon, Taylor Valley	Chapman-smith, M	1975	Lake Leon (Lake Hoare) DVDP12			NaN
MCMEH-B000166	Geologic log of DVDP 14, North Fork Basin, Wright Valley.	Chapman-smith, M	1975	North Fork Basin DVDP14			NaN
MCMEH-B000167	Geology of DVDP holes 12 and 14.	Chapman-smith, M	1975	Lake Leon (Lake Hoare) DVDP12; North Fork Basin DVDP14;	Yes	Yes
MCMEH-B000168	Geological work in Antarctic dry valleys	Clark, RH	1960	Wilson Piedmont Glacier; Wright Lower Glacier; Mackay Glacier; Debenham Glacier; Ferrar Glacier;		Yes
MCMEH-B000169	New Zealand science programs in the dry valleys – McMurdo Sound area (abstract)	Clark, RH	1974				NaN
MCMEH-B000170	The oases in the ice	Clark, RH	1965	Lake Vanda; Lake Bonney; Packard Glacier; Onyx River; Wright Glacier; Debenham Glacier; Cotton Glacier; Ferrar Glacier; Koettlitz Glacier; Mackay Glacier; Mawson Glacier;		Yes
MCMEH-B000171	Stratigraphy, petrology and chemistry of rocks from Ross Island drill hole	Cole, JW	1972				NaN
MCMEH-B000172	Antarctic scablands.	Cotton, CA	1966	Wright Upper Glacier; Labyrinth;		Yes
MCMEH-B000173	Pared-down landscapes in Antarctica.	Cotton, CA	1971	Ferrar Glacier; Taylor Glacier; Kukri Hills; Miller Glacier; Koettlitz Glacier; Miers Glacier;		Yes
MCMEH-B000174	Ramp forms that result from weathering and retreat of precipitous slope	Cotton, CA	1971				Yes
MCMEH-B000175	Glaciology, physiology, stratigraphy and tectonic geology of south Victoria Land	David, T	1914	Ferrar Glacier; Wright Glacier; Wilson Piedmont Glacier; Beardmore Glacier; Larsen Glacier;Kukri Hills; Mount Larsen;	Yes	Yes
MCMEH-B000176	The sandstone, etc. of the McMurdo Sound, Terra Nova Bay and Beardmore Glacier Regions.	Debenham, F	1921				NaN
MCMEH-B000177	Preliminary geothermal studies of the Dry Valley Drilling Project holes at McMurdo Station, Lake Vanda, Lake Vida, and New Harbor, Antarctica (abstract).	Decker, ER	1974				NaN
MCMEH-B000178	Geothermal studies in the dry valleys and on Ross Island	Decker, ER	1975	Lake Vida; New Harbor; Commonwealth Glacier; Don Juan Pond; North Fork	Yes	Yes
MCMEH-B000179	Geothermal Studies in Antarctica.	Decker, ER	1977	Lake Vida; New Harbor; Commonwealth Glacier; Lake Hoare; North Fork;	Yes	Yes
MCMEH-B000180	Glacial geology and chronology of the McMurdo Sound region	Denton, GH	1968	Taylor Glacier; Wright Upper Glacier; Lake Bonney; Sollas Glacier; Matterhorn Glacier; Rhone Glacier; Bartley Glacier;	Yes	Yes
MCMEH-B000181	Tors, rock weathering and climate in southern Victoria Land, Antarctica	Derbyshire, E	1972	Sandy Glacier	Yes	Yes
MCMEH-B000182	Geomorphic studies in southern Victoria Land	Dort, W Jr	1967	Taylor Glacier; Lake Bonney; Sandy Glacier; Hobbs Glacier;	Yes	Yes
MCMEH-B000183	Antarctic sodium sulphate and recent geomorphic history	Dort, W Jr	1969	Hobbs Glacier; Koettlitz Glacier;	Yes	Yes
MCMEH-B000184	Gondwana Basins of Antarctica.	Elliot, DH	1975	Mulock Glacier; Mackay Glacier; Mount Fleming; Mount Feather;	Yes	Yes
MCMEH-B000185	Report on the field geology of the region explored during the “Discovery” Antarctic Expedition, 1901-1904	Ferrar, HT	1907	Mount Morning; Mount Discovery; Blue Glacier; New Harbor; Cathedral Rocks; Granite Harbor; Ferrar Glacier; Finger Mountain; Depot Nunatak; Taylor Glacier;	Yes	Yes
MCMEH-B000186	The first probes beneath Antarctica	Frazier, K	1974	Lake Vida; Lake Vanda; Lake Bonney;	Yes	Yes
MCMEH-B000187	Victoria University geological research in the dry valleys.	Ghent, ED	1966	Lake Fryxell; Lake Vida; Lake Bonney; Taylor Glacier; Mount Falconer;	Yes	Yes
MCMEH-B000188	Rhythmic layering and multiple intrusion in the Ferrar Dolerite of south Victoria Land, Antarctica.	Grapes, RH	1971				Yes
MCMEH-B000189	Differentiation in Ferrar Dolerites, Antarctica	Gunn, BM	1963	Solitary Rocks; Kukri Hills;	Yes	Yes
MCMEH-B000190	Geological structure and stratigraphic correlation in Antarctica	Gunn, BM	1963	Upper Mawson Glacier; Wright Glacier; Beardmore Glacier; Mawson Glacier		Yes
MCMEH-B000191	Layered intrusion in the Ferrar Dolerites, Antarctica.	Gunn, BM	1963	Upper Mawson Glacier; Mawson Glacier; Upper Beardmore Glacier; Mill Glacier; Kukri Hills; Ferrar Glacier; Beardmore Glacier	Yes	Yes
MCMEH-B000192	Geology of Victoria Land between the Mawson and Mulock Glaciers, Antarctica	Gunn, BM	1962				NaN
MCMEH-B000193	Diabase sheets of the Taylor Glacier region, Victoria Land, Antarctica	Hamilton, WG	1965	Taylor Glacier	Yes	Yes
MCMEH-B000194	Tectonics of Antarctica	Hamilton, WG	1967				Yes
MCMEH-B000195	Geology of Taylor Glacier: Taylor Dry Valley region, southern Victoria Land, Antarctica	Hamilton, WG	1960	Taylor Glacier	Yes	Yes
MCMEH-B000196	Geology and morphology of Antarctica	Harrington, HJ	1965	Beardmore Glacier;		Yes
MCMEH-B000197	Section through the Beacon Sandstone at Beacon Height West, Antarctica	Harrington, HJ	1962	Upper Taylor Glacier; Solitary Rocks; Beacon Heights; Taylor Glacier;	Yes	Yes
MCMEH-B000198	Core from Lake Fryxell, DVDP 7, and general geology Lake Fryxell area, Taylor Valley	Harris, H	1974	Canada Glacier DVDP7			NaN
MCMEH-B000199	Geology of the Brown Hills and Darwin Mountains, southern Victoria Land, Antarctica	Haskell, TR	1965				Yes
MCMEH-B000200	The Geology of the Middle and Lower Taylor Valley of south Victoria Land, Antarctica	Haskell, TR	1965	Catspaw Glacier; Lake Bonney; Nussbaum Riegel; Lake Fryxell; Round Mountain;	Yes	Yes
MCMEH-B000201	Cooperative proposal to study the geology of a test site in the ice free valleys of Antarctica: progress report	Houston, RS	1973	Lake Vanda; Lake Vida;		Yes
MCMEH-B000202	Volcanic ash deposits, Wright Valley	Jones, LM	1973	Lake Vanda;		Yes
MCMEH-B000203	Geological investigations at McMurdo Station, 1972-1973	Kamenev, EN	1973	Skelton Glacier; Mackay Glacier;	Yes	Yes
MCMEH-B000204	Activities of the Japanese DVDP party in 1974-75	Kaminuma, K	1975				NaN
MCMEH-B000205	Scientific activities of JARE party around McMurdo in 1976-1977	Kaminuma, K	1977				NaN
MCMEH-B000206	Report of the Dry Valley Drilling Project, 1974-1975	Kaminuma, K	1976	Lake Bonney; Canada Glacier DVDP7; Lake Vanda DVDP4;	Yes	Yes
MCMEH-B000207	New Zealand earth science studies in the dry valleys, Antarctica	Kear, D	1975				NaN
MCMEH-B000208	Piston coring in the Ross Sea	Kellogg, TB	1976	New Harbor; Commonwealth Glacier			Yes
MCMEH-B000209	Rock weathering in the Antarctic	Kelly, WC	1960	Marble Point;	Yes	Yes
MCMEH-B000210	Weathering of a quartz diorite at Marble Point, McMurdo Sound, Antarctica	Kelly, WC	1961	Marble Point	Yes	Yes
MCMEH-B000211	Petrographic comparison of the Taylor and Victoria Group (Devonian to Triassic) in southern Victoria Land, Antarctica	Korsch, RJ	1974	Terra Cotta Mountain; Beacon Heights; Mount Bastion	Yes	Yes
MCMEH-B000212	Vocanisms and volcanic rocks in Antarctica	Kurasawa, H	1977	Finger Mountain; Taylor Glacier; Nussbaum Riegel; Lake Fryxell;	Yes	Yes
MCMEH-B000213	Geologic log of Lake Vida core: DVDP 6	Kurasawa, H	1974	Lake Vida DVDP6			NaN
MCMEH-B000214	Japanese programs planned in the McMurdo Sound region (abstract)	Kusunoki, K	1974				NaN
MCMEH-B000215	Electron microscope analyses of minerals in core samples from Dry Valley Drilling Project (DVDP) holes 1 and 2, Ross Island, Antarctica	Kyle, PR	1974				Yes
MCMEH-B000216	Review of the geology of Hut Point Peninsula, Ross Island, Antarctica	Kyle, PR	1973				NaN
MCMEH-B000217	Some aspects of weathering and soil formation, southern Victoria Land, Antarctica	Linkletter, GO	1973				NaN
MCMEH-B000218	Derivation of the older moraines in Beacon Valley, Antarctica (reply to letter to the editor)	Linkletter, GO	1974		Yes	Yes
MCMEH-B000219	Basement complex of the McMurdo oasis, south Victoria Land.	Lopatin, BG	1972	Koettlitz Glacier; Skelton Glacier; Mackay Glacier;	Yes	Yes
MCMEH-B000220	Geology of the folded basement in the McMurdo Sound Oasis (Victoria Land). (O geologii skladchatogo fundamenta v oazise Mak-Merdo (Zemlia Viktorii)	Lopatin, BG	1971				Yes
MCMEH-B000221	Metamorphism and magnetism of the rossides of southern Victoria Land	Lopatin, BG	1972				NaN
MCMEH-B000222	Some surface features of McMurdo Sound region, Victoria Land, Antarctica	McCraw, JD	1967	Commonwealth Glacier; Nussbaum Riegel; Lake Bonney; Lake Fryxell; Mount McLennan; Marble Point; Salmon Stream; Canada Glacier	Yes	Yes
MCMEH-B000223	Volcanic detritus in Taylor Valley, Victoria Land, Antarctica.	McCraw, JD	1962	Nussbaum Riegel; Canada Glacier; Marr Glacier; Rhone Glacier; LaCroix Glacier;	Yes	Yes
MCMEH-B000224	Dry Valley Drilling Project, 1973-1974	McGinnis, LD	1974	Lake Vanda DVDP4; Lake Vida DVDP6; Canada Glacier DVDP7; New Harbor DVDP8-10; Don Juan Pond DVDP5-13;	Yes	Yes
MCMEH-B000225	Dry Valley Drilling Project, 1974-1975	McGinnis, LD	1975	New Harbor DVDP8-10; Nussbaum Riegel; Don Juan Pond DVDP5-13; Lake Vanda DVDP4; North Fork Basin DVDP14; Commonwealth DVDP11; Lake Leon (Lake Hoare) DVDP12;	Yes	Yes
MCMEH-B000226	Dry Valley Drilling Project summaries: an overview of DVDP 1974-1975	McGinnis, LD	1975				NaN
MCMEH-B000227	Dry Valley Drilling Project Summaries 193-1974: an overview of DVDP 1973-1974	McGinnis, LD	1974	Lake Vanda DVDP4; Don Juan Pond DVDP5-13; Lake Vida DVDP6; Canada Glacier DVDP7; New Harbor DVDP8			NaN
MCMEH-B000228	McMurdo Sound: a key to the Cenozoic of Antarctica	McGinnis, LD	1973	Taylor Glacier; Gneiss Point; Marble Point;		Yes
MCMEH-B000229	Salinity stratigraphy of frozen ground in the dry valleys, Antarctica	McGinnis, LD	1977	New Harbor	Yes	Yes
MCMEH-B000230	Summary of drilling activities December 1974-February 1975	McGinnis, LD	1975				NaN
MCMEH-B000231	Antarctic Dry Valley Drilling Project: report on seminar 1	McGinnis, LD	1975	Don Juan Pond DVDP5-13; New Harbor DVDP8-10; Lake Vida DVDP6; Lake Bonney		Yes
MCMEH-B000232	Antarctic Dry Valley Drilling Project: report on seminar 1	McGinnis, LD	1975	Don Juan Pond DVDP5-13; New Harbor DVDP8-10; Lake Vida DVDP6; Lake Bonney		Yes
MCMEH-B000233	Dry Valley Drilling Project: three nations are studying the subsurface in the McMurdo Sound region	McGinnis, LD	1972	Marble Point; New Harbor DVDP8-10; Walcott Glacier; Lake Vida DVDP6; Lake Vanda DVDP4; Don Juan Pond DVDP5-13; Canada Glacier DVDP7; Lake Bonney;		Yes
MCMEH-B000234	Volcanic vents below the Royal Society Range, central Victoria Land, Antarctica	McIver, JR	1970	Brandau Volcanic Vent; Koettlitz Glacier; Walcott Bay; Radian Glacier; Howchin Glacier;	Yes	Yes
MCMEH-B000235	Cenozoic marine and terrestrial glacial sedimentation in Taylor Valley.	McKelvey, BC	1976	New Harbor			NaN
MCMEH-B000236	Preliminary site reports: DVDP site 10 and 11, Taylor Valley	McKelvey, BC	1975				NaN
MCMEH-B000237	Stratigraphy of DVDP sites 10 and 11, Taylor Valley	McKelvey, BC	1975	New Harbor DVDP8-10; Commonwealth DVDP11;		Yes
MCMEH-B000238	Geological investigations in southern Victoria Land, Antarctica: Part 2 – Geology of Upper Taylor Glacier region.	McKelvey, BC	1959	Upper Taylor Glacier; Taylor Glacier	Yes	Yes
MCMEH-B000239	Geological investigations in southern Victoria Land, Antarctica: Part 3 – Geology of the Wright Valley.	McKelvey, BC	1962	Lake Vanda; Wright Upper Glacier; Onyx River; Mount Theseus; Clark Glacier; North Fork; South Fork;	Yes	Yes
MCMEH-B000240	Geologic reconnaissance in Victoria Land, Antarctica	McKelvey, BC	1961	Mackay Glacier; Taylor Glacier; Ferrar Glacier;	Yes	Yes
MCMEH-B000241	Stratigraphy of the Beacon Supergroup between the Olympus and Boomerang Ranges, Victoria Land	McKelvey, BC	1972	New Mountain; Beacon Heights; Mount Fleming; Kennar Valley; Portal Mountain; Mount Metschel;	Yes	Yes
MCMEH-B000242	Stratigraphy of the Beacon Supergroup between the Olympus and Boomerang Ranges, Victoria Land.	McKelvey, BC	1970	New Mountain; Beacon Heights; Mount Fleming; Kennar Valley; Portal Mountain; Mount Metschel;	Yes	Yes
MCMEH-B000243	New Data for a Cenozoic history of Wright Valley, southern Victoria Land	McSaveney, MJ	1973	Meserve Glacier;		Yes
MCMEH-B000244	Salt weathering on Mars	Malin, MC	1974				Yes
MCMEH-B000245	Rapporto sullo geolgia della regione delle valli secche (Catena Transantarctica)	Manzoni, M	1973		Yes	Yes
MCMEH-B000246	Statigraphy and petrology of the Beacon Supergroup, southern Victoria Land	Matz, DB	1972				NaN
MCMEH-B000247	Glacial geology and Late Cenozoic history of the Transantarctic Mountains, Antarctica	Mayewski, PA	1975	Mount Feather; Coombs Hills;	Yes	Yes
MCMEH-B000248	Petrology of rock collections from the mainland of south Victoria Land.	Mason, DT	1916	Ferrar Glacier		Yes
MCMEH-B000249	The effects of the McMurdo oasis glaciation on crustal movement	Miagkov, S	1975				NaN
MCMEH-B000250	Main features and origin of the dry valley region relief	Miagkov, S	1973				NaN
MCMEH-B000251	Method of determining the rate of physical weathering.	Miagkov, S	1973				Yes
MCMEH-B000252	Relief development of the Dry Valley region, Victoria Land	Miagkov, S	1973	Mackay Glacier;	Yes	Yes
MCMEH-B000253	Reconsideration of the “Beacon” as a stratigraphic name in Antarctica	Mirsky, A	1964	Mount Gran		Yes
MCMEH-B000254	Secondary minerals from the drilling cores of DVDP 3 (Ross Island) and 6 (Lake Vida).	Morikawa, H	1977	Lake Vida DVDP6		Yes
MCMEH-B000255	The distribution of secondary minerals at Lake Vanda (abstract)	Morikawa, H	1974	Lake Vanda			NaN
MCMEH-B000256	Mars analog studies in Wright and Victoria Valleys, Antarctica	Morris, EC	1972	Mount Insel;	Yes	Yes
MCMEH-B000257	Atlas of geological features in the dry valleys of south Victoria Land, Antarctica: possible analogs of Martian surface features	Morris, EC	1972				NaN
MCMEH-B000258	Basement geology of DVDP boreholes in Taylor and Wright Valleys	Mudrey, MG Jr	1975	Lake Leon (Lake Hoare) DVDP12; Don Juan Pond DVDP5-13; North Fork Basin DVDP14	Yes	Yes
MCMEH-B000259	Basement rocks in DVDP 12, Lake Leon, Taylor Valley.	Mudrey, MG Jr	1975	Lake Leon (Lake Hoare) DVDP12			NaN
MCMEH-B000260	Geology of DVDP holes 6,7,8 and 9	Mudrey, MG Jr	1974	Lake Vida DVDP6; Canada Glacier DVDP7; New Harbor DVDP8-10	Yes	Yes
MCMEH-B000261	Quaternary-Tertiary problems in Antarctica: Dry Valley Drilling Project, 1973-1974	Mudrey, MG Jr	1973				Yes
MCMEH-B000262	Disposition and meterage of DVDP core.	Mudrey, MG Jr	1974	Lake Vida DVDP6; Canada Glacier DVDP7; New Harbor DVDP8			NaN
MCMEH-B000263	Disposition and meterage of DVDP core	Mudrey, MG Jr	1974				NaN
MCMEH-B000264	Antarctic Drilling Scheduled	Mudrey, MG Jr	1974	New Harbor	Yes	Yes
MCMEH-B000265	Antarctic geologic history investigated by diamond drilling	Mudrey, MG Jr	1974	Lake Vanda; Don Juan Pond; Lake Vida; Lake Fryxell; New Harbor	Yes	Yes
MCMEH-B000266	Geology of DVDP 13: Don Juan Pond, Wright Valley, Antarctica.	Mudrey, MG Jr	1975	Don Juan Pond DVDP5-13			NaN
MCMEH-B000267	Frozen jigsaw puzzle: first bedrock coring in Antarctica.	Mudrey, MG Jr	1973	New Harbor; Lake Fryxell; Lake Bonney;		Yes
MCMEH-B000268	Petrology and deformational history of the basement complex, Wright Valley, Antarctica with special reference to the origin of the augen gneisses.	Murphy, DJ	1972				NaN
MCMEH-B000269	Geological studies of basement rocks in south Victoria Land	Murphy, DJ	1970	Meserve Glacier; Skelton Glacier; Goodspeed Glacier; Hart Glacier	Yes	Yes
MCMEH-B000270	Participation in the Dry Valley Drilling Project in 1975-1976.	Nakai, N	1976				NaN
MCMEH-B000271	Report of the Dry Valley Drilling Project, 1975-76	Nakai, N	1976				NaN
MCMEH-B000272	Report of the Dry Valley Drilling Project, 1975-1976.	Nakai, N	1976				NaN
MCMEH-B000273	Geological history of the dry valleys, Antarctica, based on stable isotope studies.	Nakai, N	1977	Lake Vanda	Yes	Yes
MCMEH-B000274	The McMurdo Oasis	Neall, VE	1967	Lake Vida; Lake Vashka; Lake Bonney; Lake Fryxell; Marble Point; Kukri Hills;		Yes
MCMEH-B000275	Japanese program on earth sciences in Antarctica (abstract).	Nagata, T	1974				NaN
MCMEH-B000276	Characteristics of beaches formed in polar climates.	Nichols, RL	1961	Marble Point;	Yes	Yes
MCMEH-B000277	Coastal geomorphology, McMurdo Sound, Antarctica	Nichols, RL	1968	Marble Point; Wilson Piedmont Glacier; Gneiss Point;	Yes	Yes
MCMEH-B000278	Geologic features demonstrating aridity of McMurdo Sound area, Antarctica	Nichols, RL	1963	Wright Lower Glacier; Lake Vanda; Onyx Glacier;	Yes	Yes
MCMEH-B000279	Geomorphology of Antarctica	Nichols, RL	1966				NaN
MCMEH-B000280	Minature nivation cirques near Marble Point, McMurdo Sound, Antarctica	Nichols, RL	1963	Marble Point	Yes	Yes
MCMEH-B000281	Present status of Antarctic glacial geology.	Nichols, RL	1964				Yes
MCMEH-B000282	Present status of Antarctic Glacial Geology	Nichols, RL	1963				Yes
MCMEH-B000283	Studies of evaporate minerals from dry valleys, Victoria Land, Antarctica	Nitshiyama, T	1977	Don Juan Pond; Lake Vanda; Lake Hoare; Lake Fryxell; New Harbor;	Yes	Yes
MCMEH-B000284	Distribution of secondary minerals from Taylor Valley	Nitshiyama, T	1975				NaN
MCMEH-B000285	Frost wedge forms in relation to their geomorphological and stratigraphical position in Taylor Valley (Antarctica	Paepe, R	1974	Lake Fryxell	Yes	Yes
MCMEH-B000286	Sand wedge polygons (tessellations) in the McMurdo Sound region, Antarctica: a progress report	Pewe, TL	1959				Yes
MCMEH-B000287	Stratigraphy, sedimentology and paleocurrent analysis of the basal part of the Beacon Supergroup (Devonian and older(?) to Triassic) southern Victoria Land, Antarctica	Plume, RW	1976	Taylor Glacier; New Mountain; Beacon Heights; Terra Cotta Mountain; Mount Kempe; Mount Jason; Table Mountain; Mount Handsley;	Yes	Yes
MCMEH-B000288	Interpretation of the sedimentary sequence in Taylor Valley, Antarctica, from texture and grain size analysis of modern sediments and DVDP cores (abstract)	Powell, RD	1975				NaN
MCMEH-B000289	Grain size distribution of sediments cored by the Dry Valley Drilling Project in the eastern part of Taylor Valley, Antarctica	Powell, RD	1975				NaN
MCMEH-B000290	Report on the rock specimens collected during the “Discovery” Antarctic Expedition 1901-1904.	Prior, GT	1907				Yes
MCMEH-B000291	Preliminary temperature measurements at DVDP holes 3,4,6 and 8	Pruss, EF	1974	Lake Vanda DVDP4; Lake Vida DVDP6; New Harbor DVDP8-10;	Yes	Yes
MCMEH-B000292	Antarctic tors	Selby, MJ	1972	Mount Falconer; Dais; South Fork; Bull Pass;	Yes	Yes
MCMEH-B000293	First Waikato University Antarctic Research	Selby, MJ	1970	Canada Glacier;	Yes	Yes
MCMEH-B000294	Salt weathering of landforms, and an Antarctic example.	Selby, MJ	1971	Lake Fryxell; Dais; Wilson Piedmont Glacier; Hjorth Hill;	Yes	Yes
MCMEH-B000295	Slope evolution in an Antarctic oasis	Selby, MJ	1974	New Mountain; Altar Mountain; Mount Dido; Mount Electra; Beacon Heights; Mount Bastion; Mount Boreas;	Yes	Yes
MCMEH-B000296	Slopes and their development in an ice-free, arid area of Antarctica	Selby, MJ	1971	Bull Pass; Lake Vida; Dais; Hogback Hill; Hjorth Hill; Mount Barnes; Mount McLennan; Lake Hoare; Lake Bonney;	Yes	Yes
MCMEH-B000297	Rectilinear slope formation in Antarctica.	Shaw, J	1977	Mount Boreas; Altar Mountain; Beacon Heights;	Yes	Yes
MCMEH-B000298	Petrography of Beacon Sandstone samples from Beacon Height West, Upper Taylor Glacier, Antarctica	Shaw, SE	1962	Upper Taylor Glacier; Beacon Heights; Taylor Glacier		Yes
MCMEH-B000299	New Zealand Geological Survey Antarctic Expedition 1975-1976: Skelton-Koettlitz Glaciers.	Skinner, D	1976	Koettlitz Glacier			NaN
MCMEH-B000300	Lacustrine deposits around Lake Vanda and Don Juan Pond, Antarctica	Smith, GI	1974	Lake Vanda; Don Juan Pond			NaN
MCMEH-B000301	Lacustrine deposits around Lake Vanda and Don Juan Pond, Antarctica (abstract).	Smith, GI	1974	Lake Vanda; Don Juan Pond			NaN
MCMEH-B000302	Anomalous erosional topography in Victoria Land, Antarctica	Smith, H	1965	Labyrinth		Yes
MCMEH-B000303	Drilling in the Antarctic	Smith, PJ	1974	Lake Vanda		Yes
MCMEH-B000304	Development of augen-gneiss in the ice-free valley area, south Victoria Land	Smithson, SB	1972	Meserve Glacier; Mount Cerberus; Nussbaum Riegel;	Yes	Yes
MCMEH-B000305	Geological studies in the dry valley areas of Victoria Land	Smithson, SB	1968	Granite Harbor; Lake Vida; Mount Cerberus;	Yes	Yes
MCMEH-B000306	Geological and Geophysical studies in the ice-free valley area of Victoria Land.	Smithson, SB	1969	Mount Insel; Cape Archer; Mackay Glacier;	Yes	Yes
MCMEH-B000307	Earth evolution in the Transantarctic Mountains and west Antarctica	Stump, E	1973				Yes
MCMEH-B000308	Volcanic rocks of the early Cambrian Taylor Formation, Central Transantarctic Mountains.	Stump, E	1974	Shackleton Glacier; Taylor Nunatak;	Yes	Yes
MCMEH-B000309	Present status of DVDP, 1973.	Torii, T	1974	Lake Vanda DVDP4; Lake Vida DVDP6; Don Juan Pond DVDP5-13; New Harbor DVDP8-10; Canada Glacier DVDP7;	Yes	Yes
MCMEH-B000310	Report of the Dry Valley Drilling Project, 1973-1974	Torii, T	1974	Lake Vida DVDP6; Lake Vanda DVDP4; Don Juan Pond DVDP5-13;	Yes	Yes
MCMEH-B000311	Geology of some volcanic rocks from the Ross Island, Mount Morning, and southern Victoria Land areas	Treves, SB	1977	Brandau Vent;	Yes	Yes
MCMEH-B000312	Summary of drilling activities September 1973-December 1973.	Treves, SB	1974	Lake Vanda; Don Juan Pond			NaN
MCMEH-B000313	Volcanic rocks of the Ross Island area	Treves, SB	1968				Yes
MCMEH-B000314	Geology and petrography of rocks from the Ross Sea near Ross Island and the mouth of Taylor Valley.	Treves, SB	1975	New Harbor	Yes	Yes
MCMEH-B000315	Second Dry Valley Drilling Project Seminar, January 1976	Treves, SB	1976	New Harbor DVDP8-10; Commonwealth DVDP11;		Yes
MCMEH-B000316	Geology of DVDP 1 and 2, Hut Point Peninsula, Ross Island, Antarctica	Treves, SB	1973				NaN
MCMEH-B000317	Drilling in Antarctica, September-December, 1974.	Treves, SB	1975				NaN
MCMEH-B000318	The Dry Valley Drilling Project and the U.S. earth sciences programs in Antarctica	Turner, MD	1975				NaN
MCMEH-B000319	Belgian exchange scientists in the dry valleys.	Van AT	1971	Lake Fryxell; New Harbor;	Yes	Yes
MCMEH-B000320	Problematica of the Beacon Sandstone at Beacon Height West, Antarctica	Vialov, OS	1962	Beacon Heights;	Yes	Yes
MCMEH-B000321	A Cenozoic model for Taylor Valley	Vucetich, CG	1975				NaN
MCMEH-B000322	Wright Valley: conjectural volcanoes	Warren, CR	1965	Lake Vanda		Yes
MCMEH-B000323	Analysis of permafrost cores from Antarctic dry valleys	Washburn, AL	1976	Lake Vanda; New Harbor; Lake Hoare; Commonwealth Glacier;		Yes
MCMEH-B000324	Report on Dry Valley Drilling Project 1973-1974	Watanuki, K	1974	Lake Vanda DVDP4; Don Juan Pond DVDP5-13; New Harbor DVDP8-10; Canada Glacier DVDP7; Lake Bonney;		Yes
MCMEH-B000325	Derivation of the older moraines in Beacon Valley, Antarctic (Letter to the editor)	Webb, PN	1974	Taylor Glacier; Windy Gully; Solitary Rocks; Mount Fleming; Tabular Mountain;	Yes	Yes
MCMEH-B000326	Geological investigations in southern Victoria Land, Antarctica: Part 4 – Beacon Group of the Wright Valley and Taylor Glacier region	Webb, PN	1963	Taylor Glacier	Yes	Yes
MCMEH-B000327	Synthesis of DVDP results and some views on future objectives (abstract).	Webb, PN	1974				NaN
MCMEH-B000328	Geological investigations in south Victoria Land, Antarctica: Part 1 – Geology of Victoria Dry Valley.	Webb, PN	1959	Victoria Upper Glacier; Victoria Upper Lake; Lake Vida; Mount Insel	Yes	Yes
MCMEH-B000329	Salt weathering a neglected geological erosive agent in coastal and arid environments.	Wellman, HW	1965				Yes
MCMEH-B000330	DVDP proposals from Waikato University	Wilson, AT	1973				NaN
MCMEH-B000331	Great antiquity of some Antarctic landforms: evidence for an Eocene temperate glaciation in the McMurdo region.	Wilson, AT	1973	Wright Upper Glacier; Upper Taylor Glacier; Bull Pass; Nussbaum Riegel; Taylor Glacier	Yes	Yes
MCMEH-B000332	DVDP and some aspects of Antarctic geomorphology (abstract)	Yoshida, Y	1974				NaN
MCMEH-B000333	Unusual melting in the Dry Valleys, 1971-1972	Yusa, Y	1972				NaN
MCMEH-B000334	Antarctica, a potential disposal site for the world’s high-level radioactive waste	Zeller, EJ	1976				Yes
MCMEH-B000335	Basal sedimentary section at Windy Gully, Taylor Glacier, Victoria Land, Antarctica	Zeller, EJ	1961	Windy Gully	Yes	Yes
MCMEH-B000336	Field report 1976-1977 season: resource and radioactivity survey in south Victoria Land	Zeller, EJ	1977				NaN
MCMEH-B000337	A closer look at Antarctic Earthquakes	Adams, RD	1969	Vanda Station (Old)	Yes	Yes
MCMEH-B000338	Local earthquakes in Victoria Land.	Adams, RD	1972	Vanda Station (Old)	Yes	Yes
MCMEH-B000339	Small earthquakes in Victoria Land, Antarctica	Adams, RD	1969	Vanda Station (Old)	Yes	Yes
MCMEH-B000340	Seismic profiles across the extension of Wright Valley into McMurdo Sound.	Barrett, PJ	1974				NaN
MCMEH-B000341	A seismic reconnaissance in the McMurdo Sound region, Antarctica	Bell, R	1966	Lake Vanda; Lake Miers; Don Quixote Pond; Don Juan Pond; Lake Bonney;	Yes	Yes
MCMEH-B000342	Down-hole temperature measurements in DVDP 15, McMurdo Sound	Bucher, GJ	1976				NaN
MCMEH-B000343	Gravity observations in the Wright Valley area, Victoria Land, Antarctica	Bull, C	1960	Wilson Piedmont Glacier; Wright Lower Glacier	Yes	Yes
MCMEH-B000344	Paleomagnetism in Antarctica	Bull, C	1960	Ferrar Glacier;	Yes	Yes
MCMEH-B000345	The paleomagnetism of some hypabyssal intrusive rocks from south Victoria Land, Antarctica.	Bull, C	1960	Wilson Piedmont Glacier; Dais; Lake Vanda; Mount Newall; Mount Jason; Labyrinth;	Yes	Yes
MCMEH-B000346	Further palaeomagnetic results from south Victoria Land, Antarctica	Bull, C	1962	Lake Vida; Lake Vashka; Victoria Upper Glacier;	Yes	Yes
MCMEH-B000347	Radio-echo sounding records from southern Victoria Land.	Calkin, PE	1971	Ferrar Glacier; Taylor Glacier;		Yes
MCMEH-B000348	Geophysical studies of permafrost in the dry valleys.	Clark, CC	1972				NaN
MCMEH-B000349	Seismic refraction and electrical resistivity investigations in the dry valleys	Clark, CC	1972	Don Juan Pond; Don Quixote Pond; Lake Vida; Lake Fryxell; Canada Glacier; Walcott Glacier; Lake Miers; Lake Bonney; New Harbor;	Yes	Yes
MCMEH-B000350	Geothermal studies in Antarctica (abstract)	Decker, ER	1972				NaN
MCMEH-B000351	All that noise at the bottom of the world	Eberhart, J	1973	Vanda Station (Old)			Yes
MCMEH-B000352	Ground magnetic studies of volcanic rocks in the Taylor and Wright Valleys region	Ervin, CP	1977	Goodspeed Glacier; Meserve Glacier; Mount Coates; Mount JJ Thomson; Sollas Glacier; Nussbaum Riegel;	Yes	Yes
MCMEH-B000353	Gravity field and crustal structure of Wilkes and Victoria Lands (East Antarctica). (Gravitatsi pole I stroenie zemnoi kory Zemli Uilksa I Zemli Viktorii (Vostoohnaia Antarktida).	Frolov, AI	1970				NaN
MCMEH-B000354	Geophysical study of permafrost drill core from Ross Island and Victoria Valley, Antarctica	Jackson, JK	1975	Lake Vida			NaN
MCMEH-B000355	Resistivity and velocity measurements on DVDP cores from Ross Island and Lake Vida, Antarctica.	Jackson, JK	1975	Lake Vida DVDP6			NaN
MCMEH-B000356	Electrical resistivity investigations in Wright and Taylor Valleys, Antarctica	Jensen, TE	1971	Taylor Glacier			NaN
MCMEH-B000357	Outline of seismological observations in the dry valleys and McMurdo Station	Kaminuma, K	1975				NaN
MCMEH-B000358	Seismic activity around McMurdo area	Kaminuma, K	1975				NaN
MCMEH-B000359	Seismic activity around McMurdo area.	Kaminuma, K	1976	Lake Leon			NaN
MCMEH-B000360	Seismic activity around McMurdo Sound in Antarctica	Kaminuma, K	1976	Lake Hoare	Yes	Yes
MCMEH-B000361	Seismicity in Antarctica	Kaminuma, K	1976	Lake Hoare;		Yes
MCMEH-B000362	Geothermal activity in Victoria Land, Antarctica	Lyon, GL	1974				Yes
MCMEH-B000363	eromagnetic and refraction seismic studies for the Dry Valley Drilling Project (DVDP), (abstract)	McGinnis, LD	1974				NaN
MCMEH-B000364	Electrical depth soundings in Antarctic dry valleys.	McGinnis, LD	1970	Lake Vanda; Lake Bonney	Yes	Yes
MCMEH-B000365	Aeromagnetic reconnaissance and geologic summary of the Dry Valley region.	McGinnis, LD	1972				NaN
MCMEH-B000366	Geophysical identification of frozen and unfrozen ground, Antarctica.	McGinnis, LD	1972	Lake Vida; Don Juan Pond;	Yes	Yes
MCMEH-B000367	Geophysical identification of frozen ground, Antarctica.	McGinnis, LD	1973				NaN
MCMEH-B000368	Logging summary of the Dry Valley Drilling Project.	McGinnis, LD	1977	Lake Vida DVDP6; New Harbor DVDP8-10; Commonwealth DVDP11; Lake Leon (Lake Hoare) DVDP12; Don Juan Pond DVDP5-13; North Fork Basin DVDP14;	Yes	Yes
MCMEH-B000369	Paleomagnetism of Ordovician Lamprophyreres from Taylor Valley, Victoria Land, Antarctica.	Manzoni, M	1976	Kukri Hills	Yes	Yes
MCMEH-B000370	Paleomagnetism of Ordovician Lamprophyres from Taylor Valley, Victoria Land, Antarctica	Manzoni, M	1977	Kukri Hills	Yes	Yes
MCMEH-B000371	Aeromagnetic study of part of the Ross Island and Taylor Glacier quadrangles, Antarctica.	Montgomery, GE	1972	Taylor Glacier			NaN
MCMEH-B000372	Aeromagnetic surveys of the Ross Island and Taylor Glacier quadrangles	Montgomery, GE	1972	Taylor Glacier		Yes
MCMEH-B000373	Electrical resistivity studies at DVDP drilling sites (abstract).	Nakao, K	1974				NaN
MCMEH-B000374	Paleomagnetic measurements on glacial sediment from DVDP 10 AND 11, Taylor Valley, Antarctica	Park, JE	1975				NaN
MCMEH-B000375	Aeromagnetic study of the Ross Island and Taylor Glacier quadrangles, Antarctica	Pederson, DR	1974	Taylor Glacier			NaN
MCMEH-B000376	Heat Flow at Arrival Heights, Ross Island, Antarctica.	Risk, GF	1973				Yes
MCMEH-B000377	Electromagnetic noise survey on Ross Island	Sites, MJ	1970				Yes
MCMEH-B000378	Paleomagnetic studies of rocks drilled during DVDP (abstract)	Spall, H	1972				NaN
MCMEH-B000379	Electromagnetic interference survey of the Hut Point Peninsula area of Antarctica.	Stuart, GF	1972	Vanda Station (Old)	Yes	Yes
MCMEH-B000380	Japanese field party surveys in the dry valleys of Antarctica.	Torii, T	1972	Lake Vanda	Yes	Yes
MCMEH-B000381	Aeromagnetic data from the McMurdo Sound region	Wong, HK	1973				Yes
MCMEH-B000382	Resource and radioactivity survey in southern Victoria Land.	Zeller, EJ	1977	Radian Glacier; Pipecleaner Glacier;		Yes
MCMEH-B000383	Ice fabrics and petrography, Meserve Glacier, Antarctica.	Anderton, PW	1974	Meserve Glacier	Yes	Yes
MCMEH-B000384	Numerical analyses of glacial valleys and cirques in the Victoria Valley system, Antarctica, from photogrammetrically derived terrain data.	Aniya, M	1975				NaN
MCMEH-B000385	Glaciological studies with the U.S. Antarctic Research Programs, 1974-1975 and 1975-1976	Berkov, NI	1977	Koettlitz Glacier; Wright Lower Glacier; Garwood Glacier; Hobbs Glacier	Yes	Yes
MCMEH-B000386	The early Permian glacial beds of South Victoria Land and the Darwin Mountains, Antarctica.	Barrett, PJ	1975	Mount Fleming; Kennar Valley;	Yes	Yes
MCMEH-B000387	Glacier fluctuations recorded by patterned ground in Victoria Land	Black, RF	1964				NaN
MCMEH-B000388	Glacier fluctuation recorded by patterned ground in Victoria Land.	Black, RF	1963			Yes
MCMEH-B000389	Salts and associated phenomena of the termini of the Hobbs and Taylor Glaciers, Victoria Land, Antarctica.	Black, RF	1967	Hobbs Glacier; Taylor Glacier	Yes	Yes
MCMEH-B000390	Recent moraines of a lobe of the Taylor Glacier, Victoria Land, Antarctica (letter).	Blake, W	1960	Taylor Glacier		Yes
MCMEH-B000391	Recent moraines of a lobe of the Taylor Glacier Victoria Land, Antarctica (letter)	Blake, W	1961	Taylor Glacier		Yes
MCMEH-B000392	Ice-colored moraines and ice diapirs, Lake Miers, Victoria Land, Antarctica.	Bradley, J	1967	Lake Miers	Yes	Yes
MCMEH-B000393	Quaternary glaciations in southern Victoria Land, Antarctica (letter).	Bull, C	1962			Yes
MCMEH-B000394	The mass balance of a cold glacier: Meserve Glacier, south Victoria Land, Antarctica	Bull, C	1970	Meserve Glacier	Yes	Yes
MCMEH-B000395	Glacial benches in south Victoria Land (letter)	Bull, C	1964			Yes
MCMEH-B000396	Quaternary glaciation in Victoria Land, Antarctica.	Bull, C	1962			Yes
MCMEH-B000397	Ice mounds on frozen lakes in McMurdo Sound, Antarctica (letter).	Cailleux, A	1962	Lake Vida	Yes	Yes
MCMEH-B000398	Glacial processes in the ice-free valleys of southern Victoria Land, Antarctica	Calkin, PE	1973			Yes
MCMEH-B000399	Ice surface topography and an ice-free aea, southern Victoria Land.	Calkin, PE	1974			Yes
MCMEH-B000400	Subglacial geomorphology and glacial history, southern Victoria Land, Antarctica	Calkin, PE	1974	Wilson Piedmont Glacier; Ferrar Taylor Glacier			NaN
MCMEH-B000401	Subglacial geomorphology surrounding the ice-free valleys of southern Victoria Land, Antarctica.	Calkin, PE	1974				NaN
MCMEH-B000402	Glacial history of the ice-free areas, southern Victoria Land, Antarctica.	Calkin, PE	1974			Yes
MCMEH-B000403	Interaction of the east Antarctic ice sheet, alpine glaciation and sea-level in the Wright Valley area, southern Victoria Land.	Calkin, PE	1972	Wright Upper Glacier; Dais; Taylor Glacier; Goodspeed Glacier; Hart Glacier; Meserve Glacier; Bartley Glacier; Hobbs Glacier;	Yes	Yes
MCMEH-B000404	Late Cenozoic glacial sequence cored at New Harbor, Victoria Land, Antarctica (DVDP 8 and 9)	Chapman-smith, M	1974	New Harbor DVDP8-10			NaN
MCMEH-B000405	The quantity of melt water in the Marble Point – Gniess Point area, McMurdo Sound, Antarctica	Davis, JR	1968	Marble Point	Yes	Yes
MCMEH-B000406	Late Cenozoic glacial history of the McMurdo Sound region as derived from surficial sediments, and its relation to DVDP cores (abstract).	Denton, GH	1974				NaN
MCMEH-B000407	Histoire glacieare et chronologie de la region du Detroit de McMurdo sud da la Terre Victoria, Antarctide: note preliminaire	Denton, GH	1969				NaN
MCMEH-B000408	Late Cenozoic glaciation in Antarctica: the record in the McMurdo Sound region	Denton, GH	1970	Taylor Glacier; Wright Upper Glacier; Miers Glacier; Canada Glacier;	Yes	Yes
MCMEH-B000409	Former grounded ice sheets in the Ross Sea	Denton, GH	1974	Brown Peninsula; Minna Bluff	Yes	Yes
MCMEH-B000410	Internal structure of Sandy Glacier, southern Victoria Land	Dort, W Jr	1967	Sandy Glacier	Yes	Yes
MCMEH-B000411	Glaciological investigations in Antarctica	Gow, AJ	1972	Walcott Glacier; Adams Glacier; Miers Glacier; Joyce Glacier; Garwood Glacier; Hobbs Glacier; Blue Glacier; Commonwealth Glacier; Taylor Glacier	Yes	Yes
MCMEH-B000412	Quaternary glaciations in Victoria Land (letter).	Gunn, BM	1963		Yes	Yes
MCMEH-B000413	Structure of Lower Taylor Glacier, south Victoria Land, Antarctica	Hamilton, WG	1961	Lower Taylor Glacier	Yes	Yes
MCMEH-B000414	Recent moraines of a lobe of the Taylor Glacier Victoria Land, Antarctica (letter).	Harrington, HJ	1960	Taylor Glacier	Yes	Yes
MCMEH-B000415	Recent moraines of a lobe of the Taylor Glacier, Victoria Land, Antarctica (letter)	Harrington, HJ	1961	Taylor Glacier		Yes
MCMEH-B000416	Thermokarst: a mechanism of de-icing ice cored moraines	Healy, TR	1975	Taylor Glacier	Yes	Yes
MCMEH-B000417	Investigation of Meserve Glacier.	Holdsworth, G	1967	Meserve Glacier	Yes	Yes
MCMEH-B000418	Meserve Glacier, Wright Valley, Antarctica: Part I – Basal processes	Holdsworth, G	1974	Meserve Glacier	Yes	Yes
MCMEH-B000419	Mode of flow of Meserve Glacier,Wright Valley, Antarctica	Holdsworth, G	1969	Meserve Glacier	Yes	Yes
MCMEH-B000420	Structure glaciology of Meserve Glacier	Holdsworth, G	1969	Meserve Glacier	Yes	Yes
MCMEH-B000421	Tunnel engineering in a polar glacier	Holdsworth, G	1967	Meserve Glacier	Yes	Yes
MCMEH-B000422	The flow law of cold ice: investigations of Meserve Glacier, Antarctica	Holdsworth, G	1968	Meserve Glacier	Yes	Yes
MCMEH-B000423	The Antarctic ice sheet and the Quaternary history of Antarctica	Hollin, JT	1969	Lake Vida; Lake Vanda; Lake Bonney; Lake Fryxell; Taylor Glacier; Wright Glacier; Wright Upper Glacier;		Yes
MCMEH-B000424	Structural glaciology of Meserve Glacier phase 3.	Hughes, T	1971	Meserve Glacier	Yes	Yes
MCMEH-B000425	Glacial milks and their laboratory-simulated counterparts	Keller, WD	1963	Taylor Glacier; Wright Glacier; Wright Upper Glacier;	Yes	Yes
MCMEH-B000426	Permafrost-hydrogeologic regimen in two ice-free valleys, Antarctica, from electrical depth sounding	McGinnis, LD	1971	Lake Vanda; Lake Bonney; Taylor Glacier; Onyx River	Yes	Yes
MCMEH-B000427	Structural or glacial benches (letter)	McGregor, VR	1963			Yes
MCMEH-B000428	A 3.1meter recession of Meserve Glacier, Wright Valley	McSaveney, MJ	1974	Meserve Glacier	Yes	Yes
MCMEH-B000429	Buckling of the Meserve Glacier surface	McSaveney, MJ	1974	Meserve Glacier	Yes	Yes
MCMEH-B000430	Folding of cold ice.	McSaveney, MJ	1973	Meserve Glacier	Yes	Yes
MCMEH-B000431	Ogive systems on polar alpine glaciers	McSaveney, MJ	1972	Meserve Glacier	Yes	Yes
MCMEH-B000432	Recession of Meserve Glacier, Wright Valley between 1966 and 1972	McSaveney, MJ	1973	Meserve Glacier	Yes	Yes
MCMEH-B000433	Spatially discontinuous strain in the “semi-rigid” zone of an ice cliff	McSaveney, MJ	1973	Meserve Glacier	Yes	Yes
MCMEH-B000434	Glacial geology and late Cenozoic history of the Transantarctic Mountains, Antarctica	Mayewski, PA	1973		Yes	Yes
MCMEH-B000435	Past levels and present state of northern Victoria Land glaciers	Mayewski, PA	1976				Yes
MCMEH-B000436	History of the Wright, Taylor and Ferrar Valleys glaciation (Victoria Land, Antarctica)	Miagkov, S	1974				NaN
MCMEH-B000437	Present state and old moraines of the Meserve Glacier (dry valleys of Victoria Land)	Miagkov, S	1975	Meserve Glacier			NaN
MCMEH-B000438	Antarctic interglacial features	Nichols, RL	1965	Lake Vanda	Yes	Yes
MCMEH-B000439	Multiple glaciation in the Wright Valley	Nichols, RL	1962		Yes	Yes
MCMEH-B000440	Snowdrift-ice slabs and historic Antarctic climate warming	Nichols, RL	1964	Gneiss Point; Marble Point; Scheuren River; Wilson Piedmont Glacier	Yes	Yes
MCMEH-B000441	Sedimentological investigations of the englacial debris bands and associated melt-out deposits in the snout of Taylor Glacier, Antarctica	Palmer, AS	1976	Taylor Glacier			NaN
MCMEH-B000442	Age of moraines in Victoria Land, Antarctica	Pewe, TL	1962	Taylor Glacier; Lake Bonney;	Yes	Yes
MCMEH-B000443	Glacial fluctuations between 1911 and 1958 in the McMurdo Sound region, Antarctica	Pewe, TL	1958	Taylor Glacier	Yes	Yes
MCMEH-B000444	Glacial history of the McMurdo Sound region, Antarctica.	Pewe, TL	1960	Lake Fryxell; Koettlitz Glacier; Nussbaum Riegel; Taylor Glacier; Ferrar Glacier; Kukri Hills; Hjorth Hill; Hogback Hill; Wilson Piedmont Glacier; Canada Glacier; Commonwealth Glacier;		Yes
MCMEH-B000445	Multiple glaciation in the McMurdo Sound region, Antarctica: a progress report	Pewe, TL	1961				NaN
MCMEH-B000446	Multiple glaciation in the McMurdo Sound region Antarctica: a progress report	Pewe, TL	1960	Koettlitz Glacier; Ferrar Glacier; Wilson Piedmont Glacier; Kukri Hills; Hobbs Glacier; Davis Glacier; Garwood Glacier; Miers Glacier; Marble Point	Yes	Yes
MCMEH-B000447	Multiple glaciation in the McMurdo Sound region Antarctica: a progress report.	Pewe, TL	1960				NaN
MCMEH-B000448	Pleistocene glacial chronology of the McMurdo Sound region, Antarctica	Pewe, TL	1958	Gneiss Point; Mount Dromedary	Yes	Yes
MCMEH-B000449	Quaternary climatic variations in Antarctica as suggested by glacial fluctuations	Pewe, TL	1966	Lake Fryxell; Koettlitz Glacier; Nussbaum Riegel; Taylor Glacier; Ferrar Glacier; Kukri Hills; Hjorth Hill; Hogback Hill; Wilson Piedmont Glacier; Canada Glacier; Commonwealth Glacier;	Yes	Yes
MCMEH-B000450	Quaternary glacial geology of the McMurdo Sound region, Antarctica: a progress report	Pewe, TL	1958	Nussbaum Riegel; Ferrar Glacier; Koettlitz Glacier;	Yes	Yes
MCMEH-B000451	Quaternary glaciation: McMurdo Sound region	Pewe, TL	1958	Mount Dromedary; Gneiss Point; Nussbaum Riegel; Koettlitz Glacier; Ferrar Glacier;	Yes	Yes
MCMEH-B000452	Glacier regimen in Antarctica as reflected by glacier-margin fluctuation in historic time, with special references to McMurdo Sound	Pewe, TL	1962	Blackwelder Glacier; Garwood Glacier; Miers Glacier; Ward Glacier; Joyce Glacier; Nussbaum Riegel; Canada Glacier; Taylor Glacier; Hobbs Glacier;	Yes	Yes
MCMEH-B000453	Alpine glaciers on the west side of McMurdo Sound, Antarctica	Pewe, TL	1958			Yes
MCMEH-B000454	Textural characteristics of some glacial sediments in Taylor Valley, Antarctica	Powell, RD	1976	Tedrow Glacier; Taylor Glacier; Blood Falls;	Yes	Yes
MCMEH-B000455	Relatively young moraines of the Webb Glacier, Barwick Valley, Victoria Land, Antarctica	Rains, RB	1973	Webb Glacier	Yes	Yes
MCMEH-B000456	Antarctica: the key to the ice age	Selby, MJ	1973	Ferrar Glacier; Taylor Glacier; Wright Upper Glacier; Haselton Icefall; Bull Pass;	Yes	Yes
MCMEH-B000457	The termini and moraines of glaciers in the McMurdo Dry Valleys, Antarctica	Selby, MJ	1973	Meserve Glacier; Haselton Icefall; Radian Glacier; Joyce Glacier; Suess Glacier; Canada Glacier	Yes	Yes
MCMEH-B000458	Till body morphology and structure related to glacier flow	Shaw, J	1977	Taylor Glacier	Yes	Yes
MCMEH-B000459	Tills deposited in arid polar environments	Shaw, J	1977	Commonwealth Glacier; Wright Lower Glacier; Lacroix Glacier; Taylor Glacier	Yes	Yes
MCMEH-B000460	Glacial-geological investigations in southern Victoria Land	Souchez, RA	1967	Taylor Glacier; Webb Glacier	Yes	Yes
MCMEH-B000461	Glacial history of the McMurdo Sound region	Stuiver, M	1977				NaN
MCMEH-B000462	Antarctic permafrost: core analysis	Washburn, AL	1973				NaN
MCMEH-B000463	The McMurdo Dry Valleys	Wilson, AT	1970				NaN
MCMEH-B000464	Past surges in the West Antarctic Ice Sheet and their climatological significance	Wilson, AT	1977				NaN
MCMEH-B000465	Dry Valleys, Antarctica 1973-1974.	Anderton, PW	1976				NaN
MCMEH-B000466	Hydrological studies in the Dry Valleys, southern Victoria Land, Antarctica	Cartwright, K	1975				NaN
MCMEH-B000467	Hydrogeology studies in the dry valleys from the DVDP boreholes (abstract)	Cartwright, K	1974	Lake Vanda DVDP4; Don Juan Pond DVDP5-13			NaN
MCMEH-B000468	Hydrogeological studies in the dry valleys	Cartwright, K	1975	New Harbor DVDP8-10; Commonwealth DVDP11; Lake Leon (Lake Hoare) DVDP12; Don Juan Pond DVDP5-13; North Fork Basin DVDP14; Lake Vanda; Lake Bonney; Lake Hoare; Lake Fryxell	Yes	Yes
MCMEH-B000469	Hydrogeology in the dry valleys	Cartwright, K	1976	Don Juan Pond DVDP5-13; Don Juan Pond; Wright Upper Glacier; Lake Vanda	Yes	Yes
MCMEH-B000470	DVDP hydrogeological studies	Cartwright, K	1975				NaN
MCMEH-B000471	Hydrogeological studies in the Dry Valleys.	Cartwright, K	1974	Lake Vanda DVDP4; Don Juan Pond DVDP5-13; Lake Vida DVDP6; Canada Glacier DVDP7; New Harbor DVDP8-10	Yes	Yes
MCMEH-B000472	A study of ground-water flow systems and hydrologic parameters in some ice-free valleys in the McMurdo Sound region, Antarctica (abstract)	Cartwright, K	1972				NaN
MCMEH-B000473	Hydrological research report, dry valleys, Antarctica 1974-1975 (draft)	Chinn, TJH	1976				NaN
MCMEH-B000474	Dry Valleys, Antarctica 1972-1973	Fenwick, JK	1975				NaN
MCMEH-B000475	Report on the 1971-1972 hydrological-glaciological program: southern Victoria Land, dry valleys region	Hawes, J	1972				NaN
MCMEH-B000476	Deuterium content of water substance in Antarctica. Part II: Geochemistry of Deuterium of lake waters in Victoria Land	Ambe, M	1974	Lake Vanda; Lake Bonney;	Yes	Yes
MCMEH-B000477	A geochemical study of Lakes Bonney and Vanda, Victoria Land, Antarctica.	Angino, EE	1963	Lake Bonney; Lake Vanda	Yes	Yes
MCMEH-B000478	A chemical and limnological study of Lake Vanda, Victoria Land, Antarctica	Angino, EE	1965	Lake Vanda			NaN
MCMEH-B000479	Chemical stratification in Lake Fryxell, Victoria Land, Antarctica	Angino, EE	1962	Lake Fryxell	Yes	Yes
MCMEH-B000480	Nutrient elements in two Antarctic saline lakes	Angino, EE	1963	Lake Bonney; Lake Vanda	Yes	Yes
MCMEH-B000481	Physiochemical limnology of Lake Bonney, Antarctica	Angino, EE	1964	Lake Bonney	Yes	Yes
MCMEH-B000482	A limnological reconnaissance in the area of McMurdo Sound, Antarctica	Armitage, KB	1962	Lake Bonney; Lake Vanda	Yes	Yes
MCMEH-B000483	Saline lakes and drill hole brines, McMurdo Sound, Antarctica	Ball, DG	1960	Marble Point	Yes	Yes
MCMEH-B000484	Lake Miers, south Victoria Land, Antarctica	Bell, R	1967	Lake Miers	Yes	Yes
MCMEH-B000485	Some trace elements in lakes of McMurdo oasis, Antarctica	Boswell, CR	1967	Lake Vanda; Lake Bonney; Lake Fryxell	Yes	Yes
MCMEH-B000486	Trace element content of Antarctic lakes	Boswell, CR	1967	Lake Vanda; Lake Bonney; Lake Fryxell; Lake Joyce; Lake Hoare	Yes	Yes
MCMEH-B000487	Freshwater lakes in Pleistocene McMurdo Sound	Brady, HT	1977	DVDP15	Yes	Yes
MCMEH-B000488	Lake Vida, Victoria Valley, Antarctica	Calkin, PE	1967	Lake Vida	Yes	Yes
MCMEH-B000489	Aerial, aquatic and soil microbiology of Don Juan Pond, Antarctica	Cameron, RE	1972	Don Juan Pond	Yes	Yes
MCMEH-B000490	Origin of the Saline lakes in Victoria Land, Antarctica (abstract)	Craig, H	1966	Lake Vanda; Lake Bonney; Don Juan Pond		Yes
MCMEH-B000491	Halite and hydrohalite from Lake Bonney	Craig, JR	1974	Lake Bonney	Yes	Yes
MCMEH-B000492	Identification of hydrohalite	Craig, JR	1975	Lake Bonney	Yes	Yes
MCMEH-B000493	Geological and limnological factors of cold deserts	Davies, WE	1974	Onyx River; Lake Vanda; Lake Miers; Miers Glacier; Adams Glacier; Miers River		Yes
MCMEH-B000494	The ecology of Antarctic protozoan ponds	Dillon, RD	1968		Yes	Yes
MCMEH-B000495	The sedimentation rate of Lake Vanda, Antarctica	Ditchburn, RG	1974	Lake Vanda			NaN
MCMEH-B000496	Hot and saline lake in Antarctica	Farengolts, I	1966	Lake Vanda	Yes	Yes
MCMEH-B000497	Revaluation of orth=phosphorous and inorganic nitrogen levels in an Antarctic meromictic lake	Fortner, RD	1976	Lake Bonney	Yes	Yes
MCMEH-B000498	An isotopic study of Lake Vanda, Antarctica (abstract)	Friedman, I	1974	Lake Vanda			NaN
MCMEH-B000499	Studies carried out on the Lake Vanda core	Friedman, I	1974	Lake Vanda			NaN
MCMEH-B000500	Primary productivity in Antarctic Lakes	Goldman, CR	1964	Lake Vanda; Lake Bonney	Yes	Yes
MCMEH-B000501	Primary productivity studies on Antarctic ponds and lakes	Goldman, CR	1963	Lake Vanda	Yes	Yes
MCMEH-B000502	Two Antarctic desert lakes.	Goldman, CR	1967	Lake Vanda; Lake Bonney	Yes	Yes
MCMEH-B000503	The sedimentology of three Antarctic lakes.	Gumbley, JW	1975				NaN
MCMEH-B000504	Sedimentology of shallow cores from Lake Vanda	Gumbley, JW	1974	Lake Vanda			NaN
MCMEH-B000505	Changes in water level at Lake Vanda, Antarctica	Heine, AJ	1969	Lake Vanda	Yes	Yes
MCMEH-B000506	Seiche observations at Lake Vanda, Victoria Land, Antarctica	Heine, AJ	1971	Lake Vanda	Yes	Yes
MCMEH-B000507	An ablation rate for Lake Fryxell, Victoria Land, Antarctica	Henderson, RA	1966	Lake Fryxell	Yes	Yes
MCMEH-B000508	Antarctic freshwater ecosystems: review and synthesis	Heywood, RB	1977			Yes
MCMEH-B000509	Antarctic limnology: a review	Heywood, RB	1972			Yes
MCMEH-B000510	Problems of heat transfer in Lake Vanda: a density stratified Antarctic lake	Hoare, RA	1966	Lake Vanda	Yes	Yes
MCMEH-B000511	Thermohaline convection in Lake Vanda, Antarctica.	Hoare, RA	1968	Lake Vanda	Yes	Yes
MCMEH-B000512	Solar heating of Lake Fryxell: a permanently ice covered Antarctic lake	Hoare, RA	1965	Lake Fryxell	Yes	Yes
MCMEH-B000513	Nitrogen and phosphorous availability to plankton and benthic communities in Lake Bonney, southern Victoria Land, Antarctica	Hoehn, RC	1977	Lake Bonney	Yes	Yes
MCMEH-B000514	Toward an ecological model of Lake Bonney	Hoehn, RC	1974	Lake Bonney	Yes	Yes
MCMEH-B000515	Ecosystem studies and mathematical model for Lake Bonney, Taylor Valley, southern Victoria Land	Howell, LW	1977	Lake Bonney	Yes	Yes
MCMEH-B000516	Petrography of bottom land from Lakes Bonney and Vanda, Victoria Land, Antarctica	Hubert, JF	1966	Lake Bonney; Lake Vanda	Yes	Yes
MCMEH-B000517	Double-diffusive convection and its implications for the temperature and salinity structure of the ocean and Lake Vanda	Huppert, HE	1972	Lake Vanda		Yes
MCMEH-B000518	Principal cation concentrations for a length profile of the Onyx River, Wright Valley.	Jones, LM	1973	Onyx River	Yes	Yes
MCMEH-B000519	Geochemical studies in Wright Valley	Jones, LM	1967	Lake Vanda	Yes	Yes
MCMEH-B000520	Carbon-14 age and tritium content of Lake Vanda, Wright Valley	Jones, LM	1971	Lake Vanda	Yes	Yes
MCMEH-B000521	180/16O activity ratio at 0 degrees C of salt water of Don Juan Pond and Lake Bonney, dry valleys, Antarctica	Kato, K	1977	Don Juan Pond; Lake Bonney			NaN
MCMEH-B000522	Primary productivity and associated physical, chemical and biological characteristics of Lake Bonney: a perennially ice-covered lake in Antarctica	Koob, DD	1972	Lake Bonney	Yes	Yes
MCMEH-B000523	Microbiological investigations of Lake Vanda (Antarctica)	Kriss, AE	1977	Lake Vanda	Yes	Yes
MCMEH-B000524	Origin of warm water in Lake Vanda	Kriss, AE	1975	Lake Vanda	Yes	Yes
MCMEH-B000525	Origin of the warm water near the bottom of Lake Vanda in the Antarctic (25.5-27 degrees C	Kriss, AE	1974	Lake Vanda			NaN
MCMEH-B000526	Microbial community fluctuations in a meromictic Antarctic lake.	Lane, LS	1977	Lake Bonney	Yes	Yes
MCMEH-B000527	Measurement of background radiation in lakes.	Likens, GE	1965	Lake Vanda	Yes	Yes
MCMEH-B000528	Light penetration of two Antarctic dry valley lakes	Mason, DT	1963	Lake Bonney; Lake Vanda	Yes	Yes
MCMEH-B000529	Isotopic study on saline lakes in Antarctica	Matsubaya, O	1977	Lake Bonney; Lake Vanda; Don Juan Pond			NaN
MCMEH-B000530	Organic carbons and fatty acids in Antarctic saline lakes	Matsumoto, GI	1977	Lake Vanda; Lake Bonney; Lake Fryxell	Yes	Yes
MCMEH-B000531	Antarctica: the microbiology of an unfrozen saline pond	Meyer, GH	1962	Don Juan Pond	Yes	Yes
MCMEH-B000532	Origin of magnesium and potassium ions in Lake Vanda, Antarctica	Morikawa, H	1975	Lake Vanda	Yes	Yes
MCMEH-B000533	The distribution of secondary minerals and evaporates at Lake Vanda, Victoria Land, Antarctica.	Morikawa, H	1975	Lake Vanda	Yes	Yes
MCMEH-B000534	A model for the chemical evolution of surface water brines in Don Juan Pond, Wright Valley, Antarctica (abstract)	Mudrey, MG Jr	1974	Don Juan Pond	Yes	Yes
MCMEH-B000535	A model for chemical evolution of surface waters in Wright Valley, Antarctica (abstract)	Mudrey, MG Jr	1974				NaN
MCMEH-B000536	Chemical evolution of water in Don Juan Pond, Antarctica.	Mudrey, MG Jr	1973	Don Juan Pond	Yes	Yes
MCMEH-B000537	Stable isotope studies of the salts, water, and ice from Ross Island core and Lake Vanda (abstract)	Nakai, N	1974	Lake Vanda			NaN
MCMEH-B000538	Stable isotope studies of salts and water from dry valleys, Antarctica. I. Origin of salts and water, and the geologic history of Lake Vanda	Nakai, N	1975	Lake Vanda	Yes	Yes
MCMEH-B000539	Report of the Japanese summer parties in dry valleys, Victoria Land, 1971-72. XI. Sedimentary structures near the saline lakes in three ice-free valleys, Victoria Land, Antarctica, inferred from electrical depth sounding	Nakao, K	1977	Don Juan Pond; Don Quixote Pond; Lake Vanda; Onyx River; Lake Vida; Lake Fryxell	Yes	Yes
MCMEH-B000540	Distribution of nutrient matter in saline lakes in the dry valleys, south Victoria Land, Antarctica	Nakaya, S	1977	Lake Vanda; Wright Lower Glacier; Onyx River; Onyx River at Lake Vanda Weir; Lake Bonney	Yes	Yes
MCMEH-B000541	Bathymetry and bottom sediments of Lake Vanda, Antarctica	Nelson, CS	1972	Lake Vanda	Yes	Yes
MCMEH-B000542	Temperature and conductivity measurements under ice island T-3	Neshyba, S	1971	Lake Vanda		Yes
MCMEH-B000543	Geology of Lake Vanda, Wright Valley, south Victoria Land, Antarctica	Nichols, RL	1962	Lake Vanda	Yes	Yes
MCMEH-B000544	Origin of chemical stratification in Lake Vanda, south Victoria Land	Nichols, RL	1963	Lake Vanda		Yes
MCMEH-B000545	Chemistry and hydrogeology of dry valley lakes, Antarctica	Oberts, GL	1973				NaN
MCMEH-B000546	Photosynthetic production and in situ concentration of organic matter in Lake Bonney (abstract).	Parker, BC	1974	Lake Bonney			NaN
MCMEH-B000547	Ecological model for Lake Bonney, southern Victoria Land, Antarctica	Parker, BC	1973	Lake Bonney	Yes	Yes
MCMEH-B000548	Changes in dissolved organic matter, photosynthetic production, and microbial community composition in Lake Bonney, southern Victoria Land, Antarctica	Parker, BC	1977	Lake Bonney	Yes	Yes
MCMEH-B000549	Lake Bonney ecosystem: mathematical model	Parker, BC	1976	Lake Bonney		Yes
MCMEH-B000550	Lake Bonney Ecosystem	Parker, BC	1975	Lake Bonney	Yes	Yes
MCMEH-B000551	Observations of in situ concentrations and production of organic matter in an Antarctic meromictic lake.	Parker, BC	1974	Lake Bonney	Yes	Yes
MCMEH-B000552	Low deuterium content of Lake Vanda, Antarctica	Ragotzki, RA	1965	Lake Vanda	Yes	Yes
MCMEH-B000553	The heat balance of two Antarctic lakes	Ragotzki, RA	1964	Lake Vanda; Lake Bonney	Yes	Yes
MCMEH-B000554	Some thermal and hydrochemical characteristics of Lake Vanda	Schpeicher, AO	1967	Lake Vanda			NaN
MCMEH-B000555	Lake Bonney, Antarctica: cause of the elevated temperatures.	Shirtcliffe, T	1964	Lake Bonney	Yes	Yes
MCMEH-B000556	A Sun-heated Antarctic lake	Shirtcliffe, T	1964	Lake Bonney	Yes	Yes
MCMEH-B000557	Measurements of temperatures and electrical conductivity in Lake Vanda, Victoria Land, Antarctica	Shirtcliffe, T	1968	Lake Vanda	Yes	Yes
MCMEH-B000558	Thermal and hydrochemical characteristics of Lake Bonney.	Schpeicher, AO	1973	Lake Bonney	Yes	Yes
MCMEH-B000559	Unfrozen body of water in Antarctica	Schpeicher, AO	1973	Lake Bonney; Don Juan Pond		Yes
MCMEH-B000560	Variations in temperature and hydrochemical characteristics of Lake Vanda. (in Russian)	Schpeicher, AO	1969	Lake Vanda			NaN
MCMEH-B000561	Experimental simulation of Don Juan Pond: preliminary metabolic and growth studies	Siegel, SM	1973	Don Juan Pond			NaN
MCMEH-B000562	Report of the Japanese summer parties in dry valleys, Victoria Land, 1963-1965; IV – Mycological studies of the Antarctic fungi; Part 2 – Mycoflora of Lake Vanda, an ice-free lake.	Sugiyama, J	1967	Lake Vanda	Yes	Yes
MCMEH-B000563	An Antarctic saline lake	Tedrow, J	1963		Yes	Yes
MCMEH-B000564	Diurnal geochemistry of Canopus Pond, Wright Valley, 1969-1970	Tickhill, T	1971	Canopus Pond	Yes	Yes
MCMEH-B000565	Geochemical and geophysical studies of dry valleys, Victoria Land in Antarctica	Torii, T	1975				NaN
MCMEH-B000566	Japanese activities in the Dry Valleys, 1972-1973	Torii, T	1973	Lake Bonney; Lake Vanda	Yes	Yes
MCMEH-B000567	Japanese field surveys in the dry valleys, Antarctica.	Torii, T	1972	Don Juan Pond; Don Quixote Pond; Lake Vanda; Onyx River; Lake Vida; Lake Fryxell; Lake Bonney;	Yes	Yes
MCMEH-B000568	Report of the Japanese summer parties in dry valleys, Victoria Land, 1963-1965. VIII. Occurrence of antarcticite in Don Juan Pond: sequential change and the conditions of crystallization	Torii, T	1970	Don Juan Pond	Yes	Yes
MCMEH-B000569	Preliminary reports on DVDP	Torii, T	1974	Lake Vanda DVDP4			NaN
MCMEH-B000570	Preliminary report, 1974-75	Torii, T	1975	Don Juan Pond			NaN
MCMEH-B000571	Report of the Japanese summer parties in dry valleys, Victoria Land, 1963-1965; II – General description and water temperature data for the lakes	Torii, T	1967	Lake Vanda; Lake Bonney; Lake Fryxell; Lake Miers	Yes	Yes
MCMEH-B000572	Distribution of the nutrient matters in the saline lakes of the dry valleys	Torii, T	1974				NaN
MCMEH-B000573	Chemical characteristics of Antarctic saline lakes	Torii, T	1977				NaN
MCMEH-B000574	Geochemical aspects of the McMurdo saline lakes with special emphasis on the distribution of nutrient matter.	Torii, T	1975	Lake Bonney	Yes	Yes
MCMEH-B000575	Salt balance in the Don Juan Basin	Torii, T	1975	Don Juan Pond			NaN
MCMEH-B000576	Salt Balance in the Don Juan Basin.	Torii, T	1977	Don Juan Pond	Yes	Yes
MCMEH-B000577	Report of the Japanese summer parties in dry valleys, Victoria Land. X. A preliminary report of the geophysical and geochemical studies at Lake Vanda and in the adjacent dry valleys in 1971-1972.	Torii, T	1972	Lake Vanda	Yes	Yes
MCMEH-B000578	Stratified lake and oceanic brines: salt movement and lime limits of existence	Toth, DJ	1975	Lake Bonney; Lake Vanda		Yes
MCMEH-B000579	Report of the Japanese summer parties in dry valleys, Victoria Land, 1963-1965; v – Chemical composition of lake waters.	Yamagata, NC	1963	Don Juan Pond; Lake Vanda; Lake Bonney; Lake Fryxell	Yes	Yes
MCMEH-B000580	At the Vanda Camp	Yoshida, Y	1971	Vanda Station (Old)			NaN
MCMEH-B000581	A limnological study of some lakes in the Antarctic	Yoshida, Y	1975	Lake Vanda; Lake Bonney; Wright Lower Glacier; Lake Miers; Lake Fryxell; Don Juan Pond	Yes	Yes
MCMEH-B000582	Antarctic Saline Lakes	Yoshida, Y	1970	Lake Vanda; Lake Bonney; Lake Fryxell; Don Juan Pond;		Yes
MCMEH-B000583	Report of the Japanese summer parties in dry valleys, Victoria Land. IX. A preliminary report of the geophysical study of dry valleys in 1970-1971.	Yoshida, Y	1971	Lake Vanda; Onyx River; Lake Bonney;	Yes	Yes
MCMEH-B000584	The heat balance and thermal structure of Lake Vanda (abstract).	Yusa, Y	1974	Lake Vanda			NaN
MCMEH-B000585	The re-evaluation of heat balance in Lake Vanda, Victoria Land, Antarctica	Yusa, Y	1972	Lake Vanda	Yes	Yes
MCMEH-B000586	Thermosolutal convection in saline lakes in the dry valleys	Yusa, Y	1977	Lake Vanda; Lake Miers; Lake Bonney			NaN
MCMEH-B000587	On the water temperature in Lake Vanda, Victoria Land, Antarctica	Yusa, Y	1975	Lake Vanda	Yes	Yes
MCMEH-B000588	Water temperature in saline lakes, Victoria Land, Antarctica	Yusa, Y	1973				NaN
MCMEH-B000589	On water temperature of saline lakes in Victoria Land, Antarctica	Yusa, Y	1973				NaN
MCMEH-B000590	Isolation of microorganisms from salt lakes in the dry valley, Antarctica, and their living environment	Waguri, O	1976	Lake Bonney; Lake Fryxell; Lake Vanda	Yes	Yes
MCMEH-B000591	Analysis of Antarctic water systems by concentration correlation matrix	Watanuki, K	1977	Lake Vanda; Lake Bonney; Onyx Pond			NaN
MCMEH-B000592	Geochemical studies on minerals obtained by the Dry Valley Drilling Project	Watanuki, K	1977	Lake Vida DVDP6; Lake Vanda DVDP4;		Yes
MCMEH-B000593	A note on the minerals found in DVDP cores	Watanuki, K	1974	Lake Vida DVDP6			NaN
MCMEH-B000594	Geochemical features of Antarctic lakes	Watanuki, K	1976	Lake Fryxell; Lake Vanda	Yes	Yes
MCMEH-B000595	Chemical limnology of Lake Bonney, Antarctica, with emphasis on trace metals and nutrients	Weand, BL	1975	Lake Bonney	Yes	Yes
MCMEH-B000596	Subterranean flow into Lake Bonney	Weand, BL	1975	Lake Bonney	Yes	Yes
MCMEH-B000597	Stored solar heat at Lake Vanda	Wellman, HW	1962	Lake Vanda	Yes	Yes
MCMEH-B000598	Hypothetical mathematical model of the benthic algal mat in Lake Bonney, Antarctica.	Whitman, CM	1976	Lake Bonney			NaN
MCMEH-B000599	Mathematical models of benthic and plankton communities in Lake Bonney, south Victoria Land, Antarctica.	Whitman, CM	1977	Lake Bonney		Yes
MCMEH-B000600	Escape of algae from frozen lakes and ponds	Wilson, AT	1965	Lake Chad	Yes	Yes
MCMEH-B000601	Evidence from chemical diffusion of a climatic change in the McMurdo Dry Valleys 1,200 years ago	Wilson, AT	1964	Lake Vanda	Yes	Yes
MCMEH-B000602	The lakes of McMurdo Dry Valleys	Wilson, AT	1967	Lake Vanda; Lake Bonney		Yes
MCMEH-B000603	McMurdo dry valley lakes sediments: a record of Cenozoic climatic events (abstract)	Wilson, AT	1974				NaN
MCMEH-B000604	Dry Valley lake sediments: a record of Cenozoic events.	Wilson, AT	1974				NaN
MCMEH-B000605	Lake Vanda: A Source of Heating	Wilson, AT	1974	Lake Vanda	Yes	Yes
MCMEH-B000606	Ecology of Lake Vanda	Wilson, AT	1962	Lake Vanda	Yes	Yes
MCMEH-B000607	Lake Vanda: An Antarctic lake	Wilson, AT	1962	Lake Vanda	Yes	Yes
MCMEH-B000608	Adaptation of New Zealand Research personnel in the Antarctic.	Taylor, A	1974			Yes
MCMEH-B000609	Air Temperatures from Taylor Glacier Dry Valley, Victoria Land	Angino, EE	1962	Lake Bonney;	Yes	Yes
MCMEH-B000610	Climatological observations in ice-free areas of southern Victoria Land, Antarctica	Bull, C	1966	Lake Vashka; Lake Vida; Lake Vanda; Marble Point	Yes	Yes
MCMEH-B000611	Air temperature profiles in the Taylor Valley (Antarctica) and heat balance at the air-surface interface.	Colacino, M	1975				NaN
MCMEH-B000612	Meterological and radiometric measurements and surface heat budget in Taylor Valley, Antarctica.	Colacino, M	1975				NaN
MCMEH-B000613	Rilievi termici nella Valle di Taylor (Antartide) mediante radiometro all’infrarosso. (Mean infrared radiometry profiles for the Taylor Valley (Antarctica)	Colacino, M	1975				NaN
MCMEH-B000614	Thermal surveys in the Taylor Valley (Antarctica) using an infrared radiometer	Colacino, M	1974				NaN
MCMEH-B000615	Some atmospheric turbidity measurements in Antarctica	Fisher, WH	1967				NaN
MCMEH-B000616	An electrostatic field mill for the Antarctic station at Lake Vanda	Kreielsheimer, KS	1970	Lake Vanda	Yes	Yes
MCMEH-B000617	Meteorological constraints on hydrology studies in the dry valleys, Antarctica	McGinnis, LD	1975	Lake Vanda; Don Juan Pond DVDP5-13; New Harbor DVDP8-10; Commonwealth DVDP11	Yes	Yes
MCMEH-B000618	Relative yearly totals of solar radiation incident on various slopes for latitude 77 degrees 33 seconds.	McSaveney, MJ	1973	Meserve Glacier		Yes
MCMEH-B000619	Fourfold check on mean annual temperature, McMurdo Station, Antarctica	Nichols, RL	1964	Marble Point; Wilson Piedmont Glacier	Yes	Yes
MCMEH-B000620	Summer weather pattern of the Wright Valley.	Ragotzki, RA	1963	Wright Upper Glacier; Wilson Piedmont Glacier			NaN
MCMEH-B000621	Climatonomy model for the dry valleys with and without snow cover.	Riordan, AJ	1976	Vanda Station (Old)		Yes
MCMEH-B000622	Climate of the Dry Valley area of South Victoria Land	Thompson, DC	1973				NaN
MCMEH-B000623	Surface heat balance and climate in an ice-free area of Antarctica	Thompson, DC	1973				NaN
MCMEH-B000624	Ground temperatures in an Antarctic dry valley	Thompson, DC	1971	Vanda Station (Old)	Yes	Yes
MCMEH-B000625	Climate and surface heat balance in an Antarctic dry valley	Thompson, DC	1971	Vanda Station (Old)	Yes	Yes
MCMEH-B000626	Characteristics of the climate of Wright Valley, Victoria Land, Antarctica.	Yoshida, Y	1972				NaN
MCMEH-B000627	Phytoplankton in Antarctic lakes: a problem of survival	Baker, AN	1967	Lake Miers; Lake Vanda		Yes
MCMEH-B000628	Sulphate-reducing bacteria and pyritic sediments in Antarctica	Barghoom, ES	1961	Wright Lower Glacier;	Yes	Yes
MCMEH-B000629	Microbial ecology of some dry valley soils of Antarctica (abstract)	Benoit, RE	1967				NaN
MCMEH-B000630	The microbiology of some dry valley soils of Victoria Land, Antarctica.	Benoit, RE	1970		Yes	Yes
MCMEH-B000631	Soil microorganisms of the McMurdo Sound area, Antarctica	Boyd, WL	1963	Marble Point	Yes	Yes
MCMEH-B000632	Viability of coliform bacteria in Antarctic soil.	Boyd, WL	1963		Yes	Yes
MCMEH-B000633	Ecology of soil microorganisms of Antarctica.	Boyd, WL	1966	Lake Bonney; Lake Vanda; Onyx River; Nussbaum Riegel; Lake Hoare; Lake Fryxell; Commonwealth Glacier; Hjorth Hill;	Yes	Yes
MCMEH-B000634	Antarctic soil microbial and ecological investigation.	Cameron, RE	1971		Yes	Yes
MCMEH-B000635	Ecology of blue-green algae in Antarctic soils.	Cameron, RE	1972		Yes	Yes
MCMEH-B000636	Antarctic dry valley soil microbial incubation and gas composition	Cameron, RE	1969	Lake Bonney Camp	Yes	Yes
MCMEH-B000637	Survival of Antarctic desert soil bacteria exposed to various temperatures and to three years of continuous medium-high vacuum	Cameron, RE	1971		Yes	Yes
MCMEH-B000638	Surface distribution of microorganisms in Antarcic dry valley soils: a Martian analog	Cameron, RE	1971		Yes	Yes
MCMEH-B000639	Antarctic soil algal crusts: scanning electron and optical microscope study	Cameron, RE	1970		Yes	Yes
MCMEH-B000640	Antarctic microbiology: preparation for Mars life detection, quarantine and back contamination.	Cameron, RE	1976	Lake Bonney; Upper Wright Valley;	Yes	Yes
MCMEH-B000641	Microbiology, ecology and microclimatology of soil sites in dry valleys of southern Victoria Land, Antarctica. In Antarctic ecology	Cameron, RE	1970		Yes	Yes
MCMEH-B000642	Soil microbial and ecological studies in southern Victoria Land.	Cameron, RE	1968		Yes	Yes
MCMEH-B000643	Growth of bacteria in soils from Antarctic dry valleys	Cameron, RE	1971		Yes	Yes
MCMEH-B000644	Antarctic microbiol [sic] ecology, Dry Valley Drilling sites (abstract)	Cameron, RE	1972				NaN
MCMEH-B000645	Viable microorganisms from ancient frozen cores drilled from Ross Island and Taylor Valley, Antarctica	Cameron, RE	1974				NaN
MCMEH-B000646	Viable microorganisms from ancient Ross Island and Taylor Valley drill core	Cameron, RE	1974	New Harbor; Lake Vanda; Lake Vida		Yes
MCMEH-B000647	Aerobiological monitoring of Dry Valley Sites	Cameron, RE	1973	New Harbor; Lake Fryxell; Lake Bonney; Don Juan Pond; Lake Vanda; Lake Vida; Lake Bonney (Old); Vanda Station (Old)	Yes	Yes
MCMEH-B000648	Three new yeasts from Antarctic soils.	Di MME	1966		Yes	Yes
MCMEH-B000649	Yeasts in Antarctic soils	Di MME	1966	Koettlitz Glacier	Yes	Yes
MCMEH-B000650	Yeasts from Antarctica.	Di MME	1960		Yes	Yes
MCMEH-B000651	Freshwater micrometazoa of Ross Island and adjacent Antarctic areas	Dougherty, EC	1963				NaN
MCMEH-B000652	Microbiology of some soils from Antarctica	Flint, EA	1960				Yes
MCMEH-B000653	Microorganisms in Antarctic desert rocks from dry valleys and Dufek Massif	Friedmann, EI	1977		Yes	Yes
MCMEH-B000654	Isolation of psychophilic halophiles from the Antarctic polar desert	Hall, CL	1968	Lake Bonney (Old); Don Juan Pond; Suess Glacier;	Yes	Yes
MCMEH-B000655	Algae: nitrogen fixation by Antarctic species	Holm-hansen, O	1963		Yes	Yes
MCMEH-B000656	Isolation and culture of terrestrial and freshwater algae of Antarctica	Holm-hansen, O	1964	Lake Vanda	Yes	Yes
MCMEH-B000657	Microbial abundance and thermoluminsecence of Antarctic dry valley soils	Ingham, JD	1974			Yes
MCMEH-B000658	Algae from the soil of the Antarctic.	Kol, E	1970	Lake Vanda	Yes	Yes
MCMEH-B000659	Ecology of some Antarctic algae	Koob, DD	1966	Lake Vanda; Lake Bonney	Yes	Yes
MCMEH-B000660	Microbiological populations of Antarctic air, soil, snow and melt pools.	Meyer, GH	1962			Yes
MCMEH-B000661	Aqatic fungi: their occurrence on Ross Island and in the dry valleys	Paterson, RA	1971				Yes
MCMEH-B000662	World’s last frontier. III. Polar mycology in Lake Vanda, Antarctica.	Sugiyama, J	1970	Lake Vanda		Yes
MCMEH-B000663	Algae from Mount Suess, Antarctica	Ugolini, FC	1966	Mount Suess	Yes	Yes
MCMEH-B000664	Fossil plants and animals	Griffiths, HF	1971	Shapeless Mountain	Yes	Yes
MCMEH-B000665	VUW Party makes rich find of fish fossils	Griffiths, HF	1970	Deception Glacier;		Yes
MCMEH-B000666	Diatoms from Lake Vanda core	Brady, HT	1974	Lake Vanda			NaN
MCMEH-B000667	Siliceous sponge material in DVDP 4 (Lake Vanda).	Brady, HT	1975	Lake Vanda DVDP4			NaN
MCMEH-B000668	Extraction of diatoms from glacial sediments.	Brady, HT	1977		Yes	Yes
MCMEH-B000669	Microfossils from DVDP hole 15, western McMurdo Sound.	Brady, HT	1976	DVDP15	Yes	Yes
MCMEH-B000670	Cenozoic calcareous nannofossils and stratigraphy of sediments in the McMurdo Sound area (abstract)	Burns, DA	1972				NaN
MCMEH-B000671	Distribution, abundance and preservation of nannofossils in Eocene to Recent Antarctic sediments	Burns, DA	1975				Yes
MCMEH-B000672	Quaternary marine deposits and new foraminifera from Antarctica	Conato, V	1974				NaN
MCMEH-B000673	Palynologic investigation of Quaternary sediment from Lake Vanda	Hall, SA	1975	Lake Vanda	Yes	Yes
MCMEH-B000674	Palymology of dry valleys cores	Hall, SA	1975				NaN
MCMEH-B000675	Microfloras from the Devonian and Triassic of the Beacon Group, Antarctica	Helby, RJ	1969		Yes	Yes
MCMEH-B000676	The palynology of Late Palaeozoic glacial depostis of Gondwanaland	Kemp, EM	1975			Yes
MCMEH-B000677	Paleobotanical studies of the Permian and Triassic Victoria Group (Beacon Supergroup) of south Victoria Land, Antarctica	Kyle, RA	1976				NaN
MCMEH-B000678	Plumsteadia ovata n.sp., a glossopterid fructification from south Victoria Land, Antarctica (note).	Kyle, RA	1974	Mount Feather	Yes	Yes
MCMEH-B000679	Radiolarian and silicoflagellate occurrences in Dry Valley Drilling Project cores.	Ling, HY	1975	Lake Vanda DVDP4; New Harbor DVDP8-10			NaN
MCMEH-B000680	Diatoms from DVDP cores 8 and 9 (New Harbor).	Mccollum, D	1975	New Harbor DVDP8-10			NaN
MCMEH-B000681	A reappraisal of the Pecten glacial episode, Wright Valley, Antarctica.	McSaveney, MJ	1972	Onyx River; Bull Pass;		Yes
MCMEH-B000682	Racemization of amino acids in Late Cenozoic foraminifera from Taylor and Wright Valleys and Ross Island.	Miller, GH	1976				Yes
MCMEH-B000683	Cretacious foraminifera in Quaternary deposits from Lower Taylor Valley, Antarctica	Neall, VE	1972	Commonwealth Glacier; New Harbor;	Yes	Yes
MCMEH-B000684	Triassic and Jurassic miospores and arcitarchs from Antarctica	Norris, G	1965	Priestley Glacier; Rennick Glacier;		Yes
MCMEH-B000685	Fossil fish discoveries in Antarctica	Ritchie, A	1971	Mount Metschel; Mount Crean; Mount Fleming; Portal Mountain;	Yes	Yes
MCMEH-B000686	New fossil discoveries in Antarctica	Ritchie, A	1971	Portal Mountain;		Yes
MCMEH-B000687	Fossiliferous Quaternary marine deposits in the McMurdo Sound region, Antarctica	Speden, IG	1962	New Harbor; Ferrar Glacier;		Yes
MCMEH-B000688	Carbon-14 dates of Adamussium colbecki (Mollusca) in marine deposits at New Harbor, Taylor Valley	Stuiver, M	1976	New Harbor	Yes	Yes
MCMEH-B000689	Estheriids of the Indian Gonwanas: significance for continental fit.	Tasch, P	1975				Yes
MCMEH-B000690	Analysis of permafrost cores from Antarctic dry valleys	Washburn, AL	1975	Lake Vanda; New Harbor			NaN
MCMEH-B000691	Analysis of permafrost cores from Antarctic dry valleys	Washburn, AL	1977	Lake Vanda; New Harbor; Lake Hoare; Commonwealth Glacier;		Yes
MCMEH-B000692	Late Cenozoic foraminifera and stratigraphy in sediments of the McMurdo Sound area (abstract)	Webb, PN	1972				NaN
MCMEH-B000693	Micropaleontology, paleoecology and correlation of the Pecten Gravels, Wright Valley, Antarctica, and description of Trochoelphidiella onyxi n. gen., n. sp.	Webb, PN	1974				NaN
MCMEH-B000694	Preliminary micropaleontological report on samples from Dry Valley Drilling Project hole 4-4A, (Lake Vanda), Wright Valley and holes 8 and 9, New Harbor, Taylor Valley.	Webb, PN	1975	Lake Vanda DVDP4; New Harbor DVDP8-10			NaN
MCMEH-B000695	Wright fjord, Pliocene marine invasion of and Antarctic dry valley	Webb, PN	1972	Bull Pass; Onyx River; Lake Vanda;	Yes	Yes
MCMEH-B000696	Cretaceous foraminifera in Quaternary deposits from Taylor Valley, Victoria Land	Webb, PN	1972	Commonwealth GLacier; New Harbor;	Yes	Yes
MCMEH-B000697	Foraminifera from DVDP holes 8, 9 and 10, Taylor Valley,	Webb, PN	1975	New Harbor DVDP8-10		Yes
MCMEH-B000698	Foraminifera from DVDP holes 8-12 Taylor Valley	Webb, PN	1976	New Harbor DVDP8-10; Commonwealth DVDP11; Lake Leon (Lake Hoare) DVDP12		Yes
MCMEH-B000699	Interpretation of foraminiferal assemblages from Lower Taylor Valley (DVDP 8-12)	Webb, PN	1976				NaN
MCMEH-B000700	Devonian trace fossils from the Beacon Group in Antarctica	Webby, D	1968	Windy Gully; Beacon Heights; Knobhead; Brawhm Pass; Altar Mountain;		Yes
MCMEH-B000701	A mircofaunal reconnaissance of core material from Lower Taylor Valley (DVDP 8-12)	Wrenn, JH	1976				NaN
MCMEH-B000702	Microfossils from Taylor Valley.	Wrenn, JH	1976	New Harbor; Commonwealth Glacier;		Yes
MCMEH-B000703	Isolation and characterization of coal in Antarctic dry valley soils	Bauman, AJ	1970	Lake Vida; Miller Glacier;	Yes	Yes
MCMEH-B000704	A buried soil in Wright Valley: evidence for a wetter climate	Behling, RE	1975				NaN
MCMEH-B000705	Pedological developments on moraines of the Meserve Glacier, Antarctica	Behling, RE	1971	Meserve Glacier	Yes	Yes
MCMEH-B000706	Wright Valley soil studies	Behling, RE	1970	Wright Lower Glacier; Bartley Glacier; Lake Vanda;	Yes	Yes
MCMEH-B000707	Soil and glacial history studies in Wright Valley (revisited)	Behling, RE	1974	Meserve Glacier; Lake Vanda	Yes	Yes
MCMEH-B000708	Preliminary measurements of growth of nonsorted polygons, Victoria Land, Antarctica	Berg, TE	1966	Hobbs Glacier	Yes	Yes
MCMEH-B000709	Cryomorphic processes and micro-relief features, Victoria Land, Antarctica.	Black, RF	1973		Yes	Yes
MCMEH-B000710	Growth of patterned ground in Victoria Land, Antarctica	Black, RF	1973		Yes	Yes
MCMEH-B000711	Patterned ground studies in Antarctica	Black, RF	1966	Windy Crater; Taylor Glacier; Hobbs Glacier;	Yes	Yes
MCMEH-B000712	Patterned-ground studies in Antarctica	Black, RF	1970	Nussbaum Riegel	Yes	Yes
MCMEH-B000713	Dating with patterned ground, Victoria Land, Antarctica	Black, RF	1963		Yes	Yes
MCMEH-B000714	Hydrothermal regime of patterned ground, Victoria Land, Antarctica	Black, RF	1963	Lake Vanda; Lake Bonney;	Yes	Yes
MCMEH-B000715	Patterned ground in Antarctica	Black, RF	1963	Beardmore Glacier; Onyx River; Mawson Glacier; Mackay Glacier;	Yes	Yes
MCMEH-B000716	Patterned ground studies in Victoria Land	Black, RF	1967	Hobbs Glacier; Canada Glacier; Goldman Glacier; Nussbaum Riegel; Blood Falls; Koettlitz Glacier;	Yes	Yes
MCMEH-B000717	Patterned ground studies in Victoria Land	Black, RF	1969		Yes	Yes
MCMEH-B000718	Soil development in the Taylor Valley and McMurdo Sound area	Bockheim, JG	1977				NaN
MCMEH-B000719	Chronosequence of soils in the Beacon Valley, Antarctica.	Bockheim, JG	1972		Yes	Yes
MCMEH-B000720	Patterned ground studies in Antarctica	Burch, TL	1973	Nussbaum Riegel	Yes	Yes
MCMEH-B000721	Microbial and Ecologic Investigations in Victoria Valley, southern Victoria Land, Antarctica	Cameron, RE	1972	Lake Vida	Yes	Yes
MCMEH-B000722	Soil moisture, relative humidity and microbial abundance in dry valleys of southern Victoria Land	Cameron, RE	1969			Yes
MCMEH-B000723	Soil toxicity in Antarctic Dry Valleys.	Cameron, RE	1968	Matterhorn Glacier	Yes	Yes
MCMEH-B000724	Farthest south soil microbial and ecological investigations	Cameron, RE	1971		Yes	Yes
MCMEH-B000725	A classification of frigic soils: the zonal soils of the Antarctic continent.	Campbell, IB	1969				Yes
MCMEH-B000726	Morphology and age relationships of Antarctic soils.	Campbell, IB	1975		Yes	Yes
MCMEH-B000727	Occurrence of dirt cones in Antarctica (note)	Campbell, IB	1975		Yes	Yes
MCMEH-B000728	The clay mineralogy and chemistry of some soils from the Ross Dependency, Antarctica	Claridge, GGC	1965		Yes	Yes
MCMEH-B000729	An investigation of the fine fraction of some rock and soil materials from Antarctica	Claridge, GGC	1961	Taylor Glacier	Yes	Yes
MCMEH-B000730	New Zealand Scientists examine Antarctic soils.	Claridge, GGC	1965		Yes	Yes
MCMEH-B000731	Soils of Antarctica: a model for Martian soils	Claridge, GGC	1976				NaN
MCMEH-B000732	Presence of halloysite as an indication of volcanic ash in the McMurdo Sound region, Antarctica	Claridge, GGC	1974		Yes	Yes
MCMEH-B000733	The relationship of Antarctic soils and weathering processes to the glacial history of Antarctica	Claridge, GGC	1974				Yes
MCMEH-B000734	Salts in Antarctic soils, their distribution and relationship to soil processes	Claridge, GGC	1977		Yes	Yes
MCMEH-B000735	Some features of Antarctic soils and their relation to other desert soils	Claridge, GGC	1968				Yes
MCMEH-B000736	Soils and Permafrost	Everett, KR	1977	Lake Vanda; Lake Bonney; Don Juan Pond			Yes
MCMEH-B000737	Chemical and physical characteristics of Meserve Glacier morainal soils, Wright Valley, Antarctica: an index of relative age? (abstract)	Everett, KR	1970	Meserve Glacier	Yes	Yes
MCMEH-B000738	Pedological study in Wright Valley, southern Victoria Land	Everett, KR	1965	Meserve Glacier	Yes	Yes
MCMEH-B000739	Report on Antarctic soils.	Jensen, HI	1916		Yes	Yes
MCMEH-B000740	Sediment analyses of the beaches of Lake Vanda, Wright Valley	Jones, LM	1971	Lake Vanda	Yes	Yes
MCMEH-B000741	Micromorphological investigations of Antarctic soils	Kubiena, WL	1970		Yes	Yes
MCMEH-B000742	Examining Antarctic soils with a scanning electron microscope	Kumai, M	1976		Yes	Yes
MCMEH-B000743	Weathering and soil formation in Antarctic dry valleys	Linkletter, GO	1971				NaN
MCMEH-B000744	Weathering and soil formation in the dry valleys of southern Victoria Land	Linkletter, GO	1971	Hobbs Glacier; Walcott Glacier	Yes	Yes
MCMEH-B000745	Weathering and soil formation in the dry valleys of southern Victoria Land: a possible origin for the salts in the soils	Linkletter, GO	1972	Walcott Glacier; Hobbs Glacier; Nussbaum Riegel; The Cleaver	Yes	Yes
MCMEH-B000746	Soils and glacial deposits in the Beacon Valley, southern Victoria Land, Antarctica	Linkletter, GO	1973		Yes	Yes
MCMEH-B000747	Scientists make soil survey of the Ross Dependency	McCraw, JD	1960	Koettlitz Glacier; Hobbs Glacier; Cape Chocolate; New Harbor; Lake Bonney; Lake Hoare; Marble Point;	Yes	Yes
MCMEH-B000748	Soils of the Ross Dependency, Antarctica	McCraw, JD	1960				NaN
MCMEH-B000749	Soil temperatures, Marble Point, McMurdo Sound, Antarctica	Nichols, RL	1964	Marble Point	Yes	Yes
MCMEH-B000750	Weathering and soil-forming processes in the Antarctic dry valleys	Porter, SC	1969	The Bulwark; Hobbs Glacier; Walcott Glacier	Yes	Yes
MCMEH-B000751	Patterned ground in Antarctica (letter)	Stephenson, PJ	1961			Yes
MCMEH-B000752	Applications of thermal analysis to cold regions	Sterrett, KF	1976			Yes
MCMEH-B000753	Pedogenic gradients of the polar regions	Tedrow, J	1968			Yes
MCMEH-B000754	Soils of Antarctica	Tedrow, J	1977	South Fork; Suess Glacier; Canada Glacier; Dais; Lake Vanda; Don Juan Pond;	Yes	Yes
MCMEH-B000755	Antarctic soils	Tedrow, J	1966				NaN
MCMEH-B000756	Patterned-ground studies in Victoria Land	Twomey, AA	1968		Yes	Yes
MCMEH-B000757	Soil investigations in the Lower Wright Valley, Antarctica	Ugolini, FC	1963		Yes	Yes
MCMEH-B000758	Weathering and mineral synthesis in Antarctic soils	Ugolini, FC	1976		Yes	Yes
MCMEH-B000759	Ionic migration in frozen Antarctic soil	Ugolini, FC	1972		Yes	Yes
MCMEH-B000760	Soil development and patterned ground evolution in Beacon Valley, Antarctica.	Ugolini, FC	1973		Yes	Yes
MCMEH-B000761	Soil development and glacial events in Antarctica	Ugolini, FC	1965		Yes	Yes
MCMEH-B000762	Proposed drilling in McMurdo Sound - 1979.	Barrett, PJ	1979				NaN
MCMEH-B000763	Display material for Canterbury Museum.	Bradshaw, MA	1978	Carapace Nunatak; Shapeless Mountain; Vanda Station (old); Obelisk Mountain; Table Mountain; Mount Fleming; Coombs Hills; Mount Brooke; Mount Crean	Yes	Yes
MCMEH-B000764	Has exploitation begun in Antarctica?	Bradshaw, MA	1978	Carapace Nunatak; Mount Fleming	Yes	Yes
MCMEH-B000765	Ambling in Antarctica.	Claridge, GGC	1975				NaN
MCMEH-B000766	New Zealand's loneliest outpost.	Cullen, M	1978	Vanda Station (Old)	Yes	Yes
MCMEH-B000767	Vanda Station - oasis in dry valleys.	Cullen, M	1978	Vanda Station (Old)	Yes	Yes
MCMEH-B000768	Dry Valley Drilling Project (DVDP) Seminar III.	McGinnis, LD	1978			Yes
MCMEH-B000769	Activities of Japanese earth science research in the McMurdo Sound region in the 1982-1983 season.	Kaminuma, K	1983				NaN
MCMEH-B000770	Activities of Japanese party in McMurdo Sound area 1976-77.	Kaminuma, K	1977	Don Juan Pond; Lake Bonney;	Yes	Yes
MCMEH-B000771	Dry Valley Drilling Project - an international effort.	Kurasawa, H	1975				NaN
MCMEH-B000772	New Zealand and the Antarctic : the future of earth science research.	Laird, M	1978				Yes
MCMEH-B000773	New Zealand earth science research in Antarctica.	Laird, M	1978			Yes
MCMEH-B000774	The Dry Valleys of Antarctica.	Langone, J	1977	Vanda Station (Old); Lake Bonney (Old);	Yes	Yes
MCMEH-B000775	Polar dry deserts.	Loewe, F	1974	Lake Vanda; Lake Bonney;		Yes
MCMEH-B000776	Dry Valley drilling project--an exercise in international cooperation-viewpoint from the United States	McGinnis, LD	1979	Lake Vanda DVDP4; Lake Vida DVDP6; Don Juan Pond DVDP5-13; Canada Glacier DVDP7; New Harbor DVDP8-10; Commonwealth DVDP11; Lake Leon (Lake Hoare) DVDP12; North Fork Basin DVDP14;	Yes	Yes
MCMEH-B000777	Dry Valley Drilling Project Seminar III, Tokyo.	McGinnis, LD	1978	Lake Vanda DVDP4; Lake Vida DVDP6; Don Juan Pond DVDP5-13; Canada Glacier DVDP7; New Harbor DVDP8-10; Commonwealth DVDP11; Lake Leon (Lake Hoare) DVDP12; North Fork Basin DVDP14;	Yes	Yes
MCMEH-B000778	Major international polar research programs.	McWhinnie, MA; Anderson, DM	1978				NaN
MCMEH-B000779	Diamond drilling in environmental sensitive areas--environment impact: monitoring and assessment.	Mudrey, MG Jr	1976			Yes
MCMEH-B000780	Summary of field activities of the Dry Valley Drilling Project 1972-1973 and 1973-1974	Mudrey, MG Jr	1978				NaN
MCMEH-B000781	Earth Sciences research in McMurdo Sound region 1979-80.	Nagata, T	1980	Lake Vanda		Yes
MCMEH-B000782	Japanese scientific activities in Victoria Land 1977-1978	Nagata, T	1978	Vanda Station (Old)		Yes
MCMEH-B000783	Japanese scientific activities in Victoria Land 1978-79.	Nagata, T	1979			Yes
MCMEH-B000784	Proceedings of the seminar III on Dry Valley Drilling Project, 1978.-- Tokyo	Nagata, T	1979				NaN
MCMEH-B000785	Earth science research in the McMurdo Sound region, 1980-81.	Nagata, T	1981	Lake Vanda		Yes
MCMEH-B000786	Activities in the Dry Valleys area during the 1980-81 field season	Nakaya, S	1982	Lake Vanda;		Yes
MCMEH-B000787	Activities of Japanese party in McMurdo Sound area during the 1978-79 field season.	Nishio, F	1980	Mount Circe; Mount Fleming; Knobhead; Allan Hills;	Yes	Yes
MCMEH-B000788	Environmental appraisal for the Dry Valley Drilling Project Phases Ill, IV, V (1973-74, 1974-75, 1975-76) .	Parker, BC	1978	New Harbor DVDP8-10; North Fork Basin DVDP14; Lake Vanda DVDP4; Don Juan Pond DVDP5-13; Lake Vida DVDP6; Lake Bonney; Canada Glacier DVDP7; Commonwealth DVDP11;	Yes	Yes
MCMEH-B000789	Summary of environmental monitoring and impact assessment of the DVDP	Parker, BC	1978	New Harbor DVDP8-10; Canada Glacier DVDP7; Don Juan Pond DVDP5-13; Lake Vanda DVDP4; Lake Vida DVDP6; Commonwealth DVDP11; Lake Leon (Lake Hoare) DVDP12; North Fork Basin DVDP14;	Yes	Yes
MCMEH-B000790	The dry valleys	Porter, E	1978	Mount Coleman; New Harbor; Commonwealth Glacier; Bull Pass; Don Juan Pond; Lake Vida; Onyx River;	Yes	Yes
MCMEH-B000791	Polar research : status and prospectus.	Rutford, RH	1978				Yes
MCMEH-B000792	The role of the Dry Valley Drilling Project in Antarctica and international science policy.	Smith, PM	1981			Yes
MCMEH-B000793	Waikato University Antarctic Research Unit 1981-82 programme : stream chemistry, endolithics and fumerol algae: a botanical conglomerate (abstract)	Thompson, K	1982	Canada Glacier; Lake Fryxell;	Yes	Yes
MCMEH-B000794	D.V.D.P. - project organisation and accomplishments.	Thompson, K	1978				NaN
MCMEH-B000795	Antarctic Dry Valley Drilling Project - report on Seminar No. 2.	Treves, SB	1976			Yes
MCMEH-B000796	Report no . 9.	Anonymous 3	1982				NaN
MCMEH-B000797	Airborne particles and electric fields near the ground in Antarctica .	Benninghoff, WS	1978	Lake Vanda	Yes	Yes
MCMEH-B000798	VLF radio noise from solar electrons received at Vanda.	Dowden, RL	1981	Vanda Station (Old)	Yes	Yes
MCMEH-B000799	Ecological investigations of yeasts in Antarctic soils.	Atlas, RM	1979	Lake Vanda; Don Juan Pond; The Strand Moraines; Berg moraine; Brown Peninsula	Yes	Yes
MCMEH-B000800	Taxonomy and ecology of algae in a freshwater stream in Taylor Valley, Victoria Land, Antarctica.	Broady, PA	1982				NaN
MCMEH-B000801	Mummified seals of southern Victoria Land, Antarctica	Dort, W Jr	1982	Solitary Rocks; Lake Bonney; Nussbaum Riegel; Lake Vanda; Onyx River; Lake Vida; Hobbs Glacier;	Yes	Yes
MCMEH-B000802	Plant studies at Lake Fryxell (abstract)	Green, TGA	1981	Lake Fryxell			NaN
MCMEH-B000803	Salad on ice: a bubble plastic greenhouse in Antarctica	Green, TGA	1982	Fryxell SSSI Hut	Yes	Yes
MCMEH-B000804	Bryum Hedw. collection from Lake Vanda, Antarctica.	Kaspar, M	1982	Lake Vanda	Yes	Yes
MCMEH-B000805	Life inside Martian rocks?	Anonymous 4	1978				Yes
MCMEH-B000806	Life found inside antarctic rocks.	Anonymous 5	1978		Yes	Yes
MCMEH-B000807	Comparative ecology of plankton communities in seven Antarctic oasis lakes.	Parker, BC	1982	Lake Vanda; Lake Joyce; Lake Bonney; Lake Hoare; Lake Fryxell; Lake Miers	Yes	Yes
MCMEH-B000808	Ecosystem comparisons of oasis lakes and soils.	Parker, BC	1980	Onyx River; Lake Hoare; Lake Fryxell; Canopus Pond; Lake House; Lake Vanda; Lake Bonney; Lake Chad; Lake Brownworth; Lake Joyce; Lake Miers	Yes	Yes
MCMEH-B000809	Modern stromatolites in Antarctic dry valley lakes.	Parker, BC	1981	Lake Fryxell; Lake Hoare	Yes	Yes
MCMEH-B000810	Physiological adaptations of biota in Antarctic oasis lakes.	Parker, BC	1982	Lake Bonney; Lake Hoare; Lake Fryxell; Lake Vanda	Yes	Yes
MCMEH-B000811	Removal of organic and inorganic matter from Antarctic lakes by aerial escape of blue-green algal mats .	Parker, BC	1982	Lake Hoare; Lake Fryxell;	Yes	Yes
MCMEH-B000812	Strategies for growth and survival of Antarctic oasis lake biota.	Parker, BC	1983	Lake Bonney; Lake Hoare; Lake Fryxell; Lake Vanda	Yes	Yes
MCMEH-B000813	Terrestrial adaptations in polar regions.	Parker, BC	1978				Yes
MCMEH-B000814	The algae of southern Victoria Land, Antarctica : a taxonomic and distributional study	Seaburg, KG	1979				NaN
MCMEH-B000815	Temperature and algae - a study of South Victoria Land, Antarctica, algae and their habitat distributions as influenced by temperature.	Seaburg, KG	1979				NaN
MCMEH-B000816	Life in the calcium chloride environment of Don Juan Pond, Antarctica	Siegel, FR	1979	Don Juan Pond	Yes	Yes
MCMEH-B000817	Ecosystem comparisons of oasis lakes and soils.	Simmons, GMJ	1979				NaN
MCMEH-B000818	Physiological adaptations of biota in Antarctic oasis lakes.	Simmons, GMJ	1981				NaN
MCMEH-B000819	Factors controlling phytoplankton production in Lake Vanda (77 °S).	Vincent, WF	1982	Lake Vanda	Yes	Yes
MCMEH-B000820	Life in Antarctic lakes and ponds.	Vincent, WF	1982	Canada Glacier; Lake Fryxell; Onyx River; Lake Vanda;	Yes	Yes
MCMEH-B000821	Production strategies in Antarctic inland waters : phytoplankton eco-physiology in a permanently ice-covered lake.	Vincent, WF	1981	Lake Fryxell	Yes	Yes
MCMEH-B000822	Response to nutrient enrichment by the plankton or Antarctic coastal lakes and inshore Ross Sea.	Vincent, WF	1982				Yes
MCMEH-B000823	Nutrient fluxes in Lake Bonney - a meromictic Antarctic lake.	Weand, BL	1977	Lake Bonney	Yes	Yes
MCMEH-B000824	Algae in cryoconite holes in Canada Glacier in southern Victoria Land, Antarctica.	Wharton, RAJ	1981	Canada Glacier	Yes	Yes
MCMEH-B000825	Distribution, species composition and morphology of algal mats in Antarctic dry valley lakes.	Wharton, RAJ	1983	Lake Bonney; Lake Fryxell; Lake Hoare; Lake Vanda;	Yes	Yes
MCMEH-B000826	Ecology of algal mats and their role in the formation of stromatolites in Antarctic Dry Valley lakes.	Wharton, RA Jr	1982				NaN
MCMEH-B000827	Biology of Antarctic saline lakes.	Wright, SW	1981	Don Juan Pond; Lake Bonney; Lake Fryxell; Lake Vanda;		Yes
MCMEH-B000828	Thick layers of life blanket lake bottoms in Antarctica valleys.	Young, P	1981	Lake Hoare; Lake Bonney; Lake Vanda; Lake Fryxell	Yes	Yes
MCMEH-B000829	Fluorine, chlorine and sulfur in Cenozoic volcanic rocks of Ross Island and vicinity, Antarctica.	Bodkin, JB	1978		Yes	Yes
MCMEH-B000830	Petrographic and chemical study of orbicular rocks in western Taylor Valley, Southern Victoria Land.	Dahl, PS	1982		Yes	Yes
MCMEH-B000831	Geochemistry of soluble salts in the Wright and Taylor Valleys, south Victoria Land, Antarctica.	Field, AB	1975	Lake Vanda; Lake Bonney; Don Juan Pond; Mount Odin; Rhone Glacier;	Yes	Yes
MCMEH-B000832	Trace elements in volcanic rocks of Ross Island and vicinity, Antarctica, and implications for the origin of alkali-basalt magma.	Goldich, SS	1978			Yes
MCMEH-B000833	Partial geochemical analysis of the Onyx River.	Green, B	1981	Onyx River	Yes	Yes
MCMEH-B000834	Hydrogeochemical processes in the active layer of some Antarctic soils.	Harris, H	1980				NaN
MCMEH-B000835	Hydrogeology and geochemistry of Don Juan Pond.	Harris, H	1978	Don Juan Pond	Yes	Yes
MCMEH-B000836	Some special crystal formations in south Victoria Land, Antarctica and first results of an investigation of a new mineral, a Na-Ca double sulphate.	Miotke, FD	1983				NaN
MCMEH-B000837	Studies of the radium, uranium and thorium concentrations in DVDP cores of Wright Valley.	Horiuchi, K	1978	Don Juan Pond DVDP5-13; Deep Lake; Stinear Lake	Yes	Yes
MCMEH-B000838	Distribution of salts in the McMurdo Region, with analyses from the saline discharge area at the terminus of the Taylor Glacier.	Keys, Jr	1979	Taylor Glacier			NaN
MCMEH-B000839	Origin of crystalline cold desert salts in the McMurdo region, Antarctica.	Keys, J	1981	Lake Bonney; Lake Fryxell; Lake Vanda; Lake Vida;	Yes	Yes
MCMEH-B000840	Salts and their distribution in the McMurdo Region, Antarctica.	Keys, Jr	1980		Yes	Yes
MCMEH-B000841	Is there no geothermal activity around Lake Vanda, the Dry Valleys, Antarctica?	Koga, A	1978	Lake Vanda	Yes	Yes
MCMEH-B000842	Natural and artificial radionucleides in environmental samples collected from the McMurdo Sound region in south Victoria Land, Antarctica.	Komura, K	1984	Lake Victoria; Lake Vida; Lake Vanda; Don Quixote Pond; Don Juan Pond; Bull Pass; Lake Canopus; Lake Bonney; Lake Fryxell;	Yes	Yes
MCMEH-B000843	Geochemistry of Ferrar Dolerite, dikes and Cenozoic volcanics of the Dry Valley region.	Kurasawa, H	1978	Don Juan Pond DVDP5-13	Yes	Yes
MCMEH-B000844	The stable isotope geochemistry of gypsum, Miers Valley, Antarctica.	Lyon, GL	1978	Miers Valley	Yes	Yes
MCMEH-B000845	Significance of gamma-ray, salinity and electrical logs in DVDP boreholes.	McGinnis, LD	1978	Don Juan Pond DVDP5-13; New Harbor DVDP8-10; Commonwealth DVDP11; Lake Leon (Lake Hoare) DVDP12; North Fork Basin DVDP14; DVDP15	Yes	Yes
MCMEH-B000846	Distribution and correlation of total organic carbon and mercury in Antarctic Dry Valley soils, sediments and organisms.	Matsumoto, GI	1983	Balham Lake; Mount Jason; Labyrinth; South Fork; Lake Vanda; Lake Bonney; Lake Miers;	Yes	Yes
MCMEH-B000847	High abundances of algal 24-ethylcholesterol in Antarctic lake sediment.	Matsumoto, GI	1982	Lake Vanda; Lake Bonney; Lake Fryxell; Lake Joyce; Don Juan Pond; Don Quixote Pond;	Yes	Yes
MCMEH-B000848	High abundances of long-chain normal alkanoic acids in Antarctic soil.	Matsumoto, GI	1981	Lake Vanda; Lake Bonney; Lake Joyce	Yes	Yes
MCMEH-B000849	A review or organic geochemistry in Antarctica.	Matsumoto, GI	1984	Lake Bonney; Lake Vanda; Lake Fryxell; Lake Joyce; Don Juan Pond;		Yes
MCMEH-B000850	Salt fretting and chemical weathering in the Darwin Mountains and dry valleys, Victoria Land, Antarctica.	Miotke, FD	1980				NaN
MCMEH-B000851	Salt fretting and chemical weathering in the Darwin Mountains and the Dry Valleys, Victoria Land, Antarctica.	Miotke, FD	1983				NaN
MCMEH-B000852	Interpretation of salt deposition in Wright Valley, Antarctica : chemical analysis of DVDP cores.	Murayama, H	1978				NaN
MCMEH-B000853	Interpretation of salt deposition in Wright Valley, Antarctica; chemical analysis of DVDP 14 core.	Murayama, H	1979	Lake Vanda DVDP4		Yes
MCMEH-B000854	Stable isotope studies : the evidence of relative sea-level fluctuation and the environmental changes in the Wright and Taylor Valleys.	Nakai, N	1978				NaN
MCMEH-B000855	Stable isotope studies : past volcanic events deduced from H, 0, S and C isotopic compositions of ice and salts from D.V.D.P. 3.	Nakai, N	1978				NaN
MCMEH-B000856	Interpretation of salt deposition in the Wright Valley, Antarctica granulometric analysis of DVDP 14 core.	Nakao, K	1978	North Fork Basin DVDP14			NaN
MCMEH-B000857	Distribution and origin of evaporite minerals from Dry Valleys, Victoria Land, Antarctica.	Nitshiyama, T	1978				NaN
MCMEH-B000858	Distribution and origin of evaporite minerals from Dry Valleys, Victoria Land.	Nitshiyama, T	1979	Don Juan Pond DVDP5-13; Lake Bonney; Lake Vanda; Lake Fryxell	Yes	Yes
MCMEH-B000859	Petrochemical model for the genesis of the volcanic rocks from Ross Island and vicinity, Antarctica.	Stuckless, JS	1978				NaN
MCMEH-B000860	Permafrost oxygen isotope ratios of Antarctic D. V .D. P. cores.	Stuiver, M	1978				NaN
MCMEH-B000861	Partitioning of chemical elements into mineral species in core sediment from Don Juan Pond using selective chemical leaching technique.	Kitano, Y	1982	Don Juan Pond		Yes
MCMEH-B000862	Sources of chemical constituents in the salts of the Don Juan Basin.	Tomiyama, C	1983	Don Juan Pond		Yes
MCMEH-B000863	Geochemistry of the Dry Valley lakes.	Torii, T	1981	Onyx River; Lake Bonney; Lake Miers; Lake Brownworth; Lake Bull; Lake Canopus; Lake Porkchop; Labyrinth Pond; Penny Lake; Ward Lake; Lake Pewe ; Marshall Stream	Yes	Yes
MCMEH-B000864	Chemistry and clay mineralogy of cores 8, 9 and 10 New Harbor Antarctica	Ugolini, FC	1978	New Harbor Camp			NaN
MCMEH-B000865	Chemistry and clay mineralogy of cores 8, 9, 10, New Harbor, Antarctica.	Ugolini, FC	1979	New Harbor Camp	Yes	Yes
MCMEH-B000866	Chemistry and clay mineralogy of selected cores from the Antarctic Dry Valleys Drilling Project.	Ugolini, FC	1981	Commonwealth Glacier; Lake Hoare; New Harbor;		Yes
MCMEH-B000867	N abundance in Antarctic:a : origin of soil nitrogen and ecological implications.	Wada, E	1981	Lake Vanda; Bull Pass;	Yes	Yes
MCMEH-B000868	Geochemical investigations of minerals in the Antarctic.	Watanuki, K	1979			Yes
MCMEH-B000869	Some characteristics of mineral obtained in the dry valleys	Watanuki, K	1978				NaN
MCMEH-B000870	Correlation of clinopyroxene composition with environment of formation based on data from Ross Island volcanic rocks.	Weiblen, P	1978				NaN
MCMEH-B000871	Geochemical problems of the Antarctic dry areas.	Wilson, AT	1979	Lake Canopus; Lake Hoare; Lake Fryxell; Lake Miers; Lake Joyce; Lake Vanda; Don Juan Pond;	Yes	Yes
MCMEH-B000872	Review of the geochemistry and lake physics of the Antarctic dry areas.	Wilson, AT	1981	Lake Canopus; Lake Hoare; Lake Fryxell; Lake Miers; Lake Joyce; Lake Vanda; Don Juan Pond;		Yes
MCMEH-B000873	Maceral and total organic carbon analysis of DVDP drill core #11.	Wrenn, JH	1978	Commonwealth DVDP11			NaN
MCMEH-B000874	Maceral and total organic carbon analysis of DVDP drill core 11.	Wrenn, JH	1981	Commonwealth DVDP11			NaN
MCMEH-B000875	K-Ar dating : McMurdo Volcanics and Dry Valley glacial history, Victoria Land, Antarctica.	Armstrong, RL	1978				NaN
MCMEH-B000876	The dating and interpretation of diatom zones in DVDP 10 and 11.	Brady, HT	1978	New Harbor Camp; Commonwealth DVDP11	Yes	Yes
MCMEH-B000877	Dating and interpretation of diatom zones in Dry Valley drilling project holes 10 and 11, Taylor Valley, South Victoria Land, Antarctica.	Brady, HT	1979	New Harbor DVDP8-10; Commonwealth DVDP11;		Yes
MCMEH-B000878	A chronology of cool-climate episodes in the southern hemisphere 12000-1000 yr B.P.	Burrows, CJ	1979			Yes
MCMEH-B000879	A chronology for Late Pleistocene events in the Taylor Valley, Victoria Land, Antarctica.	Hendy, CH	1978				NaN
MCMEH-B000880	Chronology of glacial sediments in the Taylor Valley.	Hendy, CH	1978				NaN
MCMEH-B000881	The chronology of glacial sediments in the Taylor Valley.	Hendy, CH	1978				NaN
MCMEH-B000882	Dating of geochemical events in Lake Bonney, Antarctica, and their relation to glacial and climate changes.	Hendy, CH	1977	Lake Bonney		Yes
MCMEH-B000883	Late Quaternary chronology of the Taylor Glacier.	Hendy, CH	1979	Taylor Glacier		Yes
MCMEH-B000884	K-Ar age determinations on DVDP I and 2 core samples.	Kyle, PR	1978				Yes
MCMEH-B000885	K/Ar age determinations on drill core from DVDP holes I and 2.	Kyle, PR	1979				Yes
MCMEH-B000886	Comment on "Late Pleistocene glacial chronology of the Taylor Valley, Antarctica, and the global climate" by Hendy, Healy, Rayner , Shaw and Wilson (1979) - Letter to the editor.	Robinson, PH	1982	Taylor Glacier; Lake Bonney;		Yes
MCMEH-B000887	Ages for the Vida granite and Olympus granite gneiss, Victoria Valley, southern Victoria Land.	Vocke, RD	1978	Lake Vida DVDP6	Yes	Yes
MCMEH-B000888	U-Pb zircon ages and petrogenetic implications for two basement units from Victoria Valley, Antarctica .	Vocke, RD	1981	Lake Vida;		Yes
MCMEH-B000889	Morphological Analysis of glacial valleys and estimates of sediment thickness on the valley floor, Victoria Valley system, Antarctica.	Aniya, M	1981			Yes
MCMEH-B000890	Morphometric analyses of antarctic cirques from photogrammetric measurements	Aniya, M	1981			Yes
MCMEH-B000891	Beacon Supergroup in the Allan Hills, Central Victoria Land, Antarctica.	Ballance, PF	1977	Allan Hills	Yes	Yes
MCMEH-B000892	What future for Antarctic geology?	Barker, P	1977	0			Yes
MCMEH-B000893	Cenozoic glacial and tectonic history of the Transantarctic Mountains in the McMurdo Sound region: recent progress from drilling and related studies.	Barrett, PJ	1981			Yes
MCMEH-B000894	Densities, porosities and seismic velocities of some rocks from Victoria Land, Antarctica.	Barrett, PJ	1978	Beacon Heights; Mount Bastion; Shapeless Mountain;		Yes
MCMEH-B000895	History of the Ross Sea region during the deposition of the Beacon Supergroup 400-180 million years ago .	Barrett, PJ	1981			Yes
MCMEH-B000896	Mid Cenozoic: glacial beds at Table Mountain, south Victoria Land	Barrett, PJ	1977	Table Mountain			NaN
MCMEH-B000897	Middle Cenozoic glacial beds at Table Mountain , southern Victoria Land.	Barrett, PJ	1982	Table Mountain	Yes	Yes
MCMEH-B000898	Non-marine character of the Devonian Taylor Group (Beacon Supergroup) in South Victoria Land.	Barrett, PJ	1977			Yes
MCMEH-B000899	Permian tillites of south Victoria Land, Antarctica	Barrett, PJ	1981	Mount Fleming; Mount Bastion; Shapeless Mountain; Mount Feather;		Yes
MCMEH-B000900	Characteristics and distribution of windblown sediment, western McMurdo Sound, Antarctica .	Bentley, PN	1979				NaN
MCMEH-B000901	Patterned ground studies in Victoria Land, Antarctica.	Black, RF	1982		Yes	Yes
MCMEH-B000902	Geology and geochemistry of Mount Dromedary Massif, Koettlitz glacier area - Southern Victoria Land -- preliminary report.	Blattner, P	1978	Mount Dromedary;	Yes	Yes
MCMEH-B000903	Ross Sea glaciations : events in Lower Victoria Valley .	Borns, HW Jr	1978	Victoria Lower Glacier	Yes	Yes
MCMEH-B000904	Ross Sea glaciations : events in lower Victoria Valley .	Borns, HW Jr	1979	Victoria Lower Glacier	Yes	Yes
MCMEH-B000905	Ross Sea glaciations : events in Victoria Valley .	Borns, HW Jr	1982	Victoria Lower Glacier; Lake Vida; Victoria Upper Glacier;	Yes	Yes
MCMEH-B000906	Geological studies in southern Victoria Land, on Black Island, and on the McMurdo Ice Shelf.	Brady, HT	1978	Black Island	Yes	Yes
MCMEH-B000907	The interpretation of a Tertiary tillite at Mount Feather, southern Victoria Land, Antarctica .	Brady, HT	1979	Mount Feather	Yes	Yes
MCMEH-B000908	Late Cenozoic history of Taylor and Wright Valleys and McMurdo Sound inferred from diatoms in Dry Valley Drilling Project cores.	Brady, HT	1982	Lake Vanda DVDP4; New Harbor DVDP8-10; Commonwealth DVDP11;		Yes
MCMEH-B000909	Antarctica : a deep-freeze storehouse for meteorites .	Cassidy, WA	1977	Mount Fleming; Allan Hills; Mount Baldr	Yes	Yes
MCMEH-B000910	Dry Valley Drilling Project : summary of core storage Florida State University and sample distribution .	Cassidy, WA	1979	Lake Vanda DVDP4; Lake Vida DVDP6; Don Juan Pond DVDP5-13; New Harbor DVDP8-10; Commonwealth DVDP11; North Fork Basin DVDP14; Lake Leon (Lake Hoare) DVDP12;		Yes
MCMEH-B000911	Eastward ice advances in Wright Valley, Antarctica (reply) .	Claridge, GGC	1979	Wright Upper Glacier;		Yes
MCMEH-B000912	Evidence for high ice levels in the Ross Sea region more than 2 million years ago.	Claridge, GGC	1983			Yes
MCMEH-B000913	Field study of orbicular rocks in Taylor Valley, southern Victoria Land.	Dahl, PS	1981	Ferrar Glacier; Taylor Glacier;	Yes	Yes
MCMEH-B000914	Geothermal studies in the Ross Island - Dry Valleys regions.	Decker, ER	1982	Lake Vanda; Lake Vida; Don Juan Pond; New Harbor; Commonwealth Glacier; North Fork; Lake Hoare;		Yes
MCMEH-B000915	Glacial geology in the McMurdo Sound region : 1980-81.	Denton, GH	1981	Mount Fleming; Labyrinth; Taylor Glacier; Wright Glacier; Wright Upper Glacier;	Yes	Yes
MCMEH-B000916	The Scallop Hill Formation, Brown Peninsula, Antarctica.	Eggers, AJ	1976	Brown Peninsula	Yes	Yes
MCMEH-B000917	Dry Valleys / McMurdo Sound magnetostratigraphy and sedimentology.	Elston, DP	1983	Lake Hoare; Canada Glacier; Lake Fryxell; Commonwealth Glacier; New Harbor;	Yes	Yes
MCMEH-B000918	Dry Valleys - McMurdo Sound stratigraphy and sedimentology.	Elston, DP	1983				NaN
MCMEH-B000919	Provenance of feldspar in till on Mount Fleming, southern Victoria Land	Faure, G	1981	Mount Fleming	Yes	Yes
MCMEH-B000920	Provisional report on the geology of the region between the Renegar and Blue Glaciers, Antarctica.	Findlay, RH	1978	Renegar Glacier; Blue Glacier	Yes	Yes
MCMEH-B000921	Lower Feather conglomerate at Mount Bastion.	Fitzgerald, PG	1982	Mount Bastion	Yes	Yes
MCMEH-B000922	Planetary surface analogs in the dry valleys, south Victoria Land, Antarctica	Gibson, EK	1981	Don Juan Pond; Don Quixote Pond;		Yes
MCMEH-B000923	Desert vanish in southern Victoria Land	McPherson, JG	1981	Mount Boreas; Table Mountain; Bull Pass; Mount Baldr	Yes	Yes
MCMEH-B000924	Precambrian rocks of the Ross Sea region .	Grindley, GW	1981			Yes
MCMEH-B000925	Morphology and dynamics of the rock glaciers in the southern Victoria Land, Antarctica.	Hassinger, JM	1983	Don Juan Pond; North Fork; Lake Vida; Lake Joyce; Lake Bonney;	Yes	Yes
MCMEH-B000926	Glacial morphology in the dry valleys of the Transantarctic Mountains, East Antarctica.	Hofle, HC	1981				NaN
MCMEH-B000927	Palaeoclimatic analysis of Ross Sea and Dry Valleys area sediments.	Kellogg, TB	1979		Yes	Yes
MCMEH-B000928	Victoria University of Wellington in Antarctica 1974-1978.	Keys, Jr	1978	Knobhead; Taylor Glacier;	Yes	Yes
MCMEH-B000929	Volcanoes and volcanic rock in Antarctica.	Kurasawa, H	1977				Yes
MCMEH-B000930	Geology and volcanic history of Hut Point peninsula as inferred from DVDP 1, 2 and 3 drill cores	Kyle, PR	1978	Hut Point Peninsula			Yes
MCMEH-B000931	The geology, mineralogy and geochemistry of the Late Cenozoic McMurdo Volcanic Group, Victoria Land, Antarctica.	Kyle, PR	1976				Yes
MCMEH-B000932	Petrogenesis of the basanite to phonolite sequence at DVDP 2 and 3 and Observation Hill.	Kyle, PR	1978	Observation Hill			Yes
MCMEH-B000933	Lower Palaeozoic rocks of the Ross Sea area and their significance in the Gondwana context.	Laird, M	1981				Yes
MCMEH-B000934	Structural and· stratigraphic studies of the Beacon Supergroup : interim report.	McElroy, CT	1981	Slump Mountain; Beacon Heights;	Yes	Yes
MCMEH-B000935	Dry Valley Drilling Project.	McGinnis, LD	1981				NaN
MCMEH-B000936	Paleohydrology inferred from salinity measurements on Dry Valley Drilling Project cores from Taylor Valley, Antarctica.	McGinnis, LD	1982	New Harbor DVDP8-10; Commonwealth DVDP11; Lake Leon (Lake Hoare) DVDP12;		Yes
MCMEH-B000937	Late Cenozoic marine and terrestrial glacial sedimentation in eastern Taylor valley, south Victoria Land.	McKelvey, BC	1982	New Harbor DVDP8-10; Commonwealth DVDP11	Yes	Yes
MCMEH-B000938	The lithologic logs of DVDP cores 10-11, eastern Taylor Valley.	McKelvey, BC	1981	New Harbor DVDP8-10; Commonwealth DVDP11;	Yes	Yes
MCMEH-B000939	The Miocene-Pleistocene stratigraphy of eastern Taylor Valley --· an interpretation	McKelvey, BC	1978				NaN
MCMEH-B000940	Miocene-Pleistocene stratigraphy of eastern Taylor Valley - an interpretation of DVDP core 10 and 11	McKelvey, BC	1979	New Harbor DVDP8-10; Commonwealth DVDP11;	Yes	Yes
MCMEH-B000941	Stratigraphy of the Taylor and Lower Victoria groups (Beacon Supergroup) between the Mackay Glacier and Boomerang Range, Antarctica.	McKelvey, BC	1977	Mackay Glacier	Yes	Yes
MCMEH-B000942	Upper Cenozoic marine and terrestrial glacial sedimentation in Eastern Taylor Valley, Southern Victoria Land.	McKelvey, BC	1977				NaN
MCMEH-B000943	Stratigraphy and sedimentology of the Upper Devonian Aztec Siltstone	McPherson, JG	1978	Mount Bastion; Shapeless Mountain; Mount Ritchie; Beacon Heights;	Yes	Yes
MCMEH-B000944	Preliminary abrasion rate observations in Victoria Valley, Antarctica .	Malin, MC	1983		Yes	Yes
MCMEH-B000945	Rapporto scilla geologia della regione delle valli seche (Catena Trans antarctica) .	Manzoni, M	1973				NaN
MCMEH-B000946	Characteristics and significance of rock glaciers in southern Victoria Land, Antarctica.	Mayewski, PA	1980	Wright Valley; Taylor Valley; Victoria Valley; Bull Pass	Yes	Yes
MCMEH-B000947	Basic geomorphologic processes in the especially cold periglacial zone (Dry Valleys of the Transantarctic Mountains).	Miagkov, S	1980				NaN
MCMEH-B000948	Rock glaciers of the Transantarctic Mountains.	Miagkov, S	1981				NaN
MCMEH-B000949	Formation and rate of formation of ventifacts in Victoria Land, Antarctica.	Miotke, FD	1982			Yes
MCMEH-B000950	Formation and formation rate of wind blown land surfaces in Victoria Land	Miotke, FD	1979			Yes
MCMEH-B000951	Geomorphic processes in Victoria Valley.	Miotke, FD	1981	dune area at Packard Glacier; Packard Stream; Victoria Dunes	Yes	Yes
MCMEH-B000952	Microclimate and weathering processes in the area of Darwin Mountains and Bull Pass, Dry Valleys.	Miotke, FD	1980	Bull Pass; Darwin Mountains	Yes	Yes
MCMEH-B000953	On physical weathering in Taylor Valley, Victoria Land, Antarctica.	Miotke, FD	1979				NaN
MCMEH-B000954	Physical weathering in Taylor Valley, Victoria Land, Antarctica	Miotke, FD	1982	Nussbaum Riegel	Yes	Yes
MCMEH-B000955	Slopes and slope-forming processes in south Victoria Land, Antarctica	Miotke, FD	1982				NaN
MCMEH-B000956	Provisional report on the geology of the basement complex between Miers and Salmon valleys, McMurdo Sound, Antarctica	Mortimer, G	1981		Yes	Yes
MCMEH-B000957	Sedimentological investigations of the englacial debris bands and associated melt-out deposits in the snout of Taylor Glacier, Antarctica.	Palmer, AS	1976	Taylor Glacier			NaN
MCMEH-B000958	Cenozoic day mineralogy from D.S.D.P. holes on the continental margin or the Australian -New Zealand sector of Antarctica .	Piper, DJ	1977				Yes
MCMEH-B000959	A revision of the existing stratigraphy of the New Mountain Sandstone (Beacon Supergroup), South Victoria Land, Antarctica	Plume, RW	1978	Mount Boreas; Plane Table; Beacon Heights; New Mountain; Mount Kempe;	Yes	Yes
MCMEH-B000960	Sedimentology and paleocurrent analysis of the basal part of the Beacon Supergroup (Devonian [and older?] to Triassic) in south Victoria Land, Antarctica.	Plume, RW	1977				NaN
MCMEH-B000961	Sedimentology and paleocurrent analysis of the basal part of the Beacon Supergroup (Devonian [and older?] to Triassic) in south Victoria I.and, Antarctica .	Plume, RW	1982				NaN
MCMEH-B000962	Provenance and depositional environments of Late Cenozoic sediments in permafrost cores from Lower Taylor Valley, Antarctica	Porter, SC	1978				NaN
MCMEH-B000963	Provenance and depositional environments of late Cenozoic sediments in permafrost cores from Lower Taylor valley, Antarctica.	Porter, SC	1981				NaN
MCMEH-B000964	Glacial geology and soils in Beacon Valley	Potter, N	1983	Beacon Valley	Yes	Yes
MCMEH-B000965	Conditions of sediment deposition in Taylor Valley, Antarctica, from Dry Valley Drilling Project cores 8-12.	Powell, RD	1979	New Harbor DVDP8-10; Commonwealth DVDP11; Lake Leon (Lake Hoare) DVDP12;	Yes	Yes
MCMEH-B000966	Sedimentation conditions in Taylor Valley, Antarctica, from DVDP cores.	Powell, RD	1978	New Harbor DVDP8-10; Commonwealth DVDP11; Lake Leon (Lake Hoare) DVDP12;	Yes	Yes
MCMEH-B000967	Sedimentation conditions in Taylor Valley, Antarctica, inferred from textural analysis of DVDP cores.	Powell, RD	1981				NaN
MCMEH-B000968	Polar desert sandar, Antarctica.	Rains, RB	1980	Lake Vida; Victoria Upper Lake; Salmon Glacier; Garwood Glacier; Joyce Glacier;	Yes	Yes
MCMEH-B000969	Some mechanisms or controlled moraine development, Antarctica.	Rains, RB	1981	Wright Lower Glacier; Webb Glacier;	Yes	Yes
MCMEH-B000970	Bibliography or the Dry Valley Drilling Project.	Rebert, P	1981			Yes
MCMEH-B000971	Granites and metamorphic rocks of the areas between the Miers and Salmon valleys .	Reid, F	1981	Miers Valley; Salmon Valley		Yes
MCMEH-B000972	Drilling in eastern Taylor Valley, Antarctica, 1982-83 some preliminary results.	Robinson, PH	1984	Commonwealth Glacier; New Harbor;	Yes	Yes
MCMEH-B000973	Eastward ice advances in Wright Valley, Antarctica (comment) .	Robinson, PH	1979	Wright Upper Glacier;		Yes
MCMEH-B000974	Features of glacial and periglacial landscaping in the dry valleys, Antarctica.	Robinson, PH	1982	Packard Glacier; Lake Vanda; South Fork; Don Juan Pond; Lake Joyce; Wright Lower Glacier; Lake Brownworth;		Yes
MCMEH-B000975	Glacial deposits and the Taylor Glacier.	Robinson, PH	1978			Yes
MCMEH-B000976	The lithologic logs of eastern Taylor Valley (ETV) cores 2 to 13, South Victoria Land, Antarctica.	Robinson, PH	1984				NaN
MCMEH-B000977	Preliminary report on the litho-stratigraphy and sedimentary history of the near surface glacigenic drill -core sediment of eastern Taylor Valley, Antarctica.	Robinson, PH	1983				NaN
MCMEH-B000978	Results from eastern Taylor valley drilling (summary).	Robinson, PH	1981	New Harbor; Commonwealth Glacier	Yes	Yes
MCMEH-B000979	Stratigraphic sections of the glacial drift, Taylor and Victoria Valleys, South Victoria Land.	Robinson, PH	1978				NaN
MCMEH-B000980	Sediment features in the drift of Lake Bonney basin, Taylor Valley .	Robinson, PH	1983	Lake Bonney Basin	Yes	Yes
MCMEH-B000981	Shallow hole drilling in eastern Taylor valley (abstract)	Robinson, PH	1984	Commonwealth Glacier; New Harbor;	Yes	Yes
MCMEH-B000982	On the origin or sheeting and laminae in granitic rocks: evidence from Antarctica, the Namib Desert and the central Sahara.	Selby, MJ	1977			Yes
MCMEH-B000983	Transverse erosional marks on ventifacts from Antarctica.	Selby, MJ	1977	Mount Boreas; Lake Vida;	Yes	Yes
MCMEH-B000984	Morphology of the Onyx River system, McMurdo Sound region, Antarctica	Shaw, J	1980	Onyx River	Yes	Yes
MCMEH-B000985	Rectilinear slope formation in Antarctica.	Shaw, J	1977	Mount Boreas; Altar Mountain; Beacon Heights;	Yes	Yes
MCMEH-B000986	Tills deposited in arid polar environments.	Shaw, J	1977	Taylor Glacier; Lacroix Glacier;	Yes	Yes
MCMEH-B000987	Glacial geologic studies in the McMurdo Sound region.	Stuiver, M	1978	Wright Lower Glacier; Lake Vanda;	Yes	Yes
MCMEH-B000988	Reconnaissance geological investigation of basement units, McMurdo Sound region.	Stump, E	1983	Granite Harbor; Koettlitz Glacier; Sponsors Peak; Bull Pass;	Yes	Yes
MCMEH-B000989	The development and fluctuation of Australia's Cainozoic glaciation - the terrestrial record .	Tingey, RJ	1982			Yes
MCMEH-B000990	A review of the Dry Valley Drilling Project.	Torii, T	1981	Lake Vanda DVDP4; Don Juan Pond DVDP5-13; North Fork Basin DVDP14; Lake Vida DVDP6; Lake Leon (Lake Hoare) DVDP12; Commonwealth DVDP11; New Harbor DVDP8-10;	Yes	Yes
MCMEH-B000991	Triassic paleohydrology of south Victoria Land	Walker, B	1982			Yes
MCMEH-B000992	Miocene sediments and micropaleontology in gravity cores from RISP / J9 and comparisons with DVDP and DSDIP drillcore successions	Webb, PN	1978				NaN
MCMEH-B000993	The structural and metamorphic geology of basement rocks in the McMurdo sound area, Antarctica .	Williams, PF	1971	Nussbaum Riegel;	Yes	Yes
MCMEH-B000994	Physiographic analysis and interpretation of the Ferrar Glacier -- Victoria Valley area	Wrenn, JH	1977	Ferrar Glacier			NaN
MCMEH-B000995	Physiographic analysis and interpretation of the Ferrar Glacier - Victoria Valley area, Antarctica .	Wrenn, JH	1982	Ferrar Glacier		Yes
MCMEH-B000996	A reconnaissance study of the McMurdo volcanoes northwest of the Koettlitz Glacier.	Wright, AC	1978	Koettlitz Glacier	Yes	Yes
MCMEH-B000997	Some characteristics of Antarctic coastal features.	Yoshida, Y	1978				NaN
MCMEH-B000998	Paleomagnetism of the Devonian red-beds of south Victoria Land; a preliminary investigation.	Bannister, SS	1981				NaN
MCMEH-B000999	Heat flow and radioactivity studies in the Ross Island-Dry Valley area, Antarctica, and their tectonic implications	Bucher, GJ	1980				NaN
MCMEH-B001000	Interpretation or seismic profiling surveys in McMurdo Sound and Terra Nova Bay, Antarctica, 1975 (abstract)	Christoffel, DA	1978				NaN
MCMEH-B001001	Paleomagnetic studies.	Christoffel, DA	1981		Yes	Yes
MCMEH-B001002	Sampling Beacon Red Beds for paleomagnetic measurements (abstract)	Christoffel, DA	1981		Yes	Yes
MCMEH-B001003	Geothermal models of the Ross Island - Dry Valley region .	Decker, ER	1978				Yes
MCMEH-B001004	Geothermal studies in the Ross Island - Dry Valley regions .	Decker, ER	1982				yes
MCMEH-B001005	Preliminary geothermal studies in the Ross Island - Dry Valley region .	Decker, ER	1977				NaN
MCMEH-B001006	Geophysical investigations of ice sheet and bedrock inland of McMurdo Sound, Antarctica .	Drewry, DJ	1977				NaN
MCMEH-B001007	Stable isotope and radio echo sounding investigations of Taylor Valley, Victoria Land.	Drewry, DJ	1979	Taylor Glacier;	Yes	Yes
MCMEH-B001008	Magnetic.stratigraphy of DVDP drill cores and late Cenozoic history of Taylor Valley, Transantarctic Mountains, Antarctica.	Elston, DP	1981	Commonwealth DVDP11; Commonwealth Stream; New Harbor DVDP8-10; Lake Leon (Lake Hoare) DVDP12;	Yes	Yes
MCMEH-B001009	Magnetostratigraphy and sedimentology of late Cenozoic glaciogenic deposits, eastern Taylor Valley.	Elston, DP	1981	New Harbor; Commonwealth Glacier;	Yes	Yes
MCMEH-B001010	Paleomagnetic investigation of Cenozoic glaciogenic sediments, Taylor Valley and McMurdo Sound.	Elston, DP	1980	Lacroix Glacier; Commonwealth Stream; New Harbor;	Yes	Yes
MCMEH-B001011	Polarity zonations, magnetic intensities, and the correlation of Miocene and Pliocene DVDP cores, Taylor Valley, Antarctica.	Elston, DP	1978	New Harbor DVDP8-10; Commonwealth DVDP11; Lake Leon (Lake Hoare) DVDP12	Yes	Yes
MCMEH-B001012	Paleomagnetic investigations of the basement complex of Wright Valley, Southern Victoria Land, Antarctica (abstract)	Funaki, M	1983		Yes	Yes
MCMEH-B001013	Gravity survey in the Taylor Valley	Hicks, SR	1978	Explorers Cove; New Harbor DVDP8-10; Commonwealth DVDP11; Lake Fryxell; Lake Hoare; Suess Glacier; Lake Leon (Lake Hoare) DVDP12	Yes	Yes
MCMEH-B001014	Laboratory investigation of remanent magnetisation in some rocks from New Zealand and Antarctica.	Hunt, TM	1977				NaN
MCMEH-B001015	ls there no geothermal activity around Lake Vanda, the Dry Valleys, Antarctica?	Koga, A	1978	Lake Vanda DVDP4; Don Juan Pond DVDP5-13; Commonwealth DVDP11	Yes	Yes
MCMEH-B001016	Gamma ray, salinity, and electric logs of DVDP boreholes.	McGinnis, LD	1981	New Harbor DVDP8-10; Commonwealth DVDP11; Lake Leon (Lake Hoare) DVDP12; Don Juan Pond DVDP5-13; North Fork Basin DVDP14; DVDP15	Yes	Yes
MCMEH-B001017	Aeromagnetic survey of Ross Island, McMurdo Sound, and the Dry Valleys	Pederson, DR	1981	Lake Vida DVDP6	Yes	Yes
MCMEH-B001018	Magnetic study of Ross Island and Taylor Glacier quadrangles, Antarctica	Pederson, DR	1978	Taylor Glacier			NaN
MCMEH-B001019	Magnetic stratigraphy of late Cenozoic glaciogenic sediments from drill cores, Taylor Valley, Transantarctic Mountains, Antarctica .	Purucker, ME	1981	New Harbor; Commonwealth Glacier; Lake Hoare;		Yes
MCMEH-B001020	Magnetic stratigraphy in DVDP hole l l, Taylor Valley, Antarctica.	Spall, H	1977	Commonwealth DVDP11			NaN
MCMEH-B001021	Gravity survey of the Taylor Glacier, Victoria Land, Antarctica.	Stern, TA	1978	Taylor Glacier	Yes	Yes
MCMEH-B001022	Resource and radioactivity survey in South Victoria Land.	Zeller, EJ	1977				NaN
MCMEH-B001023	Glacier balances in the Dry Valleys area, Victoria Land, Antarctica.	Chinn, TJH	1980	Wright Lower Glacier; Meserve Glacier; Packard Glacier; Heimdall Glacier; Jeremy Sykes Glacier; Alberich Glacier; Wright Upper Glacier	Yes	Yes
MCMEH-B001024	Glacier-lake margin equilibrium (abstract)	Chinn, TJH	1984	Lake Brownworth; Lake Bonney	Yes	Yes
MCMEH-B001025	Structural anomalies in some glaciers of the Dry Valleys region (abstract)	Chinn, TJH	1983	Victoria Lower Glacier; Jeremy Sykes Glacier; Alberich Glacier ; Schultz Glacier	Yes	Yes
MCMEH-B001026	Ice sheet overriding of the Transantarctic Mountains.	Denton, GH	1983	Wright Upper Glacier; Taylor Glacier; Lake Vanda; Mount Feather; Bull Pass; Prospect Mesa;		Yes
MCMEH-B001027	Patterns of glacierization and deglacierization in Southern Victoria Land.	Dort, W Jr	1977				NaN
MCMEH-B001028	Ross Sea glaciations and proglacial lakes in the McMurdo Oasis (abstract)	Hendy, CH	1983	Lake Vanda; Lake Vida	Yes	Yes
MCMEH-B001029	Saline discharge at the terminus or Taylor Glacier.	Keys, Jr	1979	Blood Falls	Yes	Yes
MCMEH-B001030	The saline discharge at the snout of Taylor Glacier, Antarctica.	Keys, Jr	1979	Taylor Glacier	Yes	Yes
MCMEH-B001031	Some aspects of the ice topography of Trough Lake, Southern Victoria Land, Antarctica . (Note).	Lyon, GL	1979	Trough Lake	Yes	Yes
MCMEH-B001032	Ice mass fluctuations in Victoria Land, Antarctica.	Mayewski, PA	1981		Yes	Yes
MCMEH-B001033	Causes of mountain glacier oscillation in Antarctic Dry Valleys .	Miagkov, S	1980				NaN
MCMEH-B001034	Evolution of McMurdo Oasis glaciers according to photo-theodelite survey.	Miagkov, S	1980				NaN
MCMEH-B001035	Investigating Ross ice events in Lower Taylor Valley (abstract)	Robinson, PH	1983		Yes	Yes
MCMEH-B001036	An investigation into the processes of entrainment, transportation and deposition of debris in polar ice, with special reference to the Taylor Glacier, Antarctica.	Robinson, PH	1979	Taylor Glacier			NaN
MCMEH-B001037	Petrographic observations of ice samples from Taylor Glacier, Antarctica.	Robinson, PH	1979	Taylor Glacier	Yes	Yes
MCMEH-B001038	Taylor Glacier, glaciological and sedimentological data tables.	Robinson, PH	1979	Taylor Glacier			NaN
MCMEH-B001039	Taylor Glacier research programme in glaciology.	Robinson, PH	1978	Taylor Glacier	Yes	Yes
MCMEH-B001040	Temperate ice beneath the "polar" Taylor Glacier, Victoria Land, Antarctica (abstract)	Robinson, PH	1982	Taylor Glacier		Yes
MCMEH-B001041	Oxygen isotope ratios of Antarctic permafrost and glacier ice.	Stuiver, M	1981	New Harbor DVDP8-10; Commonwealth DVDP11; Lake Leon (Lake Hoare) DVDP12	Yes	Yes
MCMEH-B001042	Development and fluctuations of Antarctica's Cainozoic glaciation - the terrestrial record.	Tingey, RJ	1982			Yes
MCMEH-B001043	Hydrogeology of western Wright Valley, Victoria Land, Antarctica.	Cartwright, K	1977				NaN
MCMEH-B001044	Hydrogeology of the Dry Valley region, Antarctica.	Cartwright, K	1981	South Fork; Don Juan Pond; Lake Fryxell; Lake Vanda; New Harbor; Taylor Glacier;Wright Upper Glacier; Onyx River; Lake Vida; Commonwealth Glacier; Wales Stream; Lake Bonney; Don Quixote Pond;	Yes	Yes
MCMEH-B001045	Hydrology and climate in the Ross Sea area .	Chinn, TJH	1981	Lake Vanda; Onyx River; Lake Bonney;	Yes	Yes
MCMEH-B001046	Hydrology - glaciology programme in Antarctica.	Chinn, TJH	1978	Stream Gauge: Onyx River at Lake Vanda Weir; Sykes Glacier; Asgaard Hut; Lake Vanda; Vanda station (old); Stream Gauge: Onyx River at Lower Wright Weir; Lake Bonney; Onyx River;	Yes	Yes
MCMEH-B001047	Impact of "extreme" events in the Dry Valleys area.	Chinn, TJH	1979	Lake Vanda; Onyx River; Wright Upper Glacier; Jeremy Sykes Glacier;	Yes	Yes
MCMEH-B001048	Hydrology and hydrogeochemistry or the south fork, Wright Valley, southern Victoria Land, Antarctica.	Harris, H	1981				NaN
MCMEH-B001049	Hydrology of Don Juan Basin , Wright Valley, Antarctica .	Harris, H	1981	Don Juan Pond	Yes	Yes
MCMEH-B001050	Pressure fluctuations in an Antarctic aquifer: the freight train response to a moving rock glacier.	Harris, H	1982	Don Juan Pond	Yes	Yes
MCMEH-B001051	HYDROLOGICAL research report, Dry Valleys, Antarctica, 1970-71 / comp. by T J. Chinn. - Rev. ed.	Chinn, TJH	1980				NaN
MCMEH-B001052	HYDROLOGICAL research report, Dry Valleys, Antarctica, 1975-76 / comp . by T. J. Chinn .	Chinn, TJH	1981				NaN
MCMEH-B001053	HYDROLOGICAL research report, Dry Valleys, Antarctica, 1981-82 [comp. by] A. H. D. Woods.	Woods, A	1982				NaN
MCMEH-B001054	HYDROLOGY and glaciology, Dry Valleys, Antarctica; annual report for 1976-77 and 1977-78 / [comp. by] T. J . H. Chinn	Chinn, TJH	1983				NaN
MCMEH-B001055	HYDROLOGY and glaciology, Dry Valleys, Antarctica; annual report for 1978-79 / [comp. by] T. J. Chinn and R. J . Cumming.	Chinn, TJH	1983				NaN
MCMEH-B001056	HYDROLOGY and glaciology, Dry Valleys, Antarctica; annual report for 1979-80 / [comp. by] T. J . H. Chinn and A. K. C. Oliver.	Chinn, TJH	1983				NaN
MCMEH-B001057	HYDROLOGY and glaciology, Dry Valleys, Antarctica. Annual report for 1980-81 / compiled by T. J . Chinn and I. Maze	Chinn, TJH	1983				NaN
MCMEH-B001058	Polar groundwater - a thermo-saline system.	McGinnis, LD	1978			Yes
MCMEH-B001059	Paleohydrology inferred from salinity measurements on Dry Valley Drilling Project (OVDP) core in Taylor Valley, Antarctica.	McGinnis, LD	1977	New Harbor DVDP8-10; Commonwealth DVDP11;	Yes	Yes
MCMEH-B001060	Paleohydrology of Lake Vanda in Wright Valley, Antarctica, inferred from granulometric analysis of DVDP 14 core.	Tanizawa, K	1979	Lake Vanda DVDP4; North Fork Basin DVDP14;		Yes
MCMEH-B001061	Long-term variability or the hydrologic characteristics or lakes and ponds in Victoria Oasis (Antarctica).	Shpaykher, AC	1981	Lake Vanda;	Yes	Yes
MCMEH-B001062	In-situ nitrogen (C2H2) fixation in lakes of southern Victoria Land, Antarctica.	Allnutt, F	1979	Lake Bonney; Lake Brownworth; Lake Chad; Lake Fryxell; Lake Miers; Lake Vanda; Lake Hoare;	yes	Yes
MCMEH-B001063	In-situ nitrogen (C2H2) fixation in lakes of southern Victoria Land, Antarctica.	Allnutt, F	1981	Lake Bonney; Lake Brownworth; Lake Chad; Lake Fryxell; Lake Miers; Lake Vanda; Lake Hoare;	Yes	Yes
MCMEH-B001064	Chemistry, physics and evolution of Antarctic saline lakes	Burton, HR	1981	Lake Fryxell; Lake Joyce; Lake Bonney; Lake Vanda; Don Juan Pond;		Yes
MCMEH-B001065	Lake Vanda (Antarctica) revisited.	Bydder, EL	1977	Lake Vanda	Yes	Yes
MCMEH-B001066	Aspects of nutrient behaviour in Lake Vanda.	Canfield, DE	1983	Lake Vanda	Yes	Yes
MCMEH-B001067	Origin of water in lakes and ponds of the Dry Valley region, Antarctica.	Cartwright, K	1978	Don Juan Pond; Lake Vanda		Yes
MCMEH-B001068	Revaluation of ortho-phosphorus and inorganic nitrogen levels in an Antarctic meromictic lake.	Fortner, RD	1976	Lake Bonney	Yes	Yes
MCMEH-B001069	Sedimentological study of three saline lakes in the dry valleys of Victoria Land, Antarctica.	Gumbley, JW	1975	Lake Vanda; Lake Bonney;	Yes	Yes
MCMEH-B001070	Dating of the geochemical events in Lake Bonney, Antarctica, and their relation to glacial and climate changes.	Hendy, CH	1977	Lake Bonney	Yes	Yes
MCMEH-B001071	Bacterial photosynthesis sulphate reduction and nitrate reduction in Lake Fryxell and other dry valley lakes (abstract).	Harfoot, CG	1983	Lake Fryxell;		Yes
MCMEH-B001072	Development and use of a mathematical model for for an Antarctic lake .	Howell, LW	1978	Lake Bonney	Yes	Yes
MCMEH-B001073	Development and use of a mathematical model for an Antarctic lake.	Howell, LW	1978	Lake Bonney	Yes	Yes
MCMEH-B001074	Mathematical model for Lake Bonney, Antarctica.	Howell, LW	1977	Lake Bonney			NaN
MCMEH-B001075	Dilution and concentration of saline water in Don Juan Pond in 1974.	Kato, K	1979	Don Juan Pond	Yes	Yes
MCMEH-B001076	Rapid concentration of saline water in Don Juan Pond.	Kato, K	1978	Don Juan Pond	Yes	Yes
MCMEH-B001077	Artesian well at Don Juan Pond.	McGinnis, LD	1979	Don Juan Pond DVDP5-13	Yes	Yes
MCMEH-B001078	Pathway and distribution of trace elements in Lake Vanda, Antarctica.	Masuda, N	1982	Lake Vanda	Yes	Yes
MCMEH-B001079	Antarctic saline lakes - stable isotopic ratios, chemical compositions and evolution.	Matsubaya, O	1979	Lake Bonney; Lake Vanda; Don Juan Pond;		Yes
MCMEH-B001080	Distribution of organic constituents in lake waters and sediments of the McMurdo Sound region in the Antarctic.	Matsumoto, GI	1979	Lake Bonney; Lake Joyce;	Yes	Yes
MCMEH-B001081	High abundance of algal 24-ethylcholesterol in Antarctic lake sediment.	Matsumoto, GI	1982	Lake Vida; Don Quixote Pond; Don Juan Pond; Lake Vanda; Lake Joyce; Lake Bonney ; Lake Fryxell	Yes	Yes
MCMEH-B001082	Nutrient matters in saline lakes of McMurdo Oasis in the 1976-77 summer season.	Matsumoto, GI	1982	Lake Vanda; Lake Bonney; Lake Joyce	Yes	Yes
MCMEH-B001083	Organic constituents of Antarctic lake waters and sediments of the McMurdo Sound region.	Matsumoto, GI	1978	Lake Vanda	Yes	Yes
MCMEH-B001084	Origin of salt in Antarctic saline lake waters through trace element analysis.	Masuda, N	1984	Lake Fryxell; Canopus Pond; Labyrinth L-4 Pond; Wright Lower Glacier; Lake Vanda; Onyx River; Don Juan Pond; Labyrinth	Yes	Yes
MCMEH-B001085	Hydrogeochemical study of Don Juan Pond in the Dry Valleys area, south Victoria Land, Antarctica (extended abstract) .	Nakaya, S	1984	Don Juan Pond	Yes	Yes
MCMEH-B001086	A note on analytical procedures for saline lake waters.	Nakaya, S	1978				NaN
MCMEH-B001087	One aspect of the evolution of saline lakes in the dry valleys area of south Victoria Land, Antarctica (abstract)	Nakaya, S	1978				NaN
MCMEH-B001088	One aspect of the evolution of saline Lakes in the dry valleys of South Victoria Land, Antarctica (extended abstract)	Nakaya, S	1979	Lake Vanda; Lake Bonney	Yes	Yes
MCMEH-B001089	Ecosystem comparisons of oasis lakes and soils.	Parker, BC	1978	Lake Hoare; Lake Fryxell; Canopus Pond; Lake Vanda; Lake Bonney; Lake Chad; Lake Brownworth; Lake House; Onyx River; Sollas-Lacroix glacial metlstream; Lake Miers	Yes	Yes
MCMEH-B001090	Potential impact on Lake Bonney or activities associated with modeling freshwater Antarctic ecosystems.	Parker, BC	1978	Lake Bonney		Yes
MCMEH-B001091	Calcite formation in a calcium chloride rich water.	Tomiyama, C	1984	Don Juan Pond;	Yes	Yes
MCMEH-B001092	Dynamic chemical equilibrium in a polar desert pond : a sensitive index of meteorological cycles.	Torii, T	1979	Don Juan Pond;	Yes	Yes
MCMEH-B001093	Limnological studies of saline lakes in the Dry Valleys.	Torii, T	1981	Lake Vanda; Lake Fryxell; Lake Bonney; Lake Joyce; Don Juan Pond; Labyrinth	Yes	Yes
MCMEH-B001094	Nitrous oxide cycling in Lake Vanda, Antarctica.	Vincent, WF	1981	Lake Vanda	Yes	Yes
MCMEH-B001095	View of the formation of saline waters in the Dry Valleys.	Torii, T	1978				NaN
MCMEH-B001096	View on the formation of saline waters in the dry valleys.	Torii, T	1979	Don Juan Pond; Lake Joyce; Labyrinth; Lake Fryxell; Lake Vanda; Lake Bonney;	Yes	Yes
MCMEH-B001097	Note on analytical method for saline lake water.	Watanuki, K	1979				Yes
MCMEH-B001098	A note on analytical procedures for saline lake waters.	Watanuki, K	1978				NaN
MCMEH-B001099	Trace element distributions in an Antarctic meromictic lake.	Weand, BL	1976	Lake Bonney; Sollas-Lacroix glacial meltstream	Yes	Yes
MCMEH-B001100	Biogenic calcite structures forming in Lake Fryxell, Antarctica.	Wharton, RAJ	1982	Lake Fryxell	Yes	Yes
MCMEH-B001101	Analysis of thermosolutal phenomena observed in McMurdo saline lakes.	Yusa, Y	1978				NaN
MCMEH-B001102	Analysis of thermosolutal phenomena observed in McMurdo saline lakes.	Yusa, Y	1979				NaN
MCMEH-B001103	Study on thermosolutal convection in saline lakes.	Yusa, Y	1976				NaN
MCMEH-B001104	Study on thermosolutal convection in saline lakes.	Yusa, Y	1977				NaN
MCMEH-B001105	The microclimate of an Antarctic dry valley, Taylor Valley, Victoria Land .	Colacino, M	1978	Lake Fryxell	Yes	Yes
MCMEH-B001106	Osservazioni climatologiche e bilancio termico superficiale nell a valle di Wright (Terra Vittoria Meridionale - Antartide)	Colacino, M	1980				NaN
MCMEH-B001107	Aerosol studies.	Hogan, AW	1981				Yes
MCMEH-B001108	Convective activity in the Wright Valley, Antarctica	Sinclair, MR	1980				NaN
MCMEH-B001109	Applications of thermal analysis to cold regions	Sterrett, KF	1976				Yes
MCMEH-B001110	Energy budget estimates for the dry valleys Antarctica.	Werner, J	1981				NaN
MCMEH-B001111	Microbial life at low temperatures : ecological aspects.	Daross, JA	1978			Yes
MCMEH-B001112	Amoebae from Antarctic soil and water.	Brown, TJ	1982		Yes	Yes
MCMEH-B001113	Microfauna of algal mats and artificial substrates in southern Victoria Land lakes of Antarctica .	Cathey, DD	1981	Lake Hoare; Lake Fryxell;	Yes	Yes
MCMEH-B001114	Adenosine triphosphate (ATP), chlorophyll and organic nitrogen in endolithic microbial communities and adjacent soils in the Dry Valleys of Southern Victoria Land.	Friedmann, EI	1980	Gneiss Point; Linnaeus Terrace	Yes	Yes
MCMEH-B001115	Endolithic microbial life in hot and cold deserts.	Friedmann, EI	1980			Yes
MCMEH-B001116	Endolithic microorganisms in the Antarctic cold desert.	Friedmann, EI	1982	Marble Point; Linnaeus Terrace	Yes	Yes
MCMEH-B001117	Endolithic microorganisms in the Dry Valleys of Antarctica.	Friedmann, EI	1981	Linnaeus Terrace	Yes	Yes
MCMEH-B001118	Fertile stages of cryptoendolithic lichens in the Dry Valleys of Southern Victoria Land	Friedmann, EI	1980	Linnaeus Terrace	Yes	Yes
MCMEH-B001119	Melting snow in the dry valleys is a source of water for endolithic microorganisms.	Friedmann, EI	1978		Yes	Yes
MCMEH-B001120	The resumption of biosynthesis following re-hydration of a desiccated cyanobacterial mat from the Dry Valleys region of Antarctica .	Harfoot, CG	1980			Yes
MCMEH-B001121	Taxonomy of Antarctic bacteria from soils and air primarily of the McMurdo Station and Victoria Land Dry Valleys region .	Johnson, RM	1978	McMurdo Station		Yes
MCMEH-B001122	Microbiological investigations of Lake Vanda (Antarctica).	Kriss, AE	1977	Lake Vanda	Yes	Yes
MCMEH-B001123	Modern conophyton-like microbial mats discovered in Lake Vanda, Antarctica.	Love, FG	1983	Lake Vanda			NaN
MCMEH-B001124	Studies of cryptoendolithic microbial communities in the antarctic cold desert.	McKay, CP	1983	Linnaeus Terrace; Mount Dido	Yes	Yes
MCMEH-B001125	Halotolerance of micro-organisms isolated from saline antarctic dry valley soils.	Miller, KJ	1983		Yes	Yes
MCMEH-B001126	Photosynthetic bacteria from Lake Vanda (Antarctica).	Osnitskaia, LK	1978	Lake Vanda	Yes	Yes
MCMEH-B001127	Microbiological investigations in Lake Fryxell (abstract) .	Rawley, BA	1981	Lake Fryxell			NaN
MCMEH-B001128	In-situ carbon metabolism by the cryptoendolithic microbial community in the antarctic cold desert.	Vestal, J	1982	Linnaeus Terrace	Yes	Yes
MCMEH-B001129	Paleoenvironmental interpretations and systematics of Devonian trace fossils from the Taylor Group (Lower Beacon Supergroup), Antarctica.	Bradshaw, MA	1981	Heimdall Glacier; Plane Table; Table Mountain; Mount Fleming;	Yes	Yes
MCMEH-B001130	A diatom report on DVDP cores (3, 4A, 12, 14, 15) and other related surface sections.	Brady, HT	1978	Lake Vanda DVDP4; Lake Leon (Lake Hoare) DVDP12; North Fork Basin DVDP14; McMurdo Sound DVDP15	Yes	Yes
MCMEH-B001131	Diatom report of DVDP cores 3, 4A, 12, 14, 15 and other related surface sections.	Brady, HT	1979	Lake Vanda DVDP4; Lake Leon (Lake Hoare) DVDP12; North Fork Basin DVDP14; McMurdo Sound DVDP15	Yes	Yes
MCMEH-B001132	Late Neogene diatom biostratigraphy and paleoecology of the Dry Valleys and McMurdo Sound, Antarctica.	Brady, HT	1977				NaN
MCMEH-B001133	Late Neogene history of Taylor and Wright Valleys and McMurdo Sound, derived from diatom biostratigraphy and paleoecology of DVDP cores.	Brady, HT	1977				NaN
MCMEH-B001134	The significance of fossil marine and nonmarine diatoms in DVDP cores	Brady, HT	1981	Lake Vanda DVDP4; New Harbor DVDP8-10; Commonwealth DVDP11; McMurdo Sound DVDP15	Yes	Yes
MCMEH-B001135	Thalassiosira torokina n.sp. (diatom) and its significance in Late Cenozoic biostratigraphy.	Brady, HT	1977	New Harbor DVDP8-10; Commonwealth DVDP11	Yes	Yes
MCMEH-B001136	The Taylor Formation (Holocene) and its macrofaunas, Taylor Dry Valley, Antarctica.	Chapman-smith, M	1978	New Harbor DVDP8-10	Yes	Yes
MCMEH-B001137	Taylor formation (Holocene) and its macrofaunas, Taylor Dry Valley, Antarctica	Chapman-smith, M	1979	New Harbor DVDP8-10; Commonwealth DVDP11; McMurdo Sound DVDP15	Yes	Yes
MCMEH-B001138	The Taylor Formation (Holocene) and its macrofaunas, Taylor Dry Valley, Antarctica .	Chapman-smith, M	1981	New Harbor;	Yes	Yes
MCMEH-B001139	Quaternary marine deposits and new Foraminifera from Antarctica (Wright Valley, Victoria Land) .	Conato, V	1974				NaN
MCMEH-B001140	Trace fossils and their environment in Devonian (Silurian?) Lower Beacon sediments in the Asgard Range, Victoria Land, Antarctica.	Gevers, TW	1977	Asgard Range			NaN
MCMEH-B001141	Antarctic fossil echinoids - review and current research.	Hotchkiss, F	1977			Yes
MCMEH-B001142	Devonian palynomorphs from the basal Beacon Supergroup or South Victoria Land, Antarctica. (note)	Kyle, RA	1977	Table Mountain		Yes
MCMEH-B001143	Palynostratigraphy of the Victoria Group of South Victoria Land, Antarctica.	Kyle, RA	1977	Mulock-Mackay Glacier area; Darwin Mountains	Yes	Yes
MCMEH-B001144	Permian and Triassic palynostratigraphy or 1hc Victoria Group, Transantarctic Mountains	Kyle, RA	1977				NaN
MCMEH-B001145	Petrified fossils from Antarctica.	Lazi, F	1971				NaN
MCMEH-B001146	Radiolarians and silicoflagellates from Dry· Valley Drilling Project cores.	Ling, HY	1977	Lake Vanda; New Harbor; Commonwealth Glacier; Lake Hoare		Yes
MCMEH-B001147	Radiolarians and silicoflagellates from Dry Valley Drilling Project cores.	Ling, HY	1981	New Harbor DVDP8-10; Commonwealth DVDP11; McMurdo Sound DVDP15; Lake Leon (Lake Hoare) DVDP12	Yes	Yes
MCMEH-B001148	A petrographic and paleontological study of Lower Tertiary erratics from Quaternary moraines, Black Island, Antarctica.	Rowe, GH	1974				NaN
MCMEH-B001149	Jurassic beetle from Southern Victoria Land, Antarctica.	Tasch, P	1973				NaN
MCMEH-B001150	Cenozoic micropaleontology and bio-stratigraphy of eastern Taylor Valley, Antarctica .	Webb, PN	1982	New Harbor; Commonwealth Glacier; Lake Hoare;		Yes
MCMEH-B001151	Cretaceous foraminifera in Quaternary deposits from Taylor Valley, Antarctica.	Webb, PN	1972	Commonwealth Glacier; Commonwealth Stream; New Harbor North delta; New Harbor Southern delta	Yes	Yes
MCMEH-B001152	Late Cenozoic micropaleontology and biostratigraphy of Eastern Taylor Valley, Antarctica.	Webb, PN	1977				NaN
MCMEH-B001153	Cenozoic subsurface micropaleontology and geology of Eastern Taylor Valley, Antarctica.	Wrenn, JH	1977				NaN
MCMEH-B001154	Soil development in the Quartermain Range and the Wright Upper Glacier region .	Bockheim, JG	1981	Table Mountain; Mount Fleming;	Yes	Yes
MCMEH-B001155	Soil weathering sequences in Wright Valley.	Bockheim, JG	1978	Goodspeed Glacier; Hart Glacier; Meserve Glacier; Bartley Glacier	Yes	Yes
MCMEH-B001156	Development and significance of polygenetic features in Antarctic soils.	Campbell, IB	1977		Yes	Yes
MCMEH-B001157	The influence of moisture on the development of soils of the cold deserts of Antarctica.	Campbell, IB	1982	Lake Vashka; Lake Bonney;	Yes	Yes
MCMEH-B001158	Nature of the soil of Mars : evidence from Antarctica .	Campbell, IB	1978			Yes
MCMEH-B001159	Soil research in the Ross Sea region or Antarctica .	Campbell, IB	1981			Yes
MCMEH-B001160	Soils and Late Cenozoic history of the Upper Wright Valley, Antarctica	Campbell, IB	1977	Inland Forts	Yes	Yes
MCMEH-B001161	Moraines of probable Miocene age, Dry Valleys, Antarctica.	Claridge, GGC	1978		Yes	Yes
MCMEH-B001162	The salts in Antarctic soils, their distribution and relationship to soil processes.	Claridge, GGC	1977		Yes	Yes
MCMEH-B001163	Soil investigation in Antarctica, 1969-70.	Claridge, GGC	1970				Yes
MCMEH-B001164	Soils and weathering processes in the dry valleys of Antarctica : analogs of the Martian regolith.	Gibson, EK	1981			Yes
MCMEH-B001165	Results of a soil science study trip to Antarctica.	Kubiena, WL	1971				NaN
MCMEH-B001166	Antarctic soil studies using a scanning electron microscope.	Kumai, M	1978		Yes	Yes
MCMEH-B001167	Development of polar desert soils.	Tedrow, J	1978				Yes
MCMEH-B001168	Weathering and mineral synthesis in Antarctic soils.	Ugolini, FC	1982			Yes
MCMEH-B001169	Antarctic inland waters	Heywood, RB	1984			Yes
MCMEH-B001170	Immediate report / Victoria University of Wellington Antarctic Expedition 29, 1984-85	Pyne, AR	1985				NaN
MCMEH-B001171	Immediate report / Victoria University of Wellington Antarctic Expedition 30, 1985-86	Barrett, PJ	1986				NaN
MCMEH-B001172	Immediate report / Victoria University of Wellington Antarctic Expedition 31, 1986-87	Pyne, AR	1987				NaN
MCMEH-B001173	Immediate report / Victoria University of Wellington Antarctic Expedition 32, 1987-88	Pyne, AR	1988				NaN
MCMEH-B001174	Immediate report / Victoria University of Wellington Antarctic Expedition 33, 1988-89	Pyne, AR	1989				NaN
MCMEH-B001175	Antarctic sojourn	Green, B	1986	Lake Miers; Lake Hoare; Lake Fryxell; Lake Vanda	Yes	Yes
MCMEH-B001176	Activities of Japanese earth science research in the 1986-1987 season	Kaminuma, K	1987				NaN
MCMEH-B001177	Genetic variability and patterns of colonisation in the moss Bryum argenteum in East Antarctica.	Adam, KD	1994	Granite Harbor; Lake Fryxell;	Yes	Yes
MCMEH-B001178	The microfauna of algal mats and artificial substrates in southern Victoria Land lakes of Antarctica.	Cathey, DD	1981	Lake Hoare; Lake Fryxell	Yes	Yes
MCMEH-B001179	Protozoan colonization of artificial substrates in two Antarctic lakes.	Cathey, DD	1982	Lake Hoare; Lake Fryxell	Yes	Yes
MCMEH-B001180	Extraction of chlorophyll and caroteroid from Antarctic benthic mats for analysis by HPLC.	Downes, MT	1993		Yes	Yes
MCMEH-B001181	Nematode biodiversity and survival in Antarctic Dry Valley soils.	Freckman, DW	1994		Yes	Yes
MCMEH-B001182	Nematode ecology of the McMurdo Dry Valley ecosystems.	Freckman, DW	1990		Yes	Yes
MCMEH-B001183	Nematodes in the McMurdo Dry Valleys of southern Victoria Land.	Freckman, DW	1991	Lake Hoare; Lake Fryxell; Canada Glacier; Linnaeus Terrace; Meserve Glacier; Lake Vanda; Lake Bull; Beacon Valley; Miers Valley; McKelvey Valley; Lake Vida; Upper Wright Valley; Bull Pass; Cape Bird	Yes	Yes
MCMEH-B001184	Crypoendolithic lichen and cyanobacterial communities of the Ross Desert, Antarctica.	Friedmann, EI	1988	Battleship Promontory; Linnaeus Terrace	Yes	Yes
MCMEH-B001185	Dry Valley terrestrial plant communities - the problem of production and growth.	Green, TGA	1985			Yes
MCMEH-B001186	Field studies on the photosynthesis of Antarctic bryophytes of the McMurdo Dry Valley region.	Green, TGA	1981	Canada Glacier	Yes	Yes
MCMEH-B001187	Live Adelie penguins in Antarctic dry valleys.	Greenfield, LG	1993		Yes	Yes
MCMEH-B001188	Ascospore cultures of lichen phycobionts from the Antarctic desert.	Hall, ME	1984		Yes	Yes
MCMEH-B001189	Desiccation and recovery of Antarctic cyanobacterial mats.	Hawes, I	1992	Fresh Pond; Duet Pond; Fogghorne; Skua; Conophyton; Nostoc; IRP; Orange; P-70; P-70E; Brack; Salt			Yes
MCMEH-B001190	Antarctic stream ecosystems: variability in environmental properties and algal community structure.	Howard-williams, CH	1986	Adams Stream; Whangamata Stream (unofficial name); Fryxell Stream; Onyx River; Adams Glacier; Commonwealth Glacier; Canada Glacier; Wright Lower Glacier; Commonwealth stream; Lacroix stream; Sollas stream; Wales stream; Walcott Stream; CC-6 Stream; Ward Stream; CC-5 Stream; Howchin Stream; Lake Miers	Yes	Yes
MCMEH-B001191	Ecosystem properties of Antarctic streams.	Howard-williams, CH	1985				NaN
MCMEH-B001192	Kryptoendolithische Flecten als Biespiel einer Anpassung an extrem trockenkalte Klimabedingungen [Cryptolithic lichens as an example of adaptation to an extremely dry, cold climate]	Kappen, L	1981				NaN
MCMEH-B001193	Factors affecting the distribution of yeasts in the Antarctic Ross Desert.	Klinger, JM	1987	Linnaeus Terrace; Mount Oliver; Mount Odin; Don Juan Pond; Mount Dido; Nussbaum Riegel;		Yes
MCMEH-B001194	Algal pigments as markers for stratified phytoplankton populations in Lake Bonney (dry valleys)	Lizotte, MP	1992	Lake Bonney	Yes	Yes
MCMEH-B001195	Natural fluorescence and photosynthetic quantum yields in vertically stable phytoplankton from perennially ice-covered lakes (dry valleys).	Lizotte, MP	1991	Lake Bonney; LAke Hoare; Lake Fryxell	Yes	Yes
MCMEH-B001196	Photosynthesis-irradiance relationship in phytoplankton from Lake Bonney.	Lizotte, MP	1990	Lake Bonney			NaN
MCMEH-B001197	Hydrocarbons, sterols and hyroxy acids in Antarctic mosses	Matsumoto, GI	1985	Miers Glacier; Adams Glacier; Lake Miers;	Yes	Yes
MCMEH-B001198	Response of an Antarctic lake heterotropic community to high dissolved oxygen	Mikell, AT	1984	Lake Hoare	Yes	Yes
MCMEH-B001199	Structure and function of the photochemical apparatus in the phytoplankton of the ice-covered Lake Bonney	Neale, P	1990	Lake Bonney	Yes	Yes
MCMEH-B001200	Variation of the fluorescence quantum yield in relation to photosynthesis by phytoplankton from perennially ice-covered Lake Bonney	Neale, P	1991	Lake Bonney	Yes	Yes
MCMEH-B001201	Terrestrial lithophyte (rock) communities	Nienow, JA	1992	Linnaeus Terrace; Lake Vanda; Beacon Heights;		Yes
MCMEH-B001202	Biologically active substances produced by Antarctic endolithic fungi	Ocampo-friedmann, R	1993		Yes (but no dates)	Yes
MCMEH-B001203	Lipids in blue-green algal mats (modern stromatolites) from Antarctic oasis lakes	Orcutt, DM	1986	Lake Bonney; Lake Hoare; Lake Fryxell	Yes	Yes
MCMEH-B001204	Life cycle of the microbivorous Antarctic Dry Valley nematode Scottnama lindsayae (Timm 1971)	Overhoff, A	1993		Yes	Yes
MCMEH-B001205	Paucity of nutrient cycling and absence of food chains in the unique lakes of Southern Victoria Land.	Parker, BC	1985	Lake Bonney; Lake Hoare; Lake Fryxell; Lake Joyce; Lake Miers; Lake Vanda;		Yes
MCMEH-B001206	Physiolgoical ecology of blue-green algal mats (modern stromatolites) in Antarctic oasis lakes	Parker, BC	1985	Lake Bonney; Lake Hoare; Lake Fryxell; Lake Joyce; Lake Miers; Lake Vanda;	Yes	Yes
MCMEH-B001207	Development fo phytoplankton structure and photsynthesis during the winter-spring transition in Lake Bonney, a permenantly ice-capped lake in the Dry Valleys of McMurdo Sound, Antarctic.	Priscu, JC	1994	Lake Bonney	Yes	Yes
MCMEH-B001208	Diel patterns of photosynthate biosynthesis by phytoplankton in permanently ice-covered Antarctic lakes under continuous sunlight.	Priscu, JC	1988	Lake Vanda; Lake Fryxell	Yes	Yes
MCMEH-B001209	Photoadaptation by phytoplankton in permanently ice-covered Antarctic lakes: response to a non-turbulent environment.	Priscu, JC	1990	Lake Bonney	Yes	Yes
MCMEH-B001210	Photosynthate distribution by microplankton in permanently ice-covered antarctic desert lakes.	Priscu, JC	1987	Lake Vanda; Lake Fryxell	Yes	Yes
MCMEH-B001211	Terrestrial biological studies in southern Victoria Land, Antarctica.	Schwarz, AMJ	1990	Lake Fryxell; Canada Glacier; Granite Harbor;	Yes	Yes
MCMEH-B001212	Photosynthetic quantum efficiencies of phytoplankton from perennially ice-covered Antarctic lakes.	Seaburg, KG	1983	Lake Bonney; Lake Vanda; Lake Fryxell; Lake Hoare	Yes	Yes
MCMEH-B001213	Rates of primary production and growth for phytoplankton in Lake Bonney.	Sharp, TR	1991	Lake Bonney	Yes	Yes
MCMEH-B001214	Extraterrestrial habitat on earth: the algal mat of Don Juan Pond.	Siegel, BZ	1983	Don Juan Pond	Yes	Yes
MCMEH-B001215	Comparison of biogeological properties of a deepwater marine stromatolite analog with those from ice-covered Antarctic freshwater lakes.	Simmons, GMJ	1985	Lake Hoare; Lake Fryxell	Yes	Yes
MCMEH-B001216	Ecology and conservation of Antarctic terrestrial and freshwater ecosystems.	Thompson, K	1983				NaN
MCMEH-B001217	The ecology of algae in Antarctic meltwater streams, with particular reference to nutrient relations.	Thompson, K	1983				NaN
MCMEH-B001218	Plant growth in Antarctic desert ecosystems.	Thompson, K	1983				NaN
MCMEH-B001219	Antarctic stream ecosystems: physiological ecology of a blue-green algal epilithon.	Vincent, WF	1986				NaN
MCMEH-B001220	Ecosystem properties of dry valley lakes.	Vincent, WF	1985	Lake Fryxell; Lake Hoare; Lake Vanda; Lake Bonney; Lake Miers;	Yes	Yes
MCMEH-B001221	Plant ecology of Antarctic streams.	Vincent, WF	1984				NaN
MCMEH-B001222	Yeast biomass in Ross Desert soils: evaluation of quantitation methods and sample transport effects.	Vishniac, WV	1984	Linnaeus Terrace; Mount Dido; Dais;	Yes	Yes
MCMEH-B001223	McMurdo Dry Valleys long-term ecological research site	Wharton, RAJ	1994		Yes	Yes
MCMEH-B001224	A survey of terrestrial nematodes from the McMurdo Sound region, Antarctica.	Wharton, RAJ	1989	Lake Vanda; Lake Canopus; Lake Fryxell; Barclay Glacier; Lake Bull;	Yes	Yes
MCMEH-B001225	Perennial ice covers and their influence on Antarctic lake ecosystems.	Wharton, RAJ	1993	Lake Hoare	Yes	Yes
MCMEH-B001226	Phytoplankton utilization of ammonium and nitrate in Lake Bonney: a preliminary assessment.	Woolston, CD	1993	Lake Bonney	Yes	Yes
MCMEH-B001227	Geology of the Thundergut sheet, southern Victoria Land, Antarctica.	Allibone, AH	1991	Thundergut Sheet			NaN
MCMEH-B001228	Geomorphic elements in the Dry Valleys region, Antarctica: with reference to geomorphological mapping program (abstract)	Yoshida, Y	1988			Yes
MCMEH-B001229	Fluid inclusion evidence for widespread shallow hydrothermal activity in south Victoria Land, Antarctica.	Craw, D	1992		Yes	Yes
MCMEH-B001230	Hydrothermal alteration of Lower Ordovician granitoids and Devonian Beacon Sandstone at Taylor Glacier, McMurdo Sound, Antarctica.	Craw, D	1984	Taylor Glacier	Yes	Yes
MCMEH-B001231	Geochemical processes in the Lake Fryxell Basin (Victoria Land, Antarctica).	Green, B	1989	Lake Fryxell	Yes	Yes
MCMEH-B001232	3.2 Forms of nitrogen in Beacon sandstone rocks containing endolithic microbial communities in southern Victoria Land, Antarctica.	Greenfield, LG	1988		Yes	Yes
MCMEH-B001233	Petrology and geochemistry of Cenozoic volcanic rocks, Ross Island and Trans-Antarctic Mts.	Guanchong, X	1989				NaN
MCMEH-B001234	Survey of artificial radio-nucleides in the Antarctic.	Hashimoto, T	1988	Lake Vanda; Sourth Fork (SF-1 Pond); South Fork (VXE-6 Pond); Labyrinth (L-4 Pond); Don Juan Pond; Don Quixote Pond; Lake Fryxell; Labyrinth (E-3 Pond); Labyrinth (near Mount Electra); (near) Taylor Glacier; (near) Bull Pass; (near) Bull Lake; Lake Vida; North Fork (1-2 Pond); Labyrinth; Labyrinth (E-5 Pond) ; Lake Canopus; South Fork; Bull Pass; Taylor Glacier;	Yes	Yes
MCMEH-B001235	Diversity and identification of heterotrophs from Antarctic rocks of the McMurdo Dry Valleys (Ross Desert).	Hirsch, P	1988	Linnaeus Terrace; Battleship Promontory; New Mountain;University Valley; Dais; Mount Fleming	Yes	Yes
MCMEH-B001236	Desert varnish in Antarctica; a nuclear microprobe and back-scattered Fe-57 Mossbauer spectroscopic study.	Johnson, JH	1984	West Beacon;	Yes	Yes
MCMEH-B001237	Wright dykes: a geochemical study of the dyke-forming rock types of the Wright Valley, southern Victoria Land, Antarctica.	Keiller, IG	1991				NaN
MCMEH-B001238	Activities of Japanese geochemistry party in the Dry Valleys region during the 1984-1985 field season.	Komura, K	1987	North Fork; South Fork; Labyrinth	Yes	Yes
MCMEH-B001239	Origin and occurrence of Antarctic lacustrine carbonates, with special reference to Lake Fryxell, Taylor Valley.	Lawrence, M	1982	Lake Fryxell			NaN
MCMEH-B001240	Geochemical evolution of terrestrial waters in the Antarctic: the role of rock-water interactions.	Lyons, WB	1993	Don Juan Pond; Lake Vanda; Onyx River;		Yes
MCMEH-B001241	Trace metal concentration in sediments from two closed-basin lakes, Antarctica	Lyons, WB	1985	Don Juan Pond	Yes	Yes
MCMEH-B001242	Biogeochemical features of hydrocarbons in cyanobacterial mats from the McMurdo Dry Valleys, Antarctica.	Matsumoto, GI	1993	Lake Canopus; Labyrinth (ponds); Labyrinth	Yes	Yes
MCMEH-B001243	Fatty acids in the Beacon Group of southern Victoria Land in Antarctica.	Matsumoto, GI	1985	Mount Fleming; Plane Table; Allan Hills	Yes	Yes
MCMEH-B001244	Geochemical characteristics of Antarctic lakes and ponds.	Matsumoto, GI	1992			Yes
MCMEH-B001245	Geochemical characteristics of organic components in soils of the McMurdo Dry Valleys, Antarctica (abstract)	Matsumoto, GI	1991		Yes	Yes
MCMEH-B001246	Geochemical features of soft hydroxy acids in soil samples from the McMurdo Dry Valleys.	Matsumoto, GI	1990	Don Juan Pond; Lake Bonney	Yes	Yes
MCMEH-B001247	Geochemical features of the McMurdo Dry Valleys lakes, Antarctica.	Matsumoto, GI	1993				NaN
MCMEH-B001248	Japanese geochemical studies on the McMurdo Sound region in Antarctica during the l983-84 austral summer.	Matsumoto, GI	1985	Lake Bonney; Lake Vanda; Labyrinth (ponds); South Fork; Labyrinth	Yes	Yes
MCMEH-B001249	Microbial origin of long-chain n-alkanes and n-alkenes in the Antarctic soil.	Matsumoto, GI	1988				NaN
MCMEH-B001250	Origin of long-chain alkanes and alkanoic acids in endolithic microbial community of the McMurdo Dry Valleys, Antarctica (abstract)	Matsumoto, GI	1991	Linnaeus Terrace; Mount Fleming; Battleship Promontory	Yes	Yes
MCMEH-B001251	Steranes and triterpanes in the Beacon Supergroup samples from southern Victoria Land in Antarctica.	Matsumoto, GI	1987	Allan Hills; Carapace Nunatak	Yes	Yes
MCMEH-B001252	Topics of organic substances in Antarctica	Matsumoto, GI	1986				NaN
MCMEH-B001253	Chlorophyll-a and adenosine triphosphate levels in Antarctic and temperate lake sediments.	Simmons, GMJ	1983	Lake Fryxell; Lake Hoare	Yes	Yes
MCMEH-B001254	Evaporite salts from the Darwin Glacier and Taylor Glacier areas, southern Victoria Land, Antarctica.	Smith, GJ	1963	Darwin Glacier; Taylor Glacier			NaN
MCMEH-B001255	Salt origin in the Wright Valley, Antarctica.	Tomiyama, C	1985	Labyrinth (ponds); Labyrinth	Yes	Yes
MCMEH-B001256	Topics on the isotope geochemistry of Antarctica.	Torii, T	1984				NaN
MCMEH-B001257	Japanese geochemical data in the McMurdo Dry Valleys and on Ross Island, Antarctica.	Torii, T	1994			Yes
MCMEH-B001258	Trace metals at the oxic/anoxic-H2S boundary in Lake Vanda, Antarctica.	Webster, JG	1992	Lake Vanda	Yes	Yes
MCMEH-B001259	Chemical weathering of Beacon Supergroup sandstones and implications for Antarctic glacial chronology.	Weed, R	1986			Yes
MCMEH-B001260	Preliminary report on radiocarbon dating of cryptoendolithic microorganisms	Onani, G	1988			Yes
MCMEH-B001261	Chronology of Taylor Glacier advances in Arena Valley, Antarctica using in situ cosmogenic 3He and IOBe.	Brook, EJ	1993	Taylor Glacier; Arena Valley	Yes	Yes
MCMEH-B001262	Chronology of Taylor Glacier advances in Arena Valley, Antarctica using in situ produced cosmogenic 3He.	Brook, EJ	1991	Taylor Glacier; Arena Valley	Yes	Yes
MCMEH-B001263	Surface-exposure chronology using in situ cosmogenic He-3 in Antarctic quartz sandstone boulders.	Brook, EJ	1993	Taylor Glacier; Arena Valley;		Yes
MCMEH-B001264	Chronology of a Wisconsin age proglacial lake in the Miers valley, Antarctica.	Clayton-greene, JM	1988	Miers Valley	Yes	Yes
MCMEH-B001265	Radiocarbon chronology of the last glaciation in McMurdo Sound, Antarctica.	Denton, GH	1985	Lake Fryxell; Lake Bonney; Explorers Cove;		Yes
MCMEH-B001266	Exposure ages and erosion rates for bedrock surface samples from Antarctic dry valleys and nunataks.	Giegengack, R	1990		Yes	Yes
MCMEH-B001267	Uplift history of the Transantarctic Mountains; new evidence from fission track dating of basement apatites in the Dry Valley area, southern Victoria Land. Earth and planetary science letters 82( I /2): 1-4, 1987	Gleadow, A	1987	Mount Doorly	Yes	Yes
MCMEH-B001268	Surface-exposure dating of Antarctic glacial deposits. Antarctic journal of the United States 26(5): 85-86, 1991	Kurz, MD	1991	Mount Feather	Yes	Yes
MCMEH-B001269	Origin of isolated gravel ripples in the western Asgard Range, Antarctica.	Ackert, RP	1989	Asgard Range			NaN
MCMEH-B001270	Koettlitz Group metasediments and intercalated orthogneisses from the mid-Taylor Valley and Ferrar Glacier regions.	Allibone, AH	1988	Ferrar Glacier			NaN
MCMEH-B001271	Koettlitz Group metasediments and orthogneisses from the mid-Taylor Valley and Ferrar Glacier areas.	Allibone, AH	1987	Ferrar Glacier	Yes	Yes
MCMEH-B001272	Rock slope development in McMurdo Oasis, Antarctica, and implications for interpretations of glacial history for interpretations of glacial history.	Augustinus, PC	1990	Mount Baldr; Mount Thor; Mount Electra; Mount Dido; Mount Boreas; Mount Circe; Mount Aeolus	Yes	Yes
MCMEH-B001273	Minimal Pliocene-Pleistocene uplift of the Dry Valleys sector of the Transantarctic Mountains : a key parameter in ice-sheet reconstruction - comment.	Behrendt, JC	1994			Yes
MCMEH-B001274	The possible occurrence of volcanic ash in till from Victoria Land, Antarctica.	Boger, PD	1988	Prospect Mesa; Shapeless Mountain; Scallop Hill	Yes	Yes
MCMEH-B001275	Landscape relationships and glacial history in Antarctica.	Campbell, IB	1986				NaN
MCMEH-B001276	The origin of drift mounds in Miers Valley, Antarctica.	Clayton-greene, JM	1987	Miers Valley	Yes	Yes
MCMEH-B001277	Pro glacial sedimentation of Lake Wisconsin age in Miers Valley, Antarctica.	Clayton-greene, JM	1986	Miers Valley			NaN
MCMEH-B001278	Capillary moisture flow and the origin of cavernous weathering in dolerites of Bull Pass, Antarctica.	Conca, JL	1987	Bull Pass	Yes	Yes
MCMEH-B001279	Differential weathering effects and mechanisms.	Conca, JL	1985				NaN
MCMEH-B001280	Field and laboratory studies of geologic case hardening.	Conca, JL	1984	Labyrinth; Bull Pass	Yes	Yes
MCMEH-B001281	Deformation in the St. John's Range, southern Victoria Land.	Cook, YA	1991	Saint Johns Range	Yes	Yes
MCMEH-B001282	Physical and chemical processes associated with deformation, south Victoria Land.	Cook, YA	1992				NaN
MCMEH-B001283	Origin of Olympus granite-gneiss.	Cox, SC	1987	Olympus Range	Yes	Yes
MCMEH-B001284	A structural perspective of foliated granitoids and their host rocks in the Wright Valley, southern Victoria Land, Antarctica.	Cox, SC	1989				NaN
MCMEH-B001285	Lale Tertiary history of the Antarctic ice sheet: evidence from the Dry Valleys.	Denton, GH	1984	Victoria Valley; Wright Valley; Taylor Valley; Taylor Glacier; Wright Upper Glacier; Wright Lower Glacier; Ferrar Glacier; Kukri Hills;		Yes
MCMEH-B001286	Geological observations from the Lower Wright Valley, southern Victoria Land, Antarctica.	Ellery, SG	1988		Yes	Yes
MCMEH-B001287	Lower Wright geology.	Ellery, SG	1989				NaN
MCMEH-B001288	Skolithos in a Permian braided river deposit, southern Victoria Land, Antarctica.	Fitzgerald, PG	1986				NaN
MCMEH-B001289	Paleomagnetic and geochronologic studies of igneous rocks from southern Victoria Land.	Grunow, AM	1993	Sperm Bluff; Killer Ridge; Lake Vida; Lake Vanda; Mount Loke; Mount Falconer; Catspaw Glacier; Briggs Hill; Lake Miers; Walcott Glacier;	Yes	Yes
MCMEH-B001290	Petrology and geochemistry of Cenozoic volcanic rocks, Ross Island and Trans-Antarctic Mountains.	Guanghong, X	1989				NaN
MCMEH-B001291	A cross-section through the "basement" sill in the Victoria Dry Valley, Antarctica.	Hancox, GT	1966				NaN
MCMEH-B001292	Characteristics of crustal movement and evolution in the Transantarctic Mountains and Ross Island region, Antarctica.	Huanei, LI	1989				NaN
MCMEH-B001293	Comments and observations on dyke intrusives of the Wright Valley. New Zealand Antarctic record	Keiller, IG	1988	Mount Loke; Lake Vanda; Vanda station (old)	Yes	Yes
MCMEH-B001294	A preliminary study of the sedimentary history of Lake Vanda, Antarctica: climatic implications.	Lyons, WB	1985	Lake Vanda DVDP4		Yes
MCMEH-B001295	Abrasion in ice-free areas of southern Victoria Land, Antarctica.	Malin, MC	1987	Asgard Range; Olympus Range; Allan Hills	Yes	Yes
MCMEH-B001296	Abrasion rate observations in Victoria Valley, Antarctica: 340-day experiment.	Malin, MC	1984	Victoria Dunes; South of Lake Vanda; Bull Pass; North of Lake Vida; Olympus Range; Lake Thomas Basin; Lower Wright Valley; Central Wright Valley; North Fork; Bonney Riegel; Asgard Range; Cirque 4 Upper Wright Valley; Approximately 8 kilometers east of Allan Hills on “blue ice"	Yes	Yes
MCMEH-B001297	Rates of geomorphic modification in ice-free areas, southern Victoria Land.	Malin, MC	1985	Victoria Dunes; Allan Hills; Dais; Cirque 6 (Wright Valley)	Yes	Yes
MCMEH-B001298	Late Tertiary ice-sheet over-riding of the western Asgard Range, Antarctica: evidence from Nibelungen Valley.	Marchant, DR	1991	Asgard Range; Nibelungen Valley	Yes	Yes
MCMEH-B001299	Surficial geology of Sessrumir Valley, western Asgard Range, Antarctica: implications for late Tertiary ice-sheet over-riding.	Marchant, DR	1990	Asgard Range; Sessrumnir Valley	Yes	Yes
MCMEH-B001300	Die duenen im Victoria Valley, Victoria-Land, Antarktis; ein Beitrag zur aeolischcn Fonnung im extrem kalten Klima.	Miotke, FD	1985				NaN
MCMEH-B001301	Geological observations from Terra Cotta Mountain, upper Taylor Glacier.	Morrison, AD	1989	Terra Cotta Mountain	Yes	Yes
MCMEH-B001302	Sedimentary geology of the Valles Marineris, Mars, and Antarctic Dry Valley lakes.	Nedell, SS	1987	Lake Hoare; Lake Vanda	Yes	Yes
MCMEH-B001303	Sedimentation in ice-covered Lake Hoare, Antarctica.	Nedell, SS	1987	Lake Hoare			NaN
MCMEH-B001304	XRF analyses of granitoids and associated rocks, St. John's Range, south Victoria Land, Antarctica.	Palmer, K	1990	Saint Johns Range			NaN
MCMEH-B001305	Augustana Glacier and Augustana Creek, Alaska, and Lake Fryxell, Antarctica.	Pewe, TL	1992	Lake Fryxell		Yes
MCMEH-B001306	The stratigraphy, petrology and sedimentology of the New Mountain sandstone at Plane Table, Asgard Range, South Victoria Land.	Plume, RW	1974	Plane Table; Asgard Range			NaN
MCMEH-B001307	Textural characteristics of some glacial sediments in Taylor Valley, Antarctica.	Powell, RD	1976	New Harbor; Commonwealth Glacier; Lake Hoare;		Yes
MCMEH-B001308	Lamprophyre, microgranite and porphyry dykes of the Taylor Valley region, southern Victoria Land, Antarctica.	Prebble, WM	1963				NaN
MCMEH-B001309	Geologic evidence for pre-late Quaternary East Antarctic glaciation of central and eastern Wright Valley.	Prentice, ML	1985		Yes	Yes
MCMEH-B001310	Late Neogene Antarctic glacial history : evidence from central Wright Valley.	Prentice, ML	1993	Lake Vanda	Yes	Yes
MCMEH-B001311	Surficial geology and stratigraphy in central Wright Valley, Antarctica: implications for Antarctic tertiary glacial history .	Prentice, ML	1982				NaN
MCMEH-B001312	Conditions of sediment deposition in eastern Taylor Valley, Antarctica, from ETV-2 core.	Robinson, PH	1985				NaN
MCMEH-B001313	Data on sand mineralogy and provenance of cores from eastern Taylor Valley, Antarctica.	Robinson, PH	1985				NaN
MCMEH-B001314	Interpretation of glacigene sediments from drill core in Marshall Valley, Antarctica.	Robinson, PH	1987	Marshall Valley	Yes	Yes
MCMEH-B001315	Lithological logs of drill cores MVI, 2 and 3, Marshall Valley, Antarctica.	Robinson, PH	1986	Marshall Valley			NaN
MCMEH-B001316	Petrologic study of meta-sediments in Taylor Valley, southern Victoria Land.	Schmidt, MT	1984	Taylor Glacier; Calkin Glacier; Nussbaum Riegel	Yes	Yes
MCMEH-B001317	The evidence of Miocene ice sheet overriding of the Transantarctic Mountains - an agnostic view.	Selby, MJ	1985			Yes
MCMEH-B001318	Depositional setting of the Taylor Group, Knobhead area: southern Victoria Land, Antarctica.	Sherwood, AM	1988	Knobhead	Yes	Yes
MCMEH-B001319	Sand/ice interactions and sediment deposition in perennially ice-covered Antarctic lakes.	Simmons, GMJ	1986	Lake Hoare	Yes	Yes
MCMEH-B001320	Sand/ice interactions and sediment deposition in perennially ice-covered Antarctic lakes.	Simmons, GMJ	1987				NaN
MCMEH-B001321	Petrological evolution of basement granitoids, southern Victoria Land.	Smillie, RW	1987		Yes	Yes
MCMEH-B001322	Development and application of a method for U-Th dating of the Bonney Drift, Taylor Valley, Antarctica.	Smith, DW	1991	Bonney Drift			NaN
MCMEH-B001323	Lithology and paleoclimatic implications of lacustrine deposits around Lake Vanda and Don Juan Pond.	Smith, GI	1993	Lake Vanda; Don Juan Pond	Yes	Yes
MCMEH-B001324	The use of Landsat data to map bedrock and surficial geology of the ice-free valleys of southern Victoria Land.	Southworth, CS	1985			Yes
MCMEH-B001325	The dry valleys mafic dike swarm, southern Victoria Land.	Vennum, WR	1990	Nussbaum Riegel; Mount Insel; Mount Cerberus; Lake Vanda; Ridge creast near Meserve Glacier	Yes	Yes
MCMEH-B001326	Geological investigations in south Victoria Land, Antarctica.	Webb, PN	1960				NaN
MCMEH-B001327	Minimal Pliocene-Pleistocene uplift of the Dry Valleys sector of the Transantarctic Mountains: a key parameter in ice-sheet reconstructions.	Wilch, TI	1993	Borns Glacier; Calkin Glacier; Rhone Glacier; Matterhorn Glacier; Hughes Glacier; Lacroix Glacier; Sollas Glacier; Marr Glacier;	Yes	Yes
MCMEH-B001328	Plio-Pleistocene uplift of the McMurdo Dry Valley sector of the Transantarctic Mountains.	Wilch, TI	1989	Marr Glacier; Sollas Glacier; Rhone Glacier; Matterhorn Glacier; Calkin Glacier	Yes	Yes
MCMEH-B001329	Surficial geology and geomorphology of middle Taylor Valley, Antarctica: implications for Plio-Pleistocene Antarctic history.	Wilch, TI	1991				NaN
MCMEH-B001330	Dry Valleys/McMurdo Sound magnetostratigraphy and sedimentology project: a progress report.	Elston, DP	1985	Lake Hoare; Canada Glacier; Lake Fryxell; Commonwealth Glacier; New Harbor;		Yes
MCMEH-B001331	Magnetic model studies of volcanic cones in the ice-free valleys of southern Victoria Land	Layman, DE	1985	Goodspeed Glacier; Sollas Glacier; Meserve Glacier	Yes	Yes
MCMEH-B001332	Dry Valley real-time telemetry seismology project.	Orsini, NA	1984		Yes	Yes
MCMEH-B001333	Dry Valleys Seismic Project.	Orsini, NA	1986		Yes	Yes
MCMEH-B001334	Topographic and geologic characteristics of the Labyrinth Glacier in upper Wright Valley, Transantarctic Mountains.	Chen, T	1986	Wright Upper Glacier			NaN
MCMEH-B001335	Accelerated erosion of a glacier ice-cliff margin, Dry Valleys, Antarctica.	Chinn, TJH	1987	Wright Lower Glacier	Yes	Yes
MCMEH-B001336	Further studies of the margins of small dry-based glaciers, McMurdo Sound area, Antarctica (abstract)	Chinn, TJH	1989		Yes	Yes
MCMEH-B001337	Single folds at the margins of dry-based glaciers as indicators of a glacial advance.	Chinn, TJH	1989	Sykes Glacier; Alberich Glacier	Yes	Yes
MCMEH-B001338	Structure and equilibrium of Dry Valleys glaciers.	Chinn, TJH	1986			Yes
MCMEH-B001339	Victoria Lower Glacier and Ross Sea glaciation, Dry Valleys area, south Victoria Land, Antarctica.	Chinn, TJH	1988	Victoria Lower Glacier	Yes	Yes
MCMEH-B001340	Late Tertiary history of the Antarctic ice sheet : evidence from the Dry Valleys.	Denton, GH	1984	Lake Vanda; Onyx River;	Yes	Yes
MCMEH-B001341	Minor expansion of alpine glaciers in Wright Valley, Antarctica	Hall, BL	1992	Bartley Glacier; Meserve Glacier	Yes	Yes
MCMEH-B001342	Radio-echo sounding of Canada Glacier, Taylor Dry Valley, Antarctica.	Holdsworth, R	1985	Canada Glacier	Yes	Yes
MCMEH-B001343	Detailed glaciochemical investigations in southern Victoria Land, Antarctica - a proxy climate record.	Mayewski, PA	1990				NaN
MCMEH-B001344	Thickness of ice on perennially frozen lakes.	McKay, CP	1985			Yes
MCMEH-B001345	Variation in light attenuation by the permanent ice cap of Lake Bonney during spring and summer.	Priscu, JC	1991	Lake Bonney	Yes	Yes
MCMEH-B001346	Evidence from Wright Valley for the response of the Antarctic ice sheet to climate warming.	Prentice, ML	1987				NaN
MCMEH-B001347	Ice dynamics and thermal regime of Taylor Glacier, south Victoria Land, Antarctica.	Robinson, PH	1984	Taylor Glacier	Yes	Yes
MCMEH-B001348	Ice thickness changes on Lake Hoare, southern Victoria Land, Antarctica.	Simmons, GMJ	1987	Lake Hoare	Yes	Yes
MCMEH-B001349	Subglacial meltwater channel systems and ice-sheet overriding, Asgard Range, Antarctica.	Sugden, DE	1991	Asgard Range			NaN
MCMEH-B001350	Subglacial meltwater system, Sessrumir Valley, western Asgard Range, Antarctica.	Sugden, DE	1990	Sessrumnir Valley	Yes	Yes
MCMEH-B001351	Changes in ice cover thickness and lake level of Lake Hoare, Antarctica: implications for local climate change.	Wharton, RAJ	1992	Lake Hoare	Yes	Yes
MCMEH-B001352	Hydrology/glaciology, Dry Valleys, Antarctica; annual report for 1983/84	Chinn, TJH	1984				NaN
MCMEH-B001353	On the flooding of Vanda Station.	Chinn, TJH	1987	Vanda Station (Old)	Yes	Yes
MCMEH-B001354	Physical hydrology of the dry valley lakes.	Chinn, TJH	1993				NaN
MCMEH-B001355	Rationale for Antarctic hydrology-glaciology programme.	Chinn, TJH	1982				NaN
MCMEH-B001356	Review of Antarctic hydrology-glaciology programme.	Chinn, TJH	1981				NaN
MCMEH-B001357	Geochemistry of Antarctic streams and their roles in the evolution of four lakes in the McMurdo dry valleys.	Green, WJ	1988	Lake Joyce; Lake Fryxell; Lake Hoare	Yes	Yes
MCMEH-B001358	Nitrogen dynamics in two Antarctic streams.	Howard-williams, CH	1989	Fryxell Stream	Yes	Yes
MCMEH-B001359	Bedload transport modelling, Miers Valley, Antarctica.	Mcconchie, JA	1990	Miers Stream	Yes	Yes
MCMEH-B001360	Potential hydrologic and geochemical consequences of the 1992 merging of Lake Chad with Lake Hoare in Taylor Valley.	McKnight, DM	1993	Lake Chad; Lake Hoare	Yes	Yes
MCMEH-B001361	Bedload transport and sediment yield in the Onyx River, Antarctica.	Mosley, MP	1988	Onyx River	Yes	Yes
MCMEH-B001362	The M.W.D. hydrological/glaciological programme in Antarctica.	Mosley, MP	1985				NaN
MCMEH-B001363	Streamflow in the lower Taylor Valley, Antarctica, 1990-91 (abstract).	Von GPB	1991	Lake Fryxell	Yes	Yes
MCMEH-B001364	Streamflow, water-temperature, and specific-conductance data for selected streams draining into Lake Fryxell, Lower Taylor Valley, Victoria Land, Antarctica, 1990-92	Von GPB	1994	Lake Fryxell	Yes	Yes
MCMEH-B001365	Evidence for the diffusion of aquatic fulvic acid from the sediments of Lake Fryxell, Antarctica.	Aiken, GR	1991	Lake Fryxell	Yes	Yes
MCMEH-B001366	Chemical characteristics of aquatic fulvic acid isolated from Lake Fryxell, Antarctica.	Aiken, GR	1989	Lake Fryxell	Yes	Yes
MCMEH-B001367	Terrigenous clastic sedimentation in Antarctic dry valley lakes.	Andersen, DW	1993	Lake Hoare; Lake Miers; Lake Vanda; Lake Fryxell; Trough Lake;	Yes	Yes
MCMEH-B001368	Influence of high salinity levels on ambient inorganic nitrogen and nitrogen-15 extraction efficiency in Lake Bonney, Antarctica.	Bartlett, RD	1993	Lake Bonney		Yes
MCMEH-B001369	Oxygen superstaturation in ice-covered Antarctic lakes: biological versus physical contributions.	Craig, H	1992	Lake Hoare	Yes	Yes
MCMEH-B001370	Sources of organic nitrogen, phosphorus and carbon in Antarctic streams.	Downes, MT	1986	Adams Stream; Miers Stream; CC-6; Wales stream; Whangamata Stream; Fryxell Stream; Commonwealth Stream; Onyx River; Bartley Stream; CC-2	Yes	Yes
MCMEH-B001371	Nutrient chemistry of Lakes Fryxell and Hoare and associated glacial feed streams.	Gardner, TJ	1984	Lake Fryxell; Lake Hoare	Yes	Yes
MCMEH-B001372	Metal transport and release processes in Lake Vanda: the role of oxide phases.	Green, WJ	1993	Lake Vanda	Yes	Yes
MCMEH-B001373	Some aspects of carbon and sulphur cycling in Lake Fryxell.	Harfoot, CG	1985	Lake Fryxell	Yes	Yes
MCMEH-B001374	Redox-mediated cycling of iron and manganese in Lake Fryxell associated with particulate colloidal and dissolved forms.	Harnish, RA	1991	Lake Fryxell	Yes	Yes
MCMEH-B001375	Carbon and nitrogen metabolism in antarctic streams and lakes.	Howard-williams, CH	1985				NaN
MCMEH-B001376	Carbon cycling in a redox-stratified Antarctic lake, Lake Fryxell.	Howes, BL	1992	Lake Fryxell	Yes	Yes
MCMEH-B001377	Sulfur cycling in a permanently ice-covered amictic Antarctic lake, Lake Fryxell.	Howes, BL	1990	Lake Fryxell	Yes	Yes
MCMEH-B001378	Relationship between phosphorus load and eutrophication response in Lake Vanda.	Jones-lee, A	1993	Lake Vanda			NaN
MCMEH-B001379	Classification and modelling of Antarctic inland water by principal component analysis	Kakuta, S	1990	South Fork; North Fork; Lake Vanda; Balham Lake; Onyx River; Lake Bull; Lake Joyce; Lake Canopus; Labyrinth	Yes	Yes
MCMEH-B001380	Spectral irradiance and bio-optical properties in perennially ice-covered lakes of the Dry Valleys (McMurdo Sound,Antarctica).	Lizotte, MP	1992	Lake Bonney; Lake Fryxell;	Yes	Yes
MCMEH-B001381	Biogeochemical study of organic substances in Antarctic lakes.	Matsumoto, GI	1989	Lake Vanda; Lake Fryxell	Yes	Yes
MCMEH-B001382	Further study on the vertical distribution of organic constitutents in an Antarctic lake, Lake Vanda.	Matsumoto, GI	1987	Lake Vanda	Yes	Yes
MCMEH-B001383	Sterols and fatty acids in foams from Antarctic lakes of the Dry Valleys in south Victoria Land.	Matsumoto, GI	1985	Bull Lake; Lake Vanda; Labyrinth;	Yes	Yes
MCMEH-B001384	Total organic carbon in pond waters from the Labyrinth of southern Victoria Land in the Antarctic.	Matsumoto, GI	1987	Labyrinth	Yes	Yes
MCMEH-B001385	Vertical distribution of organic constituents in an Antarctic lake: Lake Vanda.	Matsumoto, GI	1984	Lake Vanda	Yes	Yes
MCMEH-B001386	Vertical distribution of organic constituents in an Antarctic lake: Lake Fryxell.	Matsumoto, GI	1989	Lake Fryxell	Yes	Yes
MCMEH-B001387	Vertical distribution of organic constitutents in Lake Fryxell of the Dry Valleys, Antarctica	Matsumoto, GI	1989	Lake Fryxell		Yes
MCMEH-B001388	Light transmission and reflection in perennially ice-covered Lake Hoare, Antarctica.	McKay, CP	1994	Lake Hoare	Yes	Yes
MCMEH-B001389	Thickness of ice on perennially frozen lakes.	McKay, CP	1985			Yes
MCMEH-B001390	Antarctic lakes: biogeochemistry of dissolved organic material in lakes in the Dry Valleys.	McKnight, DM	1988	Lake Fryxell; Lake Hoare	Yes	Yes
MCMEH-B001391	Aquatic fulvic acids in microbially-based ecosystems; results from two desert lakes in Antarctica.	McKnight, DM	1991	Lake Fryxell; Lake Hoare	Yes	Yes
MCMEH-B001392	Dissolved organic material in desert lakes in the dry valleys.	McKnight, DM	1988	Lake Fryxell	Yes	Yes
MCMEH-B001393	Dissolved organic material in dry valley lakes: a comparison of Lake Fryxell, Lake Hoare and Lake Vanda.	McKnight, DM	1993	Lake Fryxell; Lake Hoare; Lake Vanda	Yes	Yes
MCMEH-B001394	Strontium concentrations in saline lake waters in the Dry Valleys region of southern Victoria Land, Antarctica.	Miyoshi, T	1988	Lake Fryxell; Lake Bonney; Lake Vanda; Labyrinth			NaN
MCMEH-B001395	Spectral downwelling irradiance in an Antarctic lake.	Palmisano, AC	1987	Lake Hoare	Yes	Yes
MCMEH-B001396	Particulate organic matter decomposition in the water column of Lake Bonney, Taylor Valley, Antarctica.	Priscu, JC	1992	Lake Bonney	Yes	Yes
MCMEH-B001397	Inorganic nitrogen uptake and regeneration in perennially ice-covered lakes Fryxell and Vanda, Antarctica.	Priscu, JC	1989	Lake Fryxell; Lake Vanda			NaN
MCMEH-B001398	Water column transformations of nitrogen in Lake Bonney, a perennially ice-covered Antarctic lake.	Priscu, JC	1993	Lake Bonney	Yes	Yes
MCMEH-B001399	Diurnal changes in the heterotrophic uptake of glycolate and glucose in two lakes.	Rawley, BA	1982				NaN
MCMEH-B001400	Ambient nutrient levels and the effects of nutrient-enrichment on primary productivity in Lake Bonney.	Sharp, TR	1990	Lake Bonney	Yes	Yes
MCMEH-B001401	Difference in temperature and conductivity between the east and west lobes of Lake Bonney: evidence for circulation within and between lobes.	Spiegel, RH	1991	Lake Bonney	Yes	Yes
MCMEH-B001402	Temperature and conductivity fine structure from Lake Bonney.	Spiegel, RH	1990	Lake Bonney	Yes	Yes
MCMEH-B001403	Origin of salts in pond waters of the Labyrinth in southern Victoria Land, Antarctica; a study on lithium and boron abundances.	Takamatsu, N	1988	Labyrinth	Yes	Yes
MCMEH-B001404	Calcite formation in calcium chloride rich water.	Tomiyama, C	1984	Don Juan Pond		Yes
MCMEH-B001405	Mass balance of salts in Lake Vanda.	Tomiyama, C	1984	Lake Vanda		Yes
MCMEH-B001406	Comment on Oxygen budget of a perennially ice-covered Antarctic lake [and reply]	Top, Z	1987	Lake Hoare		Yes
MCMEH-B001407	The chemical characteristics of Antarctic lakes and ponds, with special emphasis on the distribution of nutrients.	Torii, T	1988	Labyrinth; Lake Vanda; Lake Brownworth; Lake Canopus; Lake Bonney; Lake Fryxell; Lake Hoare; Lake Joyce;		Yes
MCMEH-B001408	Chemical characteristics of pond waters in the Labyrinth of southern Victoria Land, Antarctica.	Torii, T	1989	Labyrinth			NaN
MCMEH-B001409	Chemical characteristics of pond waters in the Labyrinth of southern Victoria Land, Antarctica	Torii, T	1988	Labyrinth	Yes	Yes
MCMEH-B001410	Antarctic limnology.	Vincent, WF	1987	Canada Glacier; Don Juan Pond; Lake Fryxell; Fryxell Stream; Onyx River; Lake Vanda;		Yes
MCMEH-B001411	Nutrient processing and photosynthesis in Antarctic lakes and streams.	Vincent, WF	1986				NaN
MCMEH-B001412	Anions and alkali metals in Lake Vanda, Don Juan Pond and Onyx River: further indications of brine origin.	Webster, JG	1988	Lake Vanda; Don Juan Pond; Onyx River			NaN
MCMEH-B001413	Oxygen budget of a perennially ice-covered Antarctic lake.	Wharton, RAJ	1986	Lake Hoare	Yes	Yes
MCMEH-B001414	Perennially ice-covered L. Hoare, Antarctica; physical environment, biology and sedimentation.	Wharton, RAJ	1989	Lake Hoare	Yes	Yes
MCMEH-B001415	Perennial N2 supersaturation in an Antarctic lake.	Wharton, RAJ	1987	Lake Hoare	Yes	Yes
MCMEH-B001416	Stable isotopic biogeochemistry of carbon and nitrogen in a perennially ice-covered Antarctic lake.	Wharton, RAJ	1973	Lake Hoare	Yes	Yes
MCMEH-B001417	Vertical migration of chromium in Vanda saline lake of Wright Valley, Antarctica.	Green, WJ	1992	Lake Vanda		Yes
MCMEH-B001418	Weather observations, Wright Valley, Antarctica.	Bromley, AM	1985				NaN
MCMEH-B001419	The cryptoendolithic microbial environment in the Ross Desert of Antarctica: satellite-transmitted continuous nanoclimate data, 1984 - 1986.	Friedmann, EI	1987	Linnaeus Terrace	Yes	Yes
MCMEH-B001420	Environmental radioactivity in Antarctica.	Komura, K	1984				NaN
MCMEH-B001421	Short-term variations in the rate of eolian processes, southern Victoria Land, Antarctica.	Malin, MC	1991		Yes	Yes
MCMEH-B001422	Chemical element concentration of aerosol in the Dry Valleys area, south Victoria Land (Antarctica).	Nakaya, S	1989	Vanda Station (old); Lower Wright Hut	Yes	Yes
MCMEH-B001423	Biologically relevant physical measurements in the ice-free valleys of southern Victoria Land; soil temperatures, profiles and ultraviolet radiation.	Nienow, JA	1986	Linnaeus Terrace	Yes	Yes
MCMEH-B001424	Convective activity in the Wright Valley.	Sinclair, MR	1980				NaN
MCMEH-B001425	Antarctic microbes simulate life on Mars.	Hall, N	1987			Yes
MCMEH-B001426	Cryptococcus Lupi, sp. Nov., an antarctic Basidioblatomycete.	Baharaeen, S	1982			Yes
MCMEH-B001427	Morphological characterization of Oscillatoriales (Cyanobacteria) from Ross Island and southern Victoria Land, Antarctica.	Broady, PA	1991	Ross Island	Yes	Yes
MCMEH-B001428	Heterococcus endolithicus sp. nov. (Xanthophyceae) and other terrestrial Heterococcus species from Antarctica; morphological changes during life history and response to temperature.	Darling, RB	1987	University Valley; Linnaeus Terrace; Valley West of Oliver Peak; Gneiss Point	Yes	Yes
MCMEH-B001429	Activities of the Antarctic Cryptoendolithic Microbial Ecosystem Research Group 1985-1986.	Friedmann, EI	1986	Linnaeus Terrace; Battleship Promontory	Yes	Yes
MCMEH-B001430	Antarctic cryptoendolithic microbial ecosystem research during the 1983-1984 austral summer.	Friedmann, EI	1984			Yes
MCMEH-B001431	Antarctic cryptoendolithic microbial ecosystem research 1986-1987.	Friedmann, EI	1987	Linnaeus Terrace; Battleship Promontory; Mount Fleming; University Valley; Mount Lister	Yes	Yes
MCMEH-B001432	Endolithic microbial life in hot and cold deserts.	Friedmann, EI	1980			Yes
MCMEH-B001433	Endolithic microorganisms in extreme dry environments: analysis of a lithobionic microbial habitat.	Friedmann, EI	1984			Yes
MCMEH-B001434	Endolithic microorganisms in the Antarctic Dry Valleys.	Friedmann, EI	1979			Yes
MCMEH-B001435	Field studies of Antarctic cryptoendolithic microbial ecosystems, 1984-1985.	Friedmann, EI	1985	Linnaeus Terrace	Yes	Yes
MCMEH-B001436	A method for the continuous monitoring of snow: applications to the crypto-endolithic microbial communities of Antarctica.	Friedmann, EI	1985	Linnaeus Terrace	Yes	Yes
MCMEH-B001437	Preliminary characterisation and identification of 1984/85 continental Antarctic soil microorganisms of Linnaeus Terrace (altitude 1600m, McMurdo Dry Valleys).	Gallikowski, CA	1988	Linnaeus Terrace	Yes	Yes
MCMEH-B001438	Microorganisms in soil samples from Linnaeus Terrace, southern Victoria Land: preliminary observations.	Hirsch, P	1985	Linnaeus Terrace	Yes	Yes
MCMEH-B001439	Biogeochemistry of oxalate in the Antarctic cryptoendolithic lichen-dominated community.	Johnston, CG	1993	Linnaeus Terrace	Yes	Yes
MCMEH-B001440	Distribution of inorganic species in two separate endolithic microbial communities.	Johnston, CG	1989	Linnaeus Terrace; Battleship Promontory	Yes	Yes
MCMEH-B001441	Does iron inhibit cryptoendolithic microbial communities?	Johnston, CG	1986	Linnaeus Terrace; Battleship Promontory	Yes	Yes
MCMEH-B001442	Microbial biogeochemistry in Antarctic cryptoendolithic communities.	Johnston, CG	1992				NaN
MCMEH-B001443	Photosynthate carbon incorporation and turnover in Antarctic cryptoendolithic microbial communities; are they the slowest-growing communities on earth.	Johnston, CG	1991	Linnaeus Terrace; Battleship Promontory	Yes	Yes
MCMEH-B001444	Vertical distribution of bacterial cell size and biomass in Lake Vanda, an Antarctic lake.	Konda, T	1987	Lake Vanda			NaN
MCMEH-B001445	Cryptoendolithic microbial environment in the Antarctic cold desert : the temperature variations in nature.	McKay, CP	1985	Linnaeus Terrace	Yes	Yes
MCMEH-B001446	Organic geochemical study of endolithic microbial communities in Beacon Supergroup sandstone, Antarctica.	Matsumoto, GI	1990	Linnaeus Terrace; Mount Fleming	Yes	Yes
MCMEH-B001447	Factors affecting high-oxygen survival of heterotrophic microorganisms from an Antarctic lake.	Mikell, AT	1986	Lake Hoare	Yes	Yes
MCMEH-B001448	Physiological adaptations of microorganisms to high oxygen in two oligotrophic lakes.	Mikell, AT	1984				NaN
MCMEH-B001449	Physiological adaptations to high oxygen by heterotrophic bacteria from L. Hoare.	Mikell, AT	1984	Lake Hoare	Yes	Yes
MCMEH-B001450	Halotolerant Planococcus from Antarctic dry valley soil.	Miller, KJ	1984			Yes
MCMEH-B001451	Characterization and habitats of bacteria and yeasts isolated from Lake Vanda in Antarctica.	Nagashima, H	1990	Lake Vanda	Yes	Yes
MCMEH-B001452	Study of heterotrophic micro-organisms collected in Victoria Valley and Ross Island nearshore, Antarctica.	Ni, C	1986				NaN
MCMEH-B001453	The cryptoendolithic microbial environment in the Ross Desert of Antarctica; light in the photosynthetically active region.	Nienow, JA	1988	Linnaeus Terrace;	Yes	Yes
MCMEH-B001454	The cryptoendolithic microbial environment in the Ross Desert of Antarctica; mathematical models of the thermal regime.	Nienow, JA	1988	Linnaeus Terrace;	Yes	Yes
MCMEH-B001455	General characteristics of yeasts isolated from the McMurdo Dry Valleys region, Antarctica.	Nishikawa, J	1993	Lake Vanda; South Fork; Labyrinth	Yes	Yes
MCMEH-B001456	Temperature response of Antarctic cryptoendolithic photosynthetic microorganisms.	Ocampo-friedmann, R	1988				NaN
MCMEH-B001457	Water relations and photosynthesis in the cryptoendolithic microbial habitat of hot and cold deserts.	Palmer, RJ	1990	Linnaeus Terrace	Yes	Yes
MCMEH-B001458	Numbers and viability of bacteria in ornithogenic soils of Antarctica.	Ramsey, AJ	1986				yes
MCMEH-B001459	Environmental regulators of microbial activity in continental Antarctic lakes.	Simmons, GM Jr	1993			Yes
MCMEH-B001460	Environmental regulators of microbial activity in continental Antarctic lakes.	Simmons, GM Jr	1993				NaN
MCMEH-B001461	Microbial respiration potential in Lake Bonney using a novel tetrazolin-reduction method.	Smith, JJ	1993	Lake Bonney	Yes	Yes
MCMEH-B001462	Bacterial biomass and heterotrophic activity in the water column of an amictic Antarctic lake.	Smith, RL	1990	Lake Fryxell	Yes	Yes
MCMEH-B001463	Vertical distribution and isolation of bacteria from Lake Vanda: an Antarctic lake.	Takii, S	1986	Lake Vanda	Yes	Yes
MCMEH-B001464	Effects of light intensity on the cryptoendolithic microbiota.	Vestal, Jr	1985	Linnaeus Terrace	Yes	Yes
MCMEH-B001465	Microbial communities in southern Victoria Land streams (Antarctica) II. The effects of low temperature.	Vincent, WF	1989	Fryxell Stream	Yes	Yes
MCMEH-B001466	Microbial ecosystems of Antarctica.	Vincent, WF	1988				NaN
MCMEH-B001467	Antarctic microbes, endemism and environmental monitoring (guest editorial)	Vincent, WF	1989			Yes
MCMEH-B001468	Microbial communities and processes in Antarctic flowing waters.	Vincent, WF	1993	Onyx River; Adams Stream; Fryxell Stream; Lake Miers;		Yes
MCMEH-B001469	Microbiology of Antarctic soils.	Vishniac, HS	1993			Yes
MCMEH-B001470	N-15 abundance in the Dry Valley area, south Victoria Land, Antarctica: eco-physical implications of microorganisms.	Wada, E	1984	Labyrinth; Lake Vanda; Lake Bonney;	Yes	Yes
MCMEH-B001471	Nitrifying and denitrifying bacteria in Lake Bonney.	Ward, BB	1993	Lake Bonney	Yes	Yes
MCMEH-B001472	Microbial communities in the permanent ice cap of Lake Bonney, Antarctica: relationships among the chlorophyll-a, gravel and nutrients.	Wing, KT	1993	Lake Bonney		Yes
MCMEH-B001473	Microbial trace-fossil formation, biogenous and abiotic weathering in the Antarctic cold desert.	Friedmann, EI	1987		Yes	Yes
MCMEH-B001474	Trace fossils in the Antarctic cold desert and the search for life on Mars.	Friedmann, EI	1986				NaN
MCMEH-B001475	Recycled marine microfossils from basal debris-ice in ice-free valleys of southern Victoria Land.	Harwood, DM	1986	Wright Upper Glacier	Yes	Yes
MCMEH-B001476	Foraminiferal biostratigraphy and paleoecology of Dry Valley drilling cores 10 and 11, Taylor Valley, Antarctica.	Ishman, SE	1985	New Harbor; Commonwealth Glacier;		Yes
MCMEH-B001477	Late Neogene foraminiferal record and glaciological history inferred from Dry Valley drilling cores 10 and 11, Taylor Valley, Antarctica.	Ishman, SE	1986	New Harbor; Commonwealth Glacier;		Yes
MCMEH-B001478	Upper Cenozoic micropaleontology and biostratigraphy of eastern Taylor Valley, Antarctica.	Webb, PN	1982	New Harbor DVDP8-10; Commonwealth DVDP11; Lake Leon (Lake Hoare) DVDP12; McMurdo Sound DVDP15			NaN
MCMEH-B001479	Antarctica: soils, weathering processes and environment.	Campbell, IB	1987				NaN
MCMEH-B001480	A comparison between hot and cold desert soils and soil processes.	Claridge, GGC	1982	Taylor Valley; Wright Valley; Victoria Valley;		Yes
MCMEH-B001481	Mineral transformation during the weathering of dolerite under cold arid conditions.	Claridge, GGC	1984	Hatherton Glacier	Yes	Yes
MCMEH-B001482	Physical geography – soils.	Claridge, GGC	1984	Taylor Valley; Wright Valley;		Yes
MCMEH-B001483	Weathering within ice-cemented till and its significance for climatic stability in Antarctica.	Claridge, GGC	1985	Coombs Hills; Northwind Valley	Yes	Yes
MCMEH-B001484	Chemical weather and diagenesis of a cold desert soil from Wright Valley, Antarctica – an analog of Martian weathering processes.	Gibson, EK	1983	Prospect Mesa	Yes	Yes
MCMEH-B001485	Pedogenic linkage between cold deserts of Antarctica and the polar deserts of the High Arctic.	Tedrow, J	1991			Yes
MCMEH-B001486	RECONNAISSANCE GEOLOGY OF LOWER TAYLOR VALLEY, VICTORIA LAND, ANTARCTICA	Angino, EE	1962	Nussbaum Riegel	Yes	Yes
MCMEH-B001487	LAKE BONNEY TAYLOR VALLEY ANTARCTICA - NATURAL SOLAR ENERGY TRAP	Hoare, RA	1964	Lake Bonney	Yes	Yes
MCMEH-B001488	THERMAL METAMORPHISM OF BEACON GROUP SANDSTONEOF TAYLOR VALLEY ANTARCTICA	Haskell, TR	1964	Round Mountain	Yes	Yes
MCMEH-B001489	ORIGIN OF SALTS IN LAKE VANDA WRIGHT VALLEY SOUTHERN VICTORIA LAND ANTARCTICA	Jones, LM	1967	Lake Vanda	Yes	Yes
MCMEH-B001490	ORBICULAR GRANODIORITE FROM TAYLOR VALLEY SOUTH VICTORIA LAND ANTARCTICA	Palmer, DF	1967		Yes	Yes
MCMEH-B001491	CAVERNOUS WEATHERING IN TAYLOR DRY VALLEY VICTORIA LAND ANTARCTICA	Prebble, MM	1967		Yes	Yes
MCMEH-B001492	A NEW SPECIES OF FOSSIL CHLAMYS FROM WRIGHT VALLEY MCMURDO SOUND ANTARCTICA	Turner, RD	1967	Bull Pass; Onyx River;	Yes	Yes
MCMEH-B001493	SOILS OF TAYLOR DRY VALLEY VICTORIA LAND ANTARCTICA WITH NOTES ON SOILS FROM OTHER LOCALITIES IN VICTORIA LAND	McCraw, JD	1967	Marble Point; Koettlitz Glacier	Yes	Yes
MCMEH-B001494	AGE OF VANDA PORPHYRY DIKES IN WRIGHT VALLEY SOUTHERN VICTORIA LAND ANTARCTICA	Jones, LM	1968	Meserve Glacier	Yes	Yes
MCMEH-B001495	GEOLOGY OF MT FALCONER PLUTON LOWER TAYLOR VALLEY SOUTH VICTORIA LAND ANTARCTICA	Ghent, ED	1968	Mount Falconer	Yes	Yes
MCMEH-B001496	GLACIATION IN TAYLOR VALLEY ANTARCTICA OLDER THAN 2.7 MILLION YEARS	Armstrong, RL	1968		Yes	Yes
MCMEH-B001497	AGE OF BASEMENT COMPLEX OF WRIGHT-VALLEY, ANTARCTICA	Jones, LM	1969		Yes	Yes
MCMEH-B001498	ISOTOPE GEOCHEMISTRY OF STRONTIUM IN DRY VALLEYS OF ANTARCTICA	Jones, LM	1969	Lake Vanda; Lake Bonney	Yes	Yes
MCMEH-B001499	GLACIAL HISTORY OF WRIGHT-VALLEY, SOUTHERN VICTORIA LAND, ANTARCTICA	Calkin, PE	1970				NaN
MCMEH-B001500	WEATHERING AND SOIL FORMATION IN DRY VALLEYS OF VICTORIA-LAND, ANTARCTICA	Linkletter, GO	1970	Garwood Valley; The Bulwark; Hobbs Glacier; Walcott Glacier	Yes	Yes
MCMEH-B001501	EARLY GEOLOGIC EVENTS IN ICE-FREE VALLEYS, ANTARCTICA	Smithson, SB	1970	Gneiss Point	Yes	Yes
MCMEH-B001502	ORIGIN OF LABYRINTH, WRIGHT VALLEY, ANTARCTICA	Selby, MJ	1971	Labyrinth	Yes	Yes
MCMEH-B001503	UPPER PALEOZOIC TILLITE IN DRY VALLEYS, SOUTH VICTORIA LAND, ANTARCTICA	Pinet, PR	1971	Mount Feather; Mount Fleming	Yes	Yes
MCMEH-B001504	SOME SOLIFLUCTION SURFACES AND TERRACES IN ICE-FREE VALLEYS OF VICTORIA-LAND,ANTARCTICA	Selby, MJ	1971	Onyx River	Yes	Yes
MCMEH-B001505	METHOD OF GULLY EROSION, TAYLOR DRY VALLEY, ANTARCTICA	Selby, MJ	1971	Commonwealth Stream	Yes	Yes
MCMEH-B001506	SOILS OF MESERVE GLACIER AREA, WRIGHT VALLEY, SOUTH VICTORIA LAND, ANTARCTICA	Everett, KR	1971	Meserve Glacier	Yes	Yes
MCMEH-B001507	SOIL MICROBIOLOGY STUDIED IN-SITU IN DRY VALLEYS OF ANTARCTICA	Vishniac, WV	1972	Odin Valley; Asgard Range; Onyx River	Yes	Yes
MCMEH-B001508	PALEONTOLOGY OF LATE TERTIARY-QUATERNARY SEDIMENTS, WRIGHT VALLEY, ANTARCTICA	Webb, PN	1972		Yes	Yes
MCMEH-B001509	ANCIENT ICE WEDGES IN WRIGHT VALLEY, ANTARCTICA	McSaveney, ER	1972	Onyx River; Meserve Glacier	Yes	Yes
MCMEH-B001510	BASEMENT GEOLOGY OF MOUNT INSEL AREA, VICTORIA VALLEY, ANTARCTICA	Sublett, AG	1972	Mount Insel	Yes	Yes
MCMEH-B001511	REAPPRAISAL OF PECTEN GLACIAL EPISODE, WRIGHT VALLEY, ANTARCTICA	McSaveney, MJ	1972			Yes
MCMEH-B001512	FJORD DEPOSIT IN WRIGHT VALLEY, ANTARCTICA	Brooks, HK	1972		Yes	Yes
MCMEH-B001513	FIORD ORIGIN FOR PECTEN DEPOSITS, WRIGHT VALLEY, ANTARCTICA	Vucetich, CG	1972	Prospect Mesa; Lake Vanda	Yes	Yes
MCMEH-B001514	MICROBIOLOGY OF DRY VALLEYS OF ANTARCTICA	Horowitz, NH	1972	Lake Vanda; Don Juan Pond;	Yes	Yes
MCMEH-B001515	VENTIFACT EVOLUTION IN WRIGHT-VALLEY, ANTARCTICA	Lindsay, JF	1973	Bartley Glacier; Meserve Hut; Bull Pass	Yes	Yes
MCMEH-B001516	REVERSING BARCHAN DUNES IN LOWER VICTORIA-VALLEY, ANTARCTICA	Lindsay, JF	1973		Yes	Yes
MCMEH-B001517	OCCURRENCE AND DISTRIBUTION OF SOME AQUATIC PHYCOMYCETES ON ROSS ISLAND AND DRY VALLEYS OF VICTORIA LAND, ANTARCTICA	Knox, JS	1973	Brown Peninsula; Marble Point	Yes	Yes
MCMEH-B001518	SALT WEATHERING PROCESSES IN MCMURDO DRY-VALLEY REGIONS OF SOUTH-VICTORIA-LAND, ANTARCTICA	Johnston, JH	1973	Mount Falconer	Yes	Yes
MCMEH-B001519	CENOZOIC STRATIGRAPHY IN LOWER TAYLOR-VALLEY, ANTARCTICA	Murrell, B	1973		Yes	Yes
MCMEH-B001520	VENTIFACT DISTRIBUTION AND WIND DIRECTIONS IN VICTORIA VALLEY, ANTARCTICA	Selby, MJ	1973		Yes	Yes
MCMEH-B001521	SAND DUNES OF VICTORIA-VALLEY, ANTARCTICA	Calkin, PE	1974	Victoria Lower Glacier; Packard Glacier; Lake Vida;	Yes	Yes
MCMEH-B001522	REVERSING BARCHAN DUNES IN LOWER VICTORIA-VALLEY, ANTARCTICA - DISCUSSION	Rutford, RH	1974	Victoria Dunes		Yes
MCMEH-B001523	EOLIAN DEPOSITS OF ICE-FREE VICTORIA VALLEY, SOUTHERN-VICTORIA-LAND, ANTARCTICA	Selby, MJ	1974	Victoria Dunes	Yes	Yes
MCMEH-B001524	AUTHIGENIC PHILLIPSITE IN LACUSTRINE SEDIMENTS, TAYLOR-VALLEY, ANTARCTICA	Linkletter, GO	1974	Rhone Glacier; Nussbaum Riegel;	Yes	Yes
MCMEH-B001525	ISOTOPIC COMPOSITION OF STRONTIUM AND GEOLOGIC HISTORY OF BASEMENT ROCKS OF WRIGHT VALLEY, SOUTHERN-VICTORIA-LAND, ANTARCTICA	Faure, G	1974			Yes
MCMEH-B001526	HYDROLOGICAL ASPECTS OF LAKE VANDA WRIGHT VALLEY, VICTORIA-LAND, ANTARCTICA	Cutfield, SK	1974	Lake Vanda	Yes	Yes
MCMEH-B001527	ENDOLITHIC BLUE-GREEN-ALGAE IN DRY VALLEYS (ANTARCTICA)	Friedmann, EI	1976			Yes
MCMEH-B001528	1ST ENVIRONMENTAL-IMPACT MONITORING AND ASSESSMENT IN ANTARCTICA - DRY VALLEY DRILLING PROJECT	Parker, BC	1977	Don Juan Pond DVDP5-13; Canada Glacier DVDP7; New Harbor DVDP8-10;	Yes	Yes
MCMEH-B001529	FORMATION OF LABYRINTH, WRIGHT VALLEY, ANTARCTICA	Shaw, J	1977	Labyrinth	Yes	Yes
MCMEH-B001530	PALEOMAGNETISM OF ORDOVICIAN LAMPROPHYRES FROM TAYLOR VALLEY, VICTORIA LAND, ANTARCTICA	Manzoni, M	1977				NaN
MCMEH-B001531	PALEOHYDROLOGY OF TAYLOR VALLEY, ANTARCTICA INFERRED FROM SALINITY OF PORE ICE IN DRILL CORE	Osby, DR	1977				NaN
MCMEH-B001532	FRESHWATER DIATOMS FROM PERCHED DELTAS IN TAYLOR VALLEY, ANTARCTICA	Kellogg, DE	1978		Yes	Yes
MCMEH-B001533	STUDY OF STRONTIUM ISOTOPES IN LAKES AND SURFICIAL DEPOSITS OF ICE-FREE VALLEYS, SOUTHERN VICTORIA LAND, ANTARCTICA	Jones, LM	1978	Lake Vanda; Lake Bonney	Yes	Yes
MCMEH-B001534	QUATERNARY STRATIGRAPHY AND GLACIAL HISTORY OF LOWER-TAYLOR-VALLEY, ANTARCTICA	Vucetich, CG	1978				NaN
MCMEH-B001535	SOILS AND LATE CENOZOIC HISTORY OF THE UPPER WRIGHT VALLEY AREA, ANTARCTICA	Campbell, IB	1978		Yes	Yes
MCMEH-B001536	K-AR DATING - LATE CENOZOIC MCMURDO VOLCANIC GROUP AND DRY VALLEY GLACIAL HISTORY, VICTORIA LAND, ANTARCTICA	Armstrong, RL	1978	Don Juan Pond;	Yes	Yes
MCMEH-B001537	ORDOVICIAN PALEOMAGNETIC DATA FROM TAYLOR VALLEY, VICTORIA LAND, ANTARCTICA	Nanni, T	1978		Yes	Yes
MCMEH-B001538	CLIMATONOMIC MODELING OF THE DRY VALLEYS OF VICTORIA LAND, ANTARCTICA, WITH COMPARISON TO SNOW-COVERED REGIONS	Riordan, AJ	1979	Vanda Station (old)	Yes	Yes
MCMEH-B001539	EVIDENCE OF AN INDIGENOUS MICROBIOTA (YEAST) IN THE DRY VALLEYS OF ANTARCTICA	Vishniac, HS	1979		Yes	Yes
MCMEH-B001540	ICE CORE AND ICE CEMENT EFFECTS ON SOIL DEVELOPMENT, EASTERN WRIGHT VALLEY, ANTARCTICA	Bockheim, JG	1979				NaN
MCMEH-B001541	LATE PLEISTOCENE GLACIAL CHRONOLOGY OF THE TAYLOR VALLEY, ANTARCTICA, AND THE GLOBAL CLIMATE	Hendy, CH	1979	Lake Hoare; New Harbor; Commonwealth Glacier; Lake Henderson;	Yes	Yes
MCMEH-B001542	RELATIVE AGE AND ORIGIN OF SOILS IN EASTERN WRIGHT VALLEY, ANTARCTICA	Bockheim, JG	1979	Onyx River;	Yes	Yes
MCMEH-B001543	NON-MARINE DIATOMS FROM LATE WISCONSIN PERCHED DELTAS IN TAYLOR VALLEY, ANTARCTICA	Kellogg, DE	1980	Explorers Cove; Commonwealth Glacier; Delta Stream; Lake Fryxell;	Yes	Yes
MCMEH-B001544	SOIL DEVELOPMENT ON MORAINES OF TAYLOR GLACIER, LOWER TAYLOR VALLEY, ANTARCTICA	Pastor, J	1980	Taylor Glacier	Yes	Yes
MCMEH-B001545	ECOPHYSIOLOGY OF LICHENS IN THE DRY VALLEYS OF SOUTHERN VICTORIA-LAND, ANTARCTICA .1. MICROCLIMATE OF THE CRYPTOENDOLITHIC-LICHEN HABITAT	Kappen, L	1981	Linnaeus Terrace	Yes	Yes
MCMEH-B001546	MINERALOGY AND GEOCHEMISTRY OF A BASANITE TO PHONOLITE SEQUENCE AT HUT POINT PENINSULA, ANTARCTICA, BASED ON CORE FROM DRY VALLEY DRILLING PROJECT DRILLHOLES 1, 2 AND 3	Kyle, PR	1981				Yes
MCMEH-B001547	MAGNETO-STRATIGRAPHIC STUDIES IN NEOGENE DEPOSITS OF TAYLOR VALLEY AND MCMURDO SOUND, ANTARCTICA	Elston, DP	1981	Commonwealth DVDP11; New Harbor DVDP8-10; Lake Leon (Lake Hoare) DVDP12	Yes	Yes
MCMEH-B001548	GRAVITY MODELS OF THE LOWER TAYLOR VALLEY, ANTARCTICA	Hicks, SR	1981	Commonwealth DVDP11; New Harbor DVDP8-10; Lake Leon (Lake Hoare) DVDP12	Yes	Yes
MCMEH-B001549	FORMULATION AND TESTING OF A CLIMATONOMIC SIMULATION OF THE MICROCLIMATE OF THE DRY VALLEYS AND OF THE LITTLE-AMERICA-V-STATION IN ANTARCTICA	Riordan, AJ	1982	Vanda Station (old)	Yes	Yes
MCMEH-B001550	LATE PLEISTOCENE GLACIAL CHRONOLOGY OF THE TAYLOR VALLEY, ANTARCTICA, AND THE GLOBAL CLIMATE - COMMENT	Robinson, PH	1982			Yes
MCMEH-B001551	ECOPHYSIOLOGY OF LICHENS IN THE DRY VALLEYS OF SOUTHERN VICTORIA LAND, ANTARCTICA .2. CO2 GAS-EXCHANGE IN CRYPTOENDOLITHIC LICHENS	Kappen, L	1983	University Valley; Linnaeus Terrace;	Yes	Yes
MCMEH-B001552	GEOCHEMISTRY OF THE ONYX RIVER (WRIGHT VALLEY, ANTARCTICA) AND ITS ROLE IN THE CHEMICAL EVOLUTION OF LAKE VANDA	Green, WJ	1984	Onyx River; Lake Vanda	Yes	Yes
MCMEH-B001553	INVESTIGATION OF THE PALEOMAGNETISM OF THE BASEMENT-COMPLEX OF WRIGHT VALLEY, SOUTHERN VICTORIA LAND, ANTARCTICA	Funaki, M	1984	Lake Vanda; Onyx River; Bull Pass;	Yes	Yes
MCMEH-B001554	UPLIFT HISTORY OF THE TRANSANTARCTIC MOUNTAINS IN THE DRY VALLEYS AREA, SOUTHERN VICTORIA LAND, ANTARCTICA, FROM APATITE FISSION-TRACK AGES	Gleadow, A	1984	Lake Vida; Mount Jason; Lake Vanda;	Yes	Yes
MCMEH-B001555	WATER COLUMN AND SEDIMENT CHARACTERISTICS OF LAKE FRYXELL, TAYLOR VALLEY, ANTARCTICA	Lawrence, M	1985	Lake Fryxell	Yes	Yes
MCMEH-B001556	PELEUS GLACIATION OF WRIGHT VALLEY, ANTARCTICA	Prentice, ML	1985			Yes
MCMEH-B001557	MN, FE, CU AND CD DISTRIBUTIONS AND RESIDENCE TIMES IN CLOSED BASIN LAKE VANDA (WRIGHT VALLEY, ANTARCTICA)	Green, WJ	1986	Lake Vanda	Yes	Yes
MCMEH-B001558	ACCELERATED ABLATION AT A GLACIER ICE-CLIFF MARGIN, DRY VALLEYS, ANTARCTICA	Chinn, TJH	1987	Wright Lower Glacier	Yes	Yes
MCMEH-B001559	VICTORIA LOWER GLACIER AND ROSS SEA GLACIATION, DRY VALLEYS AREA, SOUTH VICTORIA LAND, ANTARCTICA	Chinn, TJH	1987	Victoria Lower Glacier	Yes	Yes
MCMEH-B001560	Climatological Observations and Predicted Sublimation Rates at Lake Hoare, Antarctica	Clow, GD	1988	Lake Hoare	Yes	Yes
MCMEH-B001561	A PALEOMAGNETIC INVESTIGATION OF ROCKS FROM THE OHIO RANGE AND THE DRY VALLEYS, TRANSANTARCTIC MOUNTAINS, ANTARCTICA	Kellogg, KS	1988	Mount Cerberus	Yes	Yes
MCMEH-B001562	METAL DYNAMICS IN LAKE VANDA (WRIGHT VALLEY, ANTARCTICA)	Green, WJ	1989	Lake Vanda	Yes	Yes
MCMEH-B001563	CARBONATE DEPOSITION AND ROSS SEA ICE ADVANCE, FRYXELL BASIN, TAYLOR VALLEY, ANTARCTICA	Lawrence, M	1989	Lake Fryxell	Yes	Yes
MCMEH-B001564	THE VERTICAL STRUCTURE OF SUMMERTIME LOCAL WINDS IN THE WRIGHT VALLEY, ANTARCTICA	McKendry, LG	1990	Vanda Station (old)	Yes	Yes
MCMEH-B001565	CHLORINE-36 TRACING OF SALINITY SOURCES IN THE DRY VALLEYS OF VICTORIA LAND, ANTARCTICA	Carlson, CA	1990	Lake Vanda; Onyx River; Don Juan Pond	Yes	Yes
MCMEH-B001566	ORGANIC GEOCHEMISTRY OF THE MCMURDO DRY VALLEYS SOIL, ANTARCTICA	Matsumoto, GI	1990	Don Juan Pond; Lake Bonney	Yes	Yes
MCMEH-B001567	PETROGENESIS OF ORTHOGNEISSES IN THE DRY VALLEYS REGION, SOUTH VICTORIA LAND	Cox, SC	1991	Lake Bonney	Yes	Yes
MCMEH-B001568	EXAMINATION OF SURFACE EXPOSURE AGES OF ANTARCTIC MORAINES USING INSITU PRODUCED BE-10 AND AL-26	Brown, ET	1991	Taylor Glacier	Yes	Yes
MCMEH-B001569	LAKE HOARE, ANTARCTICA - SEDIMENTATION THROUGH A THICK PERENNIAL ICE COVER	Squyres, SW	1991	Lake Hoare	Yes	Yes
MCMEH-B001570	MERCURY CONTENT OF ANTARCTIC ICE AND SNOW - FURTHER RESULTS	Sheppard, DS	1991	Taylor Glacier	Yes	Yes
MCMEH-B001571	DIVERSITY OF MICRO-FUNGI IN AN ANTARCTIC DRY VALLEY	Baublis, JA	1991	Lake Hoare	Yes	Yes
MCMEH-B001572	TRACE-METALS IN VANDA LAKE IN ANTARCTICA - A VERTICAL MIGRATION MODEL OF TRACE-METALS IN CLOSED BASIN	Yu, SS	1992	Lake Vanda	Yes	Yes
MCMEH-B001573	SUMMERTIME ALONG-VALLEY WIND VARIATIONS IN THE WRIGHT VALLEY ANTARCTICA	McKendry, LG	1992	Lake Vanda		Yes
MCMEH-B001574	TERRESTRIAL VEGETATION AT CANADA GLACIER, SOUTHERN VICTORIA LAND, ANTARCTICA	Schwarz, AMJ	1992	Canada Glacier	Yes	Yes
MCMEH-B001575	SEGREGATION OF LEUKOGRANITE MICROPLUTONS DURING SYN-ANATECTIC DEFORMATION - AN EXAMPLE FROM THE TAYLOR VALLEY, ANTARCTICA	Allibone, AH	1992	Koettlitz Glacier	Yes	Yes
MCMEH-B001576	THE TRANSANTARCTIC MOUNTAINS OF SOUTHERN VICTORIA LAND - THE APPLICATION OF APATITE FISSION-TRACK ANALYSIS TO A RIFT SHOULDER UPLIFT	Fitzgerald, PG	1992	Wilson Piedmont Glacier; Granite Harbor; Mackay Glacier; Skelton Glacier		Yes
MCMEH-B001577	NOVEL LONG-CHAIN ANTEISO-ALKANES AND ANTEISO-ALKANOIC ACIDS IN ANTARCTIC ROCKS COLONIZED BY LIVING AND FOSSIL CRYPTOENDOLITHIC MICROORGANISMS	Matsumoto, GI	1992	Linnaeus Terrace; Mount Fleming		Yes
MCMEH-B001578	INFLUENCE OF HYPORHEIC ZONE WEATHERING PROCESSES ON THE CHEMISTRY OF GLACIAL MELTWATER STREAMS IN TAYLOR VALLEY, ANTARCTICA	McKnight, DM	1992	Lake Fryxell		Yes
MCMEH-B001579	EXTREME SOUTHERN LOCATIONS FOR MOSS SPOROPHYTES IN ANTARCTICA	Seppelt, RD	1992	Canada Glacier; Cape Chocolate; Cape Geology		Yes
MCMEH-B001580	SUITE SUBDIVISION AND PETROLOGICAL EVOLUTION OF GRANITOIDS FROM THE TAYLOR VALLEY AND FERRAR GLACIER REGION, SOUTH VICTORIA-LAND	Smillie, RW	1992	Ferrar Glacier		Yes
MCMEH-B001581	PLIOPLEISTOCENE SEDIMENTATION IN FERRAR FJORD, ANTARCTICA	Barrett, PJ	1992		Yes	Yes
MCMEH-B001582	EPILITHIC LICHENS ON THE FLOOR OF THE TAYLOR VALLEY, ROSS DEPENDENCY, ANTARCTICA	Green, TGA	1992	Canada Glacier; Lake Fryxell	Yes	Yes
MCMEH-B001583	GARNET-BIOTITE GEOTHERMOMETRY OF KOETTLITZ GROUP METASEDIMENTS, WRIGHT VALLEY, SOUTH VICTORIA LAND, ANTARCTICA	Cox, SC	1992	Koettlitz Glacier		Yes
MCMEH-B001584	LOW-PRESSURE HIGH-TEMPERATURE METAMORPHISM OF KOETTLITZ GROUP SCHISTS, TAYLOR VALLEY AND UPPER FERRAR GLACIER AREA, SOUTH-VICTORIA-LAND, ANTARCTICA	Allibone, AH	1992	Upper Ferrar Glacier		Yes
MCMEH-B001585	EXTRACTION OF NEMATODES FROM DRY VALLEY ANTARCTIC SOILS	Freckman, DW	1993		Yes	Yes
MCMEH-B001586	STABLE ISOTOPIC BIOGEOCHEMISTRY OF CARBON AND NITROGEN IN A PERENNIALLY ICE-COVERED ANTARCTIC LAKE	Wharton, RAJ	1993	Lake Hoare	Yes	Yes
MCMEH-B001587	INVERTEBRATES ASSOCIATED WITH MOSS COMMUNITIES AT CANADA GLACIER, SOUTHERN VICTORIA-LAND, ANTARCTICA	Schwarz, AMJ	1993	Canada Glacier	Yes	Yes
MCMEH-B001588	THE GEOCHEMISTRY OF METHANE IN LAKE FRYXELL, AN AMICTIC, PERMANENTLY ICE-COVERED, ANTARCTIC LAKE	Smith, RL	1993	Lake Fryxell	Yes	Yes
MCMEH-B001589	SALT ORIGIN VIEWED FROM LITHIUM DISTRIBUTIONS IN LAKE AND POND WATERS IN THE MCMURDO DRY VALLEYS, ANTARCTICA	Takamatsu, N	1993	Lake Fryxell; Lake Bonney; Lake Vanda; Don Juan Pond; Labyrinth		Yes
MCMEH-B001590	HYDROLOGIC AND GEOCHEMICAL PROCESSES AT THE STREAM-LAKE INTERFACE IN A PERMANENTLY ICE-COVERED LAKE IN THE MCMURDO DRY VALLEYS, ANTARCTICA	McKnight, DM	1993	Lake Fryxell; Huey Creek;	Yes	Yes
MCMEH-B001591	LONG-TERM PRODUCTIVITY IN THE CRYPTOENDOLITHIC MICROBIAL COMMUNITY OF THE ROSS DESERT, ANTARCTICA	Friedmann, EI	1993	Linnaeus Terrace	Yes	Yes
MCMEH-B001592	GRANITOIDS OF THE DRY VALLEYS AREA, SOUTHERN VICTORIA LAND, ANTARCTICA - PLUTONS, FIELD RELATIONSHIPS, AND ISOTOPIC DATING	Allibone, AH	1993	Lake Bonney	Yes	Yes
MCMEH-B001593	GRANITOIDS OF THE DRY VALLEYS AREA, SOUTHERN VICTORIA LAND - GEOCHEMISTRY AND EVOLUTION ALONG THE EARLY PALEOZOIC ANTARCTIC CRATON MARGIN	Allibone, AH	1993	Lake Bonney; Lake Vanda		Yes
MCMEH-B001594	POSTEMPLACEMENT DEFORMATION OF PLUTONS AND THEIR METASEDIMENTARY HOST, MT DROMEDARY AREA, SOUTHERN VICTORIA LAND, ANTARCTICA	Walcott, CR	1993	Mount Dromedary	Yes	Yes
MCMEH-B001595	NITRATE-RICH INLAND WATERS OF THE ROSS ICE SHELF REGION, ANTARCTICA	Vincent, WF	1994	Darwin Glacier; Pyramid Trough	Yes	Yes
MCMEH-B001596	MIDCRETACEOUS PALEOMAGNETIC RESULTS FROM MARIE BYRD LAND, WEST ANTARCTICA - A TEST OF POST-100 MA RELATIVE MOTION BETWEEN EAST AND WEST ANTARCTICA	Divenere, VJ	1994				Yes
MCMEH-B001597	THERMOCHRONOLOGIC CONSTRAINTS ON POSTPALEOZOIC TECTONIC EVOLUTION OF THE CENTRAL TRANSANTARCTIC MOUNTAINS, ANTARCTICA	Fitzgerald, PG	1994				Yes
MCMEH-B001598	TERRESTRIAL ECOSYSTEMS - ANTARCTICA	Block, W	1994			Yes
MCMEH-B001599	SEDIMENT OXYGEN PROFILES IN A SUPER-OXYGENATED ANTARCTIC LAKE	Wharton, RAJ	1994	Lake Hoare	Yes	Yes
MCMEH-B001600	PHYTOPLANKTON POPULATION-DYNAMICS IN PERENNIALLY ICE-COVERED LAKE FRYXELL, ANTARCTICA	Spaulding, SA	1994	Lake Fryxell	Yes	Yes
MCMEH-B001601	GEOCHEMICAL PROCESSES AFFECTING MELTWATER CHEMISTRY AND THE FORMATION OF SALINE PONDS IN THE VICTORIA VALLEY AND BULL PASS REGION, ANTARCTICA	Webster, JG	1994	Bull Pass	Yes	Yes
MCMEH-B001602	QUATERNARY CHANGES IN LEVEL OF THE UPPER TAYLOR GLACIER, ANTARCTICA - IMPLICATIONS FOR PALEOCLIMATE AND EAST ANTARCTIC ICE-SHEET DYNAMICS	Marchant, DR	1994	Upper Taylor Glacier; Taylor Glacier;	Yes	Yes
MCMEH-B001603	TRACE-METAL BEHAVIOR IN OXIC AND ANOXIC CA-CL BRINES OF THE WRIGHT VALLEY DRAINAGE, ANTARCTICA	Webster, JG	1994	Onyx River; Lake Vanda; Don Juan Pond	Yes	Yes
MCMEH-B001604	A PRELIMINARY COMPARISON OF 2 PERENNIALLY ICE-COVERED LAKES IN ANTARCTICA - ANALOGS OF PAST MARTIAN LACUSTRINE ENVIRONMENTS	Andersen, DT	1994	Lake Hoare		Yes
MCMEH-B001605	Floristic studies on freshwater algae of Lake Gondwana, Northern Victoria Land (Antarctica)	Fumanti, B	1995	Lake Gondwana			Yes
MCMEH-B001606	CONSTRAINTS ON AGE, EROSION, AND UPLIFT OF NEOGENE GLACIAL DEPOSITS IN THE TRANSANTARCTIC-MOUNTAINS DETERMINED FROM IN-SITU COSMOGENIC BE-10 AND AL-26	Brook, EJ	1995	Mount Fleming; Arena Valley		Yes
MCMEH-B001607	MINIMUM BE-10 EXPOSURE AGES OF EARLY PLIOCENE FOR THE TABLE-MOUNTAIN-PLATEAU AND THE SIRIUS GROUP AT MOUNT-FLEMING, DRY-VALLEYS, ANTARCTICA	Ivy OS	1995	Mount Fleming; Table Mountain	Yes	Yes
MCMEH-B001608	PHYTOPLANKTON NUTRIENT DEFICIENCY IN LAKES OF THE MCMURDO DRY VALLEYS, ANTARCTICA	Priscu, JC	1995	Lake Bonney; Lake Hoare; Lake Fryxell; Lake Vanda	Yes	Yes
MCMEH-B001609	NAMING OF IGNEOUS AND METAMORPHIC ROCK UNITS IN ANTARCTICA - RECOMMENDATION BY THE SCAR WORKING GROUP ON GEOLOGY - DISCUSSION - REPLY	Krynauw, J	1995			Yes
MCMEH-B001610	STABLE-ISOTOPE ENRICHMENT OF CARBONATE FROM THE MARTIAN METEORITE ALLAN-HILLS-84001 - TEST OF A HYPOTHESIS AT WRIGHT VALLEY, ANTARCTICA	Socki, RA	1995			Yes
MCMEH-B001611	IMPLICATIONS FOR GONDWANA OF NEW ORDOVICIAN PALEOMAGNETIC DATA FROM IGNEOUS ROCKS IN SOUTHERN VICTORIA LAND, EAST ANTARCTICA	Grunow, AM	1995	Granite Harbor; Briggs Hill; Lake Vanda	Yes	Yes
MCMEH-B001612	ROCK WEATHERING PROCESSES AND LANDFORM DEVELOPMENT IN THE SOR-RONDANE MOUNTAINS, ANTARCTICA	Matsuoka, N	1995				Yes
MCMEH-B001613	EARLY CAMBRIAN CARBONATITE IN ANTARCTICA	Hall, CE	1995	Koettlitz Glacier		Yes
MCMEH-B001614	PETROGENESIS OF CARBONATE-BEARING NEPHELINE SYENITES AND CARBONATITES FROM SOUTHERN VICTORIA LAND, ANTARCTICA - ORIGIN OF CARBON AND THE EFFECTS OF CALCITE-GRAPHITE EQUILIBRIUM	Worley, BA	1995	Koettlitz Glacier		Yes
MCMEH-B001615	SPATIAL-DISTRIBUTION OF NEMATODES IN POLAR DESERT SOILS OF ANTARCTICA	Powers, LE	1995	Lake Hoare	Yes	Yes
MCMEH-B001616	MINERALOGY OF THE DISMAL NEPHELINE SYENITE, SOUTHERN VICTORIA LAND, ANTARCTICA	Worley, BA	1995	Koettlitz Glacier		Yes
MCMEH-B001617	CENOZOIC TRANSTENSION ALONG THE TRANSANTARCTIC MOUNTAINS WEST ANTARCTIC RIFT BOUNDARY, SOUTHERN VICTORIA-LAND, ANTARCTICA	Wilson, TJ	1995	Marble Point; Gneiss Point; Wright Lower Glacier	Yes	Yes
MCMEH-B001618	PERMAFROST DISTRIBUTION IN THE SOUTHERN CIRCUMPOLAR REGION AND ITS RELATION TO THE ENVIRONMENT - A REVIEW AND RECOMMENDATIONS FOR FURTHER RESEARCH	Bockheim, JG	1995	Lake Vanda; Don Juan Pond; Lake Vida; Commonwealth Glacier		Yes
MCMEH-B001619	A MORPHOLOGICAL VIEW ON POTENTIAL NICHES FOR EXOBIOLOGY ON MARS	Cabrol, NA	1995				Yes
MCMEH-B001620	THE NEOGENE EAST ANTARCTIC ICE-SHEET - A DYNAMIC OR STABLE FEATURE	Wilson, GS	1995			Yes
MCMEH-B001621	Antarctic microbial diversity: The basis of polar ecosystem processes	Wynn-williams, DD	1996	Don Juan Pond; Lake Hoare; Lake Bonney; Lake Vanda; Lake Fryxell		Yes
MCMEH-B001622	Climatology and implications for perennial lake ice occurrence at Bunger Hills oasis, east Antarctica	Doran, PT	1996	Bunger Hills			Yes
MCMEH-B001623	Geochemistry of aquatic humic substances in the Lake Fryxell Basin, Antarctica	Aiken, GR	1996	Lake Fryxell	Yes	Yes
MCMEH-B001624	Diorite and gabbro of the Dromedary mafic complex, South Victoria Land, Antarctica	Simpson, G	1996	Koettlitz Glacier		Yes
MCMEH-B001625	Determination of major element chemistry in terrestrial waters from Antarctica by ion chromatography	Welch, KA	1996	Lake Hoare; Lake Fryxell; Lake Bonney; Canada Stream;	Yes	Yes
MCMEH-B001626	Characterization and transformation of plasmid pAA-1 found in an antarctic cryptoendolithic bacterium	Gliesche, CG	1996	Linnaeus Terrace	Yes	Yes
MCMEH-B001627	Evolution of temperature and salt structure of Lake Bonney, a chemically stratified Antarctic lake	Spiegel, RH	1996	Lake Bonney	Yes	Yes
MCMEH-B001628	Evidence for regional climate change in the recent evolution of a high latitude pro-glacial lake	Webster, JG	1996	Lake Wilson			Yes
MCMEH-B001629	Reflectance spectroscopy and geochemical analyses of Lake Hoare sediments, Antarctica: Implications for remote sensing of the Earth and Mars	Bishop, JL	1996	Lake Hoare	Yes	Yes
MCMEH-B001630	Late Cenozoic Antarctic paleoclimate reconstructed from volcanic ashes in the Dry Valleys region of southern Victoria Land	Marchant, DR	1996		Yes	Yes
MCMEH-B001631	The East Antarctic Ice Sheet: Unstable ice or unstable ideas?	Sugden, DE	1996			Yes
MCMEH-B001632	Lewis Cliff 86360: An Antarctic L-chondrite with a terrestrial age of 2.35 million years	Welten, KC	1997				Yes
MCMEH-B001633	Lithium in waters of a polar desert	Lyons, WB	1997	Lake Bonney	Yes	Yes
MCMEH-B001634	Authigenic chabazite and implications for weathering in Sirius group diamictite, Table mountain, dry valleys, Antarctica	Dickinson, WW	1997	Table Mountain	Yes	Yes
MCMEH-B001635	Heavy metal content of meltwaters from the Ross Dependency, Antarctica	Sheppard, DS	1997	Marble Point; Lake Vanda; Onyx River	Yes	Yes
MCMEH-B001636	The biogeochemistry of nitrous oxide in permanently ice-covered lakes of the McMurdo Dry Valleys, Antarctica	Priscu, JC	1997	Lake Joyce; Lake Bonney; Lake Hoare; Lake Fryxell; Lake Vanda; Lake Miers	Yes	Yes
MCMEH-B001637	A case for Sirius Group Alpine glaciation at Mount Fleming, South Victoria Land, Antarctica: A case against Pliocene East Antarctic Ice Sheet reduction	Stroeven, AP	1997	Mount Fleming	Yes	Yes
MCMEH-B001638	Late Quaternary faulting and neotectonics, south Victoria Land, Antarctica	Jones, S	1997	Hidden Valley; Garwood Valley;	Yes	Yes
MCMEH-B001639	Factors influencing algal abundance and species distribution in meltwater streams in Taylor Valley, Antarctica	Alger, AS	1997	Lake Fryxell	Yes	Yes
MCMEH-B001640	Contrasting structural styles during polyphase granitoid intrusion, south Victoria Land, Antarctica	Jones, S	1997	Miers Valley; Hidden Valley; Ward Valley		Yes
MCMEH-B001641	Griffith Taylor's 'palimpsest theory' of the Dry Valleys of Victoria Land, Antarctica	Pickard, J	1997	Taylor Glacier; Lake Bonney; Nussbaum Riegel;		Yes
MCMEH-B001642	Structure and diurnal, variation of the atmospheric boundary layer over a mid-latitude glacier in summer	Vandenbroeke, MR	1997				Yes
MCMEH-B001643	Pliocene paleoenvironment and Antarctic Ice Sheet behavior: Evidence from Wright Valley	Hall, BL	1997	Meserve Glacier; Bartley Glacier;	Yes	Yes
MCMEH-B001644	Diatoms in sediments of perennially ice-covered Lake Hoare, and implications for interpreting lake history in the McMurdo dry valleys of Antarctica	Spaulding, SA	1997	Lake Hoare	Yes	Yes
MCMEH-B001645	Cretaceous and Cenozoic episodic denudation of the Transantarctic Mountains, Antarctica: New constraints from apatite fission track thermochronology in the Scott Glacier region	Fitzgerald, PG	1997	Scott Glacier			Yes
MCMEH-B001646	Detection and characterization of denitrifying bacteria from a permanently ice-covered Antarctic lake	Ward, BB	1997	Lake Bonney	Yes	Yes
MCMEH-B001647	A theoretical evaluation of mineral stability in Don Juan Pond, Wright Valley, Victoria Land	Marion, GM	1997	Don Juan Pond		Yes
MCMEH-B001648	Dating of Sirius Group tillites in the Antarctic Dry Valleys with cosmogenic He-3 and Ne-21	Bruno, LA	1997	Bull Pass; Mount Fleming; Table Mountain	Yes	Yes
MCMEH-B001649	Low-diversity Antarctic soil nematode communities: Distribution and response to disturbance	Freckman, DW	1997		Yes	Yes
MCMEH-B001650	Canada stream: A glacial meltwater stream in Taylor Valley, South Victoria Land, Antarctica	McKnight, DM	1997	Canada Stream	Yes	Yes
MCMEH-B001651	Thermal regimes of some soils in the McMurdo Sound region, Antarctica	Campbell, DI	1997	Coombs Hills; Northwind Valley; Scott Base	Yes	Yes
MCMEH-B001652	Moisture content in soils of the McMurdo Sound and Dry Valley region of Antarctica	Campbell, IB	1997	Marble Point; Cape Roberts; Cape Evans; Lake Vanda; Barwick Valley; Dais; Beacon Heights; Scott Base	Yes	Yes
MCMEH-B001653	Moisture and habitat structure as regulators for microalgal colonists in diverse Antarctic terrestrial habitats	Wynn-williams, DD	1997	Beacon Heights	Yes	Yes
MCMEH-B001654	Chemical weathering rates and reactions in the Lake Fryxell Basin, Taylor Valley: Comparison to temperate river basins	Lyons, WB	1997	Lake Fryxell	Yes	Yes
MCMEH-B001655	Species composition and primary production of algal communities in Dry Valley streams in Antarctica: Examination of the functional role of biodiversity	Niyogi, DK	1997	Lake Fryxell	Yes	Yes
MCMEH-B001656	Carbon dynamics of aquatic microbial mats in the Antarctic dry valleys: A modelling synthesis	Moorhead, DL	1997	Lake Hoare; Canada Stream;		Yes
MCMEH-B001657	Implementing the protocol on ice free land: The New Zealand experience at Vanda Station	Waterhouse, EJ	1997	Vanda Station (Old)	Yes	Yes
MCMEH-B001658	Rock temperatures and implications for cold region weathering .1. New data from Viking valley, Alexander island, Antarctica	Hall, KJ	1997				Yes
MCMEH-B001659	Benthic algal mats of some lakes of Inexpressible Island (northern Victoria Land, Antarctica)	Fumanti, B	1997				Yes
MCMEH-B001660	The microbial plankton of Lake Fryxell, southern Victoria Land, Antarctica during the summers of 1992 and 1994	Laybourn-parry, J	1997	Lake Fryxell	Yes	Yes
MCMEH-B001661	Properties and classification of cold desert soils from Antarctica	Bockheim, JG	1997	Taylor Glacier	Yes	Yes
MCMEH-B001662	The origin of salts in water bodies of the McMurdo Dry Valleys	Takamatsu, N	1998	Lake Bonney; Lake Fryxell; Don Juan Pond; Lake Vanda; Labyrinth		Yes
MCMEH-B001663	A bryophyte flora for Southern Victoria Land, Antarctica	Seppelt, RD	1998	Lake Fryxell; Canada Glacier; Granite Harbor	Yes	Yes
MCMEH-B001664	Antarctic paleolake sediments and the search for extinct life on Mars	Doran, PT	1998	Lake Hoare	Yes	Yes
MCMEH-B001665	Microbial phototrophic, heterotrophic, and diazotrophic activities associated with aggregates in the permanent ice cover of Lake Bonney, Antarctica	Paerl, HW	1998	Lake Bonney	Yes	Yes
MCMEH-B001666	N-2-fixing microbial consortia associated with the ice cover of Lake Bonney, Antarctica	Olson, JB	1998	Lake Bonney	Yes	Yes
MCMEH-B001667	Bacterioplankton dynamics in the McMurdo Dry Valley lakes, Antarctica: Production and biomass loss over four seasons	Takacs-vesbach, CD	1998	Lake Fryxell; Lake Bonney; Lake Hoare	Yes	Yes
MCMEH-B001668	A Late Holocene desiccation of Lake Hoare and Lake Fryxell, McMurdo Dry Valleys, Antarctica	Lyons, WB	1998	Lake Hoare; Lake Fryxell;	Yes	Yes
MCMEH-B001669	A reassessment of the age of the Cockburn Island Formation, northern Antarctic Peninsula, and its palaeoclimatic implications	Jonkers, HA	1998	Ferrar Glacier;			Yes
MCMEH-B001670	Cyanobacterial assemblages in permanent ice covers on Antarctic lakes: Distribution growth rate, and temperature response of photosynthesis	Fritsen, CH	1998	Lake Bonney; Lake Hoare; Lake Fryxell; Lake Vanda; Lake Joyce; Lake Miers;	Yes	Yes
MCMEH-B001671	Hymenobacter roseosalivarius gen. nov., sp. nov. from continental Antarctic soils and sandstone: Bacteria of the Cytophaga/Flavobacterium/Bacteroides line of phylogenetic descent	Hirsch, P	1998	Linnaeus Terrace		Yes
MCMEH-B001672	A preliminary study on the soil diatom assemblages from Ile de la Possession (Crozet, Subantarctica)	Van DVB	1998				Yes
MCMEH-B001673	Mercury speciation and distribution in a polar desert lake (Lake Hoare, Antarctica) and two glacial meltwater streams	Vandal, GM	1998	Lake Hoare	Yes	Yes
MCMEH-B001674	Dissolved gases in perennially ice-covered lakes of the McMurdo dry valleys, Antarctica	Andersen, DT	1998	Lake Hoare; Lake Vanda; Lake Miers; Lake Joyce	Yes	Yes
MCMEH-B001675	Distribution, community structure, and microhabitats of soil invertebrates along an elevational gradient in Taylor Valley, Antarctica	Powers, LE	1998	Lake Hoare	Yes	Yes
MCMEH-B001676	Predictions of Antarctic crustal motions driven by present-day ice sheet evolution and by isostatic memory of the Last Glacial Maximum	James, TS	1998				Yes
MCMEH-B001677	Soil temperatures and stability of ice-cemented ground in the McMurdo Dry Valleys, Antarctica	McKay, CP	1998	Asgard Range	Yes	Yes
MCMEH-B001678	Recent fluctuations of the Dry Valleys glaciers, McMurdo Sound, Antarctica	Chinn, TJH	1998	Meserve Glacier	Yes	Yes
MCMEH-B001679	Regional impacts of climate change in the Arctic and Antarctic	Weller, G	1998				Yes
MCMEH-B001680	Surface energy balance and meltwater production for a Dry Valley glacier, Taylor valley, Antarctica	Lewis, KJ	1998	Canada Glacier	Yes	Yes
MCMEH-B001681	Inorganic carbon-isotope distribution and budget in the Lake Hoare and Lake Fryxell basins, Taylor valley, Antarctica	Neumann, K	1998	Lake Hoare; Lake Fryxell Basin	Yes	Yes
MCMEH-B001682	Physical, chemical and microbial community characteristics of lakes of the Larsermann Hills, Continental Antarctica	Ellis-evans, JC	1998	Larsermann Hills			Yes
MCMEH-B001683	Chlorine-36 in the waters of the McMurdo Dry Valley lakes, southern Victoria Land, Antarctica: Revisited	Lyons, WB	1998	Lake Bonney; Lake Hoare; Lake Fryxell	Yes	Yes
MCMEH-B001684	Sublimation of ice through sediment in Beacon Valley, Antarctica	Hindmarsh, RC	1998			Yes
MCMEH-B001685	Late Neogene Sirius Group strata in Reedy Valley, Antarctica: a multiple-resolution record of climate, ice-sheet and sea-level events	Wilson, GS	1998				Yes
MCMEH-B001686	Physical controls on the Taylor Valley ecosystem, Antarctica	Fountain, AG	1999	Lake Fryxell		Yes
MCMEH-B001687	Dry valley streams in Antarctica: Ecosystems waiting for water	McKnight, DM	1999	Onyx River; Canada Stream; Green Creek; Crescent Stream; Harnish Creek; Von Guerard Stream; Aiken Creek; McKnight Creek; Lost Seal Stream; Huey Creek		Yes
MCMEH-B001688	Crustal and lithospheric structure of the West Antarctic Rift System from geophysical investigations - a review	Behrendt, JC	1999				Yes
MCMEH-B001689	Constraints on the Cretaceous thermal event in the Transantarctic Mountains from alteration processes in Ferrar flood basalts	Molzahn, M	1999	Brimstone Peak			Yes
MCMEH-B001690	Cenozoic structural segmentation of the Transantarctic Mountains rift flank in southern Victoria Land	Wilson, TJ	1999			Yes
MCMEH-B001691	Contrasting Neogene denudation histories of different structural regions in the Transantarctic Mountains rift flank constrained by cosmogenic isotope measurements	Van DWFM	1999				Yes
MCMEH-B001692	The response of the East Antarctic ice-sheet to the evolving tectonic configuration of the Transantarctic Mountains	Kerr, AR	1999				Yes
MCMEH-B001693	Age of Sirius Group on Mount Feather, McMurdo Dry Valleys, Antarctica, based on glaciological inferences from the overridden mountain range of Scandinavia	Stroeven, AP	1999	Mount Feather		Yes
MCMEH-B001694	Invertebrate biodiversity in Antarctic dry valley soils and sediments	Treonis, AM	1999	Harnish Creek; Von Guerard Stream; Lake Fryxell		Yes
MCMEH-B001695	Controls on soil biodiversity: insights from extreme environments	Wall, DH	1999	Lake Hoare;		Yes
MCMEH-B001696	Spatial climatic variation and its control on glacier equilibrium line altitude in Taylor Valley, Antarctica	Fountain, AG	1999	Nussbaum Riegel	Yes	Yes
MCMEH-B001697	Chemical characteristics and origin of clear basal ice facies in dry-based glaciers, South Victoria Land, Antarctica	Hooker, BL	1999	Suess Glacier	Yes	Yes
MCMEH-B001698	How important is terminus cliff melt?: a study of the Canada Glacier terminus, Taylor Valley, Antarctica	Lewis, KJ	1999	Canada Glacier	Yes	Yes
MCMEH-B001699	Moss diatom communities from Ile de la Possession (Crozet, Subantarctica) and their relationship with moisture	Van DVB	1999				Yes
MCMEH-B001700	Mercury in aquatic systems in Antarctica	Lyons, WB	1999	Lake Hoare		Yes
MCMEH-B001701	Landscape development in the Royal Society Range, southern Victoria Land, Antarctica: stability since the mid-Miocene	Sugden, DE	1999				Yes
MCMEH-B001702	The Meteoritical Bulletin, No. 83, 1999 July	Grossman, JN	1999	Mount DeWitt;	Yes	Yes
MCMEH-B001703	Movement of salts in Antarctic soils: Experiments using lithium chloride	Claridge, GGC	1999	Lake Vanda	Yes	Yes
MCMEH-B001704	Mixotrophic cryptophytes and their predators in the Dry Valley lakes of Antarctica	Roberts, EC	1999	Lake Fryxell; Lake Hoare	Yes	Yes
MCMEH-B001705	History of McMurdo Dry Valley lakes, Antarctica, from stable chlorine isotope data	Lyons, WB	1999	Lake Bonney; Lake Hoare; Lake Fryxell	Yes	Yes
MCMEH-B001706	The distribution and relative abundance of ammonia-oxidizing bacteria in lakes of the McMurdo Dry Valley, Antarctica	Voytek, MA	1999	Lake Bonney; Lake Hoare; Lake Fryxell; Lake Joyce; Lake Miers; Lake Vanda	Yes	Yes
MCMEH-B001707	Ciliated protozoa of two antarctic lakes: analysis by quantitative protargol staining and examination of artificial substrates	Kepner, RL	1999	Lake Hoare; Lake Fryxell	Yes	Yes
MCMEH-B001708	Cosmogenic noble gas studies in the oldest landscape on earth: surface exposure ages of the Dry Valleys, Antarctica	Schaefer, JM	1999	Mount Fleming; Mount Feather	Yes	Yes
MCMEH-B001709	Growth on geological time scales in the Antarctic cryptoendolithic microbial community	Sun, HJ	1999	Linnaeus Terrace; Battleship Promontory	Yes	Yes
MCMEH-B001710	Genetic diversity in the moss Hennediella heimii in Miers Valley, southern Victoria Land, Antarctica	Dale, TM	1999	Miers Valley	Yes	Yes
MCMEH-B001711	Dating Quaternary lacustrine sediments in the McMurdo Dry Valleys, Antarctica	Doran, PT	1999	Lake Bonney; Lake Fryxell; Lake Hoare;	Yes	Yes
MCMEH-B001712	Seasonal change in the optical properties of the permanent ice cover on Lake Bonney, Antarctica: Consequences for lake productivity and phytoplankton dynamics	Fritsen, CH	1999	Lake Bonney	Yes	Yes
MCMEH-B001713	Comparative Raman microscopy of a Martian meteorite and Antarctic lithic analogues	Edwards, HGM	1999			Yes
MCMEH-B001714	Long-term rates of denudation in the Dry Valleys, Transantarctic Mountains, southern Victoria Land, Antarctica based on in-situ-produced cosmogenic Ne-21	Summerfield, MA	1999	Sollas Glacier; Mount Fleming	Yes	Yes
MCMEH-B001715	Ice composition evidence for the formation of basal ice from lake water beneath a cold-based Antarctic glacier	Lorrain, RD	1999	Suess Glacier	Yes	Yes
MCMEH-B001716	Friedmanniomyces endolithicus (Fungi, Hyphomycetes), anam.-gen. and sp. nov., from continental Antarctica	Onofri, S	1999	Inexpressible Island			Yes
MCMEH-B001717	Ice-active substances associated with Antarctic freshwater and terrestrial photosynthetic organisms	Raymond, JA	2000	Lake Bonney; Lake Fryxell; Botany Bay; Lake Miers;	Yes	Yes
MCMEH-B001718	Isotopic character of Cambro-Ordovician plutonism, southern Victoria Land, Antarctica	Cox, SC	2000	Bull Pass	Yes	Yes
MCMEH-B001719	Air pressure and cosmogenic isotope production	Stone, JO	2000				Yes
MCMEH-B001720	Origins of sulphate in Antarctic dry-valley soils as deduced from anomalous O-17 compositions	Bao, HM	2000		Yes	Yes
MCMEH-B001721	Origin and distribution of soil organic matter in Taylor Valley, Antarctica	Burkins, MB	2000	Lake Hoare	Yes	Yes
MCMEH-B001722	Detecting human bacterial contamination in Antarctic soils	Sjoling, S	2000	Canada Glacier; Lake Fryxell	Yes	Yes
MCMEH-B001723	Stratification and dynamics of microbial loop communities in Lake Fryxell, Antarctica	Roberts, EC	2000	Lake Fryxell	Yes	Yes
MCMEH-B001724	Thickness of tropical ice and photosynthesis on a snowball Earth	McKay, CP	2000			Yes
MCMEH-B001725	Arthrobacter flavus sp, nov., a psychrophilic bacterium isolated from a pond in McMurdo Dry Valley, Antarctica	Reddy, GS	2000	Labyrinth	Yes	Yes
MCMEH-B001726	Protozoan growth rates in Antarctic lakes	Laybourn-parry, J	2000	Lake Fryxell; Lake Hoare	Yes	Yes
MCMEH-B001727	The oldest ice on Earth in Beacon Valley, Antarctica: new evidence from surface exposure dating	Schaefer, JM	2000	Mount Feather	Yes	Yes
MCMEH-B001728	Sedimentology and geochemistry of a perennially ice-covered epishelf lake in Bunger Hills Oasis, East Antarctica	Doran, PT	2000	Bunger Hills			Yes
MCMEH-B001729	Cultivatable microbial biodiversity: gnawing at the Gordian knot	Tindall, BJ	2000	Lake Fryxell	Yes	Yes
MCMEH-B001730	Nuclear and mitochondrial DNA sequence diversity in the Antarctic nematode Scottnema lindsayae	Courtright, EM	2000	Lake Bonney; Lake Hoare; Lake Fryxell; Victoria Lower Glacier; Lake Brownworth; Dais;	Yes	Yes
MCMEH-B001731	Fossil fuel burning in Taylor Valley, southern Victoria Land, Antarctica: Estimating the role of scientific activities on carbon and nitrogen reservoirs and fluxes	Lyons, WB	2000			Yes
MCMEH-B001732	Entrainment at cold glacier beds	Cuffey, KM	2000	Meserve Glacier	Yes	Yes
MCMEH-B001733	Origin and phylogeny of microbes living in permanent Antarctic lake ice	Gordon, DA	2000	Lake Bonney	Yes	Yes
MCMEH-B001734	Importance of landscape position and legacy: the evolution of the lakes in Taylor Valley, Antarctica	Lyons, WB	2000	Lake Hoare; Lake Fryxell; Lake Bonney	Yes	Yes
MCMEH-B001735	Distribution of organic carbon and nitrogen in surface soils in the McMurdo Dry Valleys, Antarctica	Fritsen, CH	2000	Lake Fryxell; Lake Hoare; Lake Bonney; Lake Vida	Yes	Yes
MCMEH-B001736	Behaviour of subglacial sediment and basal ice in a cold glacier	Fitzsimons, SJ	2000	Suess Glacier	Yes	Yes
MCMEH-B001737	The geologic basis for a reconstruction of a grounded ice sheet in McMurdo Sound, Antarctica, at the last glacial maximum	Denton, GH	2000		Yes	Yes
MCMEH-B001738	Wisconsinan and Holocene climate history from an ice core at Taylor Dome, western Ross Embayment, Antarctica	Steig, EJ	2000	Taylor Dome			Yes
MCMEH-B001739	Proglacial lake-ice conveyors: A new mechanism for deposition of drift in polar environments	Hendy, CH	2000	Trough Lake	Yes	Yes
MCMEH-B001740	The role of polar lake ice as a filter for glacial lacustrine sediments	Hendy, CH	2000	Trough Lake		Yes
MCMEH-B001741	Evidence from Taylor Valley for a grounded ice sheet in the Ross Sea, Antarctica	Hall, BL	2000	Canada Glacier	Yes	Yes
MCMEH-B001742	Radiocarbon chronology of Ross Sea drift, eastern Taylor Valley, Antarctica: Evidence for a grounded ice sheet in the Ross Sea at the last glacial maximum	Hall, BL	2000	Hjorth Hill	Yes	Yes
MCMEH-B001743	Glacial geomorphology of Bonney drift, Taylor Valley, Antarctica	Higgins, SM	2000	Lake Bonney; Taylor Glacier;	Yes	Yes
MCMEH-B001744	Geochronology of Bonney drift, Taylor Valley, Antarctica: Evidence for interglacial expansions of Taylor Glacier	Higgins, SM	2000	Lake Bonney	Yes	Yes
MCMEH-B001745	Late Quaternary lakes in the McMurdo Sound region of Antarctica	Hendy, CH	2000	Lake Fryxell		Yes
MCMEH-B001746	Stratigraphic profiling in the Antarctic Dry Valleys	Arcone, SA	2000	Prospect Mesa; Taylor Valley; Coral Ridge	Yes	Yes
MCMEH-B001747	Modestobacter multiseptatus gen. nov., sp nov., a budding actinomycete from soils of the Asgard Range (Transantarctic Mountains)	Mevs, U	2000	Asgard Range	Yes	Yes
MCMEH-B001748	Ecology and biology of microfungi from Antarctic rocks and soils	Onofri, S	2000	Inexpressible Island			Yes
MCMEH-B001749	Phosphatase activities of endolithic communities in rocks of the Antarctic Dry Valleys	Banerjee, MM	2000			Yes
MCMEH-B001750	Trace metals in Antarctica related to climate change and increasing human impact	Bargagli, R	2000				Yes
MCMEH-B001751	Use of uranium-thorium dating to determine past C-14 reservoir effects in lakes: examples from Antarctica	Hall, BL	2001	Lake Vida	Yes	Yes
MCMEH-B001752	Artificial cold-adapted microbial mats cultured from Antarctic lake samples. 1. Formation and structure	Buffan-dubau, E	2001	Lake Fryxell	Yes	Yes
MCMEH-B001753	Estimates of sulphate reduction rates in Lake Vanda, Antarctica support the proposed recent history of the lake	Purdy, KJ	2001	Lake Vanda	Yes	Yes
MCMEH-B001754	Particulate organic matter inputs to a glacial stream ecosystem in the Swiss Alps	Zah, R	2001				Yes
MCMEH-B001755	Chemical weathering in streams of a polar desert (Taylor Valley, Antarctica)	Nezat, CA	2001	Canada Stream; Lost Seal Stream; Aiken Creek; Von Guerard Stream; Crescent Stream; Delta Stream; Green Creek; McKnight Creek; Harnish Creek; Bowles Creek; Mariah Creek; Andrews Creek; Andersen Creek; House Stream; Wharton Creek; McKay Creek; Priscu Stream; Santa Fe Stream; Lyons Creek; Lawson Creek; Lizotte Creek; Bartlette Creek; Vincent Creek;	Yes	Yes
MCMEH-B001756	New grounds for reassessing palaeoclimate of the Sirius Group, Antarctica	Retallack, GJ	2001	Beardmore Glacier			Yes
MCMEH-B001757	Provenance of the Sirius Group and related Upper Cenozoic glacial deposits from the Transantarctic Mountains, Antarctica: relation to landscape evolution and ice-sheet drainage	Passchier, S	2001	Mount Feather; Mount Fleming; Prospect Mesa; Table Mountain; Commonwealth DVDP11;	Yes	Yes
MCMEH-B001758	On the possibility of liquid water on present-day Mars	Haberle, RM	2001			Yes
MCMEH-B001759	CO2 concentrations in perennially ice-covered lakes of Taylor Valley, Antarctica	Neumann, K	2001	Lake Bonney; Lake Hoare; Lake Fryxell	Yes	Yes
MCMEH-B001760	Landscape development in western and central Dronning Maud Land, East Antarctica	Naslund, JO	2001				Yes
MCMEH-B001761	mineralogical and geochemical analyses of Antarctic lake sediments: A study of reflectance and Mossbauer spectroscopy and C, N, and S isotopes with applications for remote sensing on Mars	Bishop, JL	2001	Lake Hoare		Yes
MCMEH-B001762	Phytoplankton phosphorus deficiency and alkaline phosphatase activity in the McMurdo Dry Valley lakes, Antarctica	Dore, JE	2001	Lake Hoare; Lake Bonney;	Yes	Yes
MCMEH-B001763	Amalgamation of disparate crustal fragments in the Walcott Bay-Foster Glacier area, South Victoria Land, Antarctica	Cook, YA	2001	Foster Glacier			Yes
MCMEH-B001764	Bacterial dissolved organic carbon demand in McMurdo Dry Valley lakes, Antarctica	Takacs-vesbach, CD	2001	Lake Hoare; Lake Fryxell; Lake Bonney	Yes	Yes
MCMEH-B001765	On the distribution of terrestrial invertebrates at Cape Bird, Ross Island, Antarctica	Sinclair, BJ	2001	Cape Bird			Yes
MCMEH-B001766	Retrospective simulation of lake-level rise in Lake Bonney based on recent 21-year record: indication of recent climate change in the McMurdo Dry Valleys, Antarctica	Bomblies, A	2001	Lake Bonney		Yes
MCMEH-B001767	Luminescence-dating zeroing tests in Lake Hoare, Taylor Valley, Antarctica	Berger, GW	2001	Lake Hoare	Yes	Yes
MCMEH-B001768	Image analysis of 'natural' concrete samples by automated and manual procedures	Stroeven, P	2001	Mount Feather	Yes	Yes
MCMEH-B001769	Determining habitat suitability for soil invertebrates in an extreme environment: the McMurdo Dry Valleys, Antarctica	Courtright, EM	2001	Lake Bonney; Lake Hoare; Lake Fryxell; Labyrinth; Lake Vanda; Lake Brownworth; Lake Vida; Victoria Upper Glacier; Victoria Lower Glacier	Yes	Yes
MCMEH-B001770	Glacial Lake Wright, a high-level antarctic lake during the LGM and early Holocene	Hall, BL	2001	Lake Wright	Yes	Yes
MCMEH-B001771	The stratigraphy of the Pliocene-lower Pleistocene Bardin Bluffs Formation, Amery Oasis, northern Prince Charles Mountains, Antarctica	Whitehead, JM	2001	Lambert Glacier			Yes
MCMEH-B001772	Cosmogenic He-3 in igneous and fossil tooth enamel fluorapatite	Farley, KA	2001	Kukri Hills		Yes
MCMEH-B001773	16S rDNA diversity of cultured and uncultured prokaryotes of a mat sample from Lake Fryxell, McMurdo Dry Valleys, Antarctica	Brambilla, E	2001	Lake Fryxell	Yes	Yes
MCMEH-B001774	Absorption and utilization of irradiance by cyanobacterial mats in two ice-covered Antarctic lakes with contrasting light climates	Hawes, I	2001	Lake Vanda; Lake Hoare	Yes	Yes
MCMEH-B001775	Permafrost patterns and sediment cycles on Mars	Paepe, R	2001			Yes
MCMEH-B001776	Yeast strains from Livingston Island, Antarctica	Pavlova, K	2001				Yes
MCMEH-B001777	Organic carbon cycling in Taylor Valley, Antarctica: quantifying soil reservoirs and soil respiration	Burkins, MB	2001	Lake Bonney; Lake Hoare; Lake Fryxell; New Harbor; Nussbaum Riegel;	Yes	Yes
MCMEH-B001778	Direct shear tests of materials from a cold glacier: implications for landform development	Fitzsimons, SJ	2001	Suess Glacier	Yes	Yes
MCMEH-B001779	Valley floor climate observations from the McMurdo dry valleys, Antarctica, 1986-2000	Doran, PT	2002			Yes
MCMEH-B001780	Weathering reactions and hyporheic exchange controls on stream water chemistry in a glacial meltwater stream in the McMurdo Dry Valleys	Gooseff, MN	2002	Von Guerard Stream	Yes	Yes
MCMEH-B001781	Effects of hydrocarbon spills on the temperature and moisture regimes of Cryosols in the Ross Sea region	Balks, MR	2002	Marble Point; Bull Pass	Yes	Yes
MCMEH-B001782	Diversity of 746 heterotrophic bacteria isolated from microbial mats from ten Antarctic lakes	Van TS	2002	Lake Hoare; Lake Fryxell	Yes	Yes
MCMEH-B001783	The balance between photosynthesis and grazing in Antarctic mixotrophic cryptophytes during summer	Marshall, WA	2002	Lake Hoare; Lake Fryxell	Yes	Yes
MCMEH-B001784	Stratigraphic profiling with ground-penetrating radar in permafrost: A review of possible analogs for Mars	Arcone, SA	2002	Sloth Lake; Hjorth Hill	Yes	Yes
MCMEH-B001785	Antarctic Dry Valley mineral soils contain unexpectedly high levels of microbial biomass	Cowan, DA	2002	Canada Glacier; Lake Fryxell; Upper Miers Valley	Yes	Yes
MCMEH-B001786	Glacial Lake Victoria, a high-level Antarctic lake inferred from lacustrine deposits in Victoria Valley	Hall, BL	2002	Lake Victoria	Yes	Yes
MCMEH-B001787	Impact-induced microbial endolithic habitats	Cockell, CS	2002			Yes
MCMEH-B001788	Soil diatom communities from Ile de la Possession (Crozet, sub-Antarctica)	Van DVB	2002				Yes
MCMEH-B001789	The annual patterns of photosynthesis in two large, freshwater, ultra-oligotrophic Antarctic lakes	Henshaw, T	2002	Lake Druzhby			Yes
MCMEH-B001790	Landform and soil development in the McMurdo Dry Valleys, Antarctica: a regional synthesis	Bockheim, JG	2002			Yes
MCMEH-B001791	Flux of eolian sediment in the McMurdo Dry Valleys, Antarctica: a preliminary assessment	Lancaster, N	2002	Lake Fryxell; Lake Hoare; Lake Bonney	Yes	Yes
MCMEH-B001792	Initiation of magmatism during the Cambrian-Ordovician Ross orogeny in southern Victoria Land, Antarctica	Allibone, AH	2002	Taylor Valley	Yes	Yes
MCMEH-B001793	Invertebrates in ornithogenic soils on Ross Island, Antarctica	Porazinska, DL	2002	Taylor Valley		Yes
MCMEH-B001794	Survival mechanisms in Antarctic lakes	Laybourn-parry, J	2002	Lake Hoare; Lake Fryxell		Yes
MCMEH-B001795	Antarctic climate during the middle Pliocene: model sensitivity to ice sheet variation	Haywood, AM	2002			Yes
MCMEH-B001796	The Mount Feather Diamicton of the Sirius Group: an accumulation of indicators of Neogene Antarctic glacial and climatic history	Wilson, GS	2002	Mount Feather	Yes	Yes
MCMEH-B001797	Rock glacier surface motion in Beacon Valley, Antarctica, from synthetic-aperture radar interferometry	Rignot, E	2002	Beacon Valley		Yes
MCMEH-B001798	Satellite-derived indices of stream discharge in Taylor Valley, Antarctica	Dana, GL	2002	Lawson Creek; Canada Stream; Commonwealth Stream;	Yes	Yes
MCMEH-B001799	Strontium isotopic signatures of the streams and lakes of Taylor Valley, southern Victoria Land, Antarctica: Chemical weathering in a polar climate	Lyons, WB	2002	Lake Bonney; Lake Fryxell; Lake Hoare	Yes	Yes
MCMEH-B001800	Formation of patterned ground and sublimation till over Miocene glacier ice in Beacon Valley, southern Victoria Land, Antarctica	Marchant, DR	2002	Beacon Valley	Yes	Yes
MCMEH-B001801	Ice formation in an antarctic glacier-dammed lake and implications for glacier-lake interactions	Lorrain, RD	2002	Lake Popplewell	Yes	Yes
MCMEH-B001802	Population age structure of nematodes in the antarctic dry valleys: Perspectives on time, space, and habitat suitability	Porazinska, DL	2002	Lake Hoare	Yes	Yes
MCMEH-B001803	Late Cenozoic paleoenvironment in southern Victoria Land, Antarctica, based on a polar glaciolacustrine deposit in western Victoria Valley	Kelly, MA	2002	Victoria Upper Lake	Yes	Yes
MCMEH-B001804	Trends in resin and KCl-extractable soil nitrogen across landscape gradients in Taylor Valley, Antarctica	Barrett, JE	2002	Von Guerard	Yes	Yes
MCMEH-B001805	Rare earth elements in the water column of Lake Vanda, McMurdo Dry Valleys, Antarctica	De CEH	2002	Lake Vanda	Yes	Yes
MCMEH-B001806	Direct observations of aluminosilicate weathering in the hyporheic zone of an Antarctic Dry Valley stream	Maurice, PA	2002	Green Creek	Yes	Yes
MCMEH-B001807	Trapping of aeolian sediments and build-up of the ice cover of a dry-based Antarctic lake	Sleewaegen, S	2002	Lake Popplewell	Yes	Yes
MCMEH-B001808	Field and microcosm studies of decomposition and soil biota in a cold desert soil	Treonis, AM	2002	Lake Hoare; Lake Fryxell	Yes	Yes
MCMEH-B001809	On the postglacial isostatic adjustment of the British Isles and the shallow viscoelastic structure of the Earth	Peltier, WR	2002				Yes
MCMEH-B001810	Neoproterozoic structural slices in the Ross Orogen, Skelton Glacier area, South Victoria Land, Antarctica	Cook, YA	2002	Skelton Glacier			Yes
MCMEH-B001811	Antarctic climate cooling and terrestrial ecosystem response	Doran, PT	2002	Lake Hoare; Lake Fryxell; Lake Bonney		Yes
MCMEH-B001812	Synthetic aperture radar detection of the snowline on Commonwealth and Howard Glaciers, Taylor Valley, Antarctica	Bardel, P	2002	Commonwealth Glacier; Howard Glacier	Yes	Yes
MCMEH-B001813	Depositional environment of Sirius Group sediments, Table Mountain, Dry Valleys area, Antarctica	Goff, J	2002	Table Mountain	Yes	Yes
MCMEH-B001814	Cenozoic glacigene sedimentation and erosion at the Menzies Range, southern Prince Charles Mountains, Antarctica	Whitehead, JM	2002	Prince Charles Mountains			Yes
MCMEH-B001815	Expanded distributional records of Collembola and Acari in southern Victoria land, Antarctica	Stevens, MI	2002	Lake Fryxell; Lake Hoare; Lake Bonney; Taylor Glacier; Nussbaum Riegel; Marble Point;	Yes	Yes
MCMEH-B001816	Cold tolerance of Pseudomonas sp 30-3 isolated from oil-contaminated soil, Antarctica	Panicker, G	2002			Yes
MCMEH-B001817	Permafrost, active-layer dynamics and periglacial environments of continental Antarctica	Bockheim, JG	2002			Yes
MCMEH-B001818	Limited Pliocene/Pleistocene glaciation in Deep Freeze Range, northern Victoria Land, Antarctica, derived from in situ cosmogenic nuclides	Oberholzer, P	2003	Taylor Glacier		Yes
MCMEH-B001819	Depth and seasonal variations in the thermal properties of Antarctic Dry Valley permafrost from temperature time series analysis	Pringle, DJ	2003	Table Mountain	Yes	Yes
MCMEH-B001820	Cyanobacterial diversity in natural and artificial microbial mats of Lake Fryxell (McMurdo dry valleys, Antarctica): A morphological and molecular approach	Taton, A	2003	Lake Fryxell	Yes	Yes
MCMEH-B001821	Environmental geophysics at Scott Base: ground penetrating radar and electromagnetic induction as tools for mapping contaminated ground at Antarctic research bases	Pettersson, JK	2003	Scott Base			Yes
MCMEH-B001822	Sporosarcina macmurdoensis sp nov., from a cyanobacterial mat sample from a pond in the McMurdo Dry Valleys, Antarctica	Reddy, GS	2003			Yes
MCMEH-B001823	Long-term isolation and recent range expansion from glacial refugia revealed for the endemic springtail Gomphiocephalus hodgsoni from Victoria Land, Antarctica	Stevens, MI	2003	Taylor Valley	Yes	Yes
MCMEH-B001824	Organic matter and soil biota of upland wetlands in Taylor Valley, Antarctica	Moorhead, DL	2003	Hughes Pond; Spaulding Pond; Highland Pond; Calkin Glacier; East Marr Glacier; West Marr Glacier; Hughes Glacier; Lake Bonney; Andrews Ridge; Howard Glacier	Yes	Yes
MCMEH-B001825	Remarkable diversity of phototrophic purple bacteria in a permanently frozen Antarctic lake	Karr, EA	2003	Lake Fryxell	Yes	Yes
MCMEH-B001826	Neogene glacial record from the Sirius Group of the Shackleton Glacier region, central Transantarctic Mountains, Antarctica	Hambrey, MJ	2003	Shackleton Glacier			Yes
MCMEH-B001827	Activity pattern of the moss Hennediella heimii (Hedw.) Zand. in the Dry Valleys, Southern Victoria Land, Antarctica during the mid-austral summer	Pannewitz, S	2003	Canada Glacier	Yes	Yes
MCMEH-B001828	Microbial diversity of cryptoendolithic communities from the McMurdo Dry Valleys, Antarctica	De LTJ	2003			Yes
MCMEH-B001829	A novel Antarctic microbial endolithic community within gypsum crusts	Hughes, KA	2003				Yes
MCMEH-B001830	Cold-based mountain glaciers on Mars: Western Arsia Mons	Head, JWIII	2003			Yes
MCMEH-B001831	Leifsonia rubra sp nov and Leifsonia aurea sp nov., psychrophiles from a pond in Antarctica	Reddy, GS	2003	pond L9		Yes
MCMEH-B001832	Rhodoglobus vestalii gen. nov., sp nov., a novel psychrophilic organism isolated from an Antarctic Dry Valley lake	Sheridan, PP	2003				Yes
MCMEH-B001833	Determining long time-scale hyporheic zone flow paths in Antarctic streams	Gooseff, MN	2003	Green Creek	Yes	Yes
MCMEH-B001834	Molecular identification of Bacteria and Eukarya inhabiting an Antarctic cryoconite hole	Christner, BC	2003	Canada Glacier	Yes	Yes
MCMEH-B001835	Refining the isotopic (Sr-Nd) signature of potential source areas for glacial dust in East Antarctica	Delmonte, B	2003			Yes
MCMEH-B001836	Resurfacing time of terrestrial surfaces by the formation and maturation of polygonal patterned ground	Sletten, RS	2003			Yes
MCMEH-B001837	Reconstructing the basal thermal regime of an ice stream in a landscape of selective linear erosion: Glen Avon, Cairngorm Mountains, Scotland	Hall, AM	2003				Yes
MCMEH-B001838	Antarctic permafrost: An analogue for water and diagenetic minerals on Mars	Dickinson, WW	2003	Table Mountain	Yes	Yes
MCMEH-B001839	Fossil weevils (Coleoptera : Curculionidae) from latitude 85 degrees S Antarctica	Ashworth, AC	2003	Beardmore Glacier			Yes
MCMEH-B001840	What limits bacterial production in the suboxic region of permanently ice-covered Lake Bonney, Antarctica?	Ward, BB	2003	Lake Bonney	Yes	Yes
MCMEH-B001841	Snow-patch influence on soil biogeochemical processes and invertebrate distribution in the McMurdo Dry Valleys, Antarctica	Gooseff, MN	2003	Lake Hoare; Lake Fryxell;	Yes	Yes
MCMEH-B001842	Formation and character of an ancient 19-m ice cover and underlying trapped brine in an "ice-sealed" east Antarctic lake	Doran, PT	2003	Lake Vida	Yes	Yes
MCMEH-B001843	Equifinality of basal ice facies from an Antarctic cold-based glacier	Sleewaegen, S	2003	Suess Glacier	Yes	Yes
MCMEH-B001844	Soil characteristics at a long-term ecological research site in Taylor Valley, Antarctica	Campbell, IB	2003	Lake Hoare	Yes	Yes
MCMEH-B001845	Surface exposure dating of Sirius Formation at Allan Hills nunatak, Antarctica: New evidence for long-term ice-sheet stability	Tschudi, S	2003	Allan Hills			Yes
MCMEH-B001846	The behaviour of residual contaminants at a former station site, Antarctica	Webster, JG	2003	Lake Vanda	Yes	Yes
MCMEH-B001847	Surface glaciochemistry of Taylor Valley, southern Victoria Land, Antarctica and its relationship to stream chemistry	Lyons, WB	2003	Commonwealth Glacier; Howard Glacier; Canada Glacier; Taylor Glacier;	Yes	Yes
MCMEH-B001848	Kocuria polaris sp nov., an orange-pigmented psychrophilic bacterium isolated from an Antarctic cyanobacterial mat sample	Reddy, GS	2003	pond L9		Yes
MCMEH-B001849	Atmosphere/ice energy exchange through a thin debris cover in Beacon Valley, Antarctica	Putkonen, J	2003		Yes	Yes
MCMEH-B001850	Wet and cold thick atmosphere on early Mars	McKay, CP	2004				Yes
MCMEH-B001851	Identification of a psychrophilic green alga from Lake Bonney Antarctica: Chlamydomonas raudensis Ettl. (UWO 241) Chlorophyceae	Pocock, T	2004	Lake Bonney		Yes
MCMEH-B001852	Exploring the physiological state of continental Antarctic endolithic microorganisms by microscopy	De LRA	2004	Canada Glacier; Goldman Glacier; Commonwealth Glacier; Mount Falconer	Yes	Yes
MCMEH-B001853	Variation in biogeochemistry and soil biodiversity across spatial scales in a polar desert ecosystem	Barrett, JE	2004	Lake Bonney; Lake Hoare; Lake Fryxell;	Yes	Yes
MCMEH-B001854	Late Pleistocene and Holocene history of Lake Terrasovoje, Amery Oasis, East Antarctica, and its climatic and environmental implications	Wagner, B	2004	Lake Terrasovoje			Yes
MCMEH-B001855	A gas vesiculate planktonic strain of the purple non-sulfur bacterium Rhodoferax antarcticus isolated from Lake Fryxell, Dry Valleys, Antarctica	Jung, DO	2004	Lake Fryxell	Yes	Yes
MCMEH-B001856	Viability of endolithic micro-organisms in rocks from the McMurdo Dry Valleys of Antarctica established by confocal and fluorescence microscopy	Wierzchos, J	2004	Canada Glacier; Commonwealth Glacier; Goldman Glacier;	Yes	Yes
MCMEH-B001857	Distribution of major, minor and trace elements in lake environments of Antarctica	Abollino, O	2004	Lake Vanda			Yes
MCMEH-B001858	The geochemistry and biogeochemistry of the McMurdo Dry Valleys, Antarctica	Lyons, WB	2004				Yes
MCMEH-B001859	Geomicrobiology of Blood Falls: An iron-rich saline discharge at the terminus of the Taylor Glacier, Antarctica	Mikucki, JA	2004	Blood Falls; Taylor Glacier	Yes	Yes
MCMEH-B001860	Reach-scale cation exchange controls on major ion chemistry of an Antarctic glacial meltwater stream	Gooseff, MN	2004	Green Creek	Yes	Yes
MCMEH-B001861	Impact of episodic warming events on the physical, chemical and biological relationships of lakes in the McMurdo Dry Valleys, Antarctica	Foreman, CM	2004	Lake Fryxell; Lake Bonney; Lake Hoare	Yes	Yes
MCMEH-B001862	Stable carbon and nitrogen isotopic composition of benthic and pelagic organic matter in lakes of the McMurdo Dry Valleys, Antarctica	Lawson, J	2004	Lake Hoare; Lake Fryxell; Lake Bonney	Yes	Yes
MCMEH-B001863	Nickel, copper, zinc and cadmium cycling with manganese in Lake Vanda (Wright Valley, Antarctica)	Green, WJ	2004	Lake Vanda	Yes	Yes
MCMEH-B001864	The geochemistry of Lake Joyce, McMurdo Dry Valleys, Antarctica	Shacat, JA	2004	Lake Joyce	Yes	Yes
MCMEH-B001865	The helium isotopic chemistry of Lake Bonney, Taylor Valley, Antarctica: Timing of Late Holocene climate change in Antarctica	Poreda, RJ	2004	Lake Bonney	Yes	Yes
MCMEH-B001866	Denitrification and hydrologic transient storage in a glacial meltwater stream, McMurdo Dry Valleys, Antarctica	Gooseff, MN	2004	Green Creek	Yes	Yes
MCMEH-B001867	El Nino suppresses Antarctic warming	Bertler, NAN	2004	Victoria Lower Glacier	Yes	Yes
MCMEH-B001868	The impact of anhydrobiosis on the persistence of Scottnema lindsayae (Nematoda): a modeling analysis of population stability thresholds	Weicht, TR	2004			Yes
MCMEH-B001869	Culture-independent analysis of bacterial species from an anaerobic mat from Lake Fryxell, Antarctica: Prokaryotic diversity revisited	Stackebrandt, E	2004	Lake Fryxell	Yes	Yes
MCMEH-B001870	Bacterial diversity of a soil sample from Schirmacher Oasis, Antarctica	Shivaji, S	2004				Yes
MCMEH-B001871	Biogeochemical features of lipids in endolithic microbial communities in the Ross Desert (McMurdo Dry Valleys), Antarctica	Matsumoto, GI	2004	Mount Fleming		Yes
MCMEH-B001872	Relations between aerodynamic and surface roughness in a hyper-arid cold desert: Mcmurdo dry valleys, Antarctica	Lancaster, N	2004	Lake Joyce; Lake Hoare; Lake Fryxell; Onyx River; Lake Brownworth; Marble Point; Lake Vida;	Yes	Yes
MCMEH-B001873	Microplankton dynamics in a perennially ice-covered Antarctic lake - Lake Hoare	Roberts, EC	2004	Lake Hoare	Yes	Yes
MCMEH-B001874	Age and uplift rates of Sirius Group sediments in the Dominion Range, Antarctica, from surface exposure dating and geomorphology	Ackert, RP	2004	Beardmore Glacier			Yes
MCMEH-B001875	Holocene relative sea-level history of the Southern Victoria Land Coast, Antarctica	Hall, BL	2004	Explorers Cove; Hjorth Hill; Marble Point; Gneiss Point	Yes	Yes
MCMEH-B001876	Age, correlation, and provenance of the Neoproterozoic Skelton Group, Antarctica: Grenville age detritus on the margin of East Antarctica	Wysoczanski, RJ	2004	Skelton Glacier	Yes	Yes
MCMEH-B001877	Elevated levels of dimethylated-sulfur compounds in Lake Bonney, a poorly ventilated Antarctic lake	Lee, PA	2004	Lake Bonney	Yes	Yes
MCMEH-B001878	Spectral properties of the green alga Trebouxia, a phycobiont of cryptoendolithic lichens in the Antarctic dry valley	Erokhina, LG	2004			Yes
MCMEH-B001879	Changes of major ion concentrations in melting snow and terrestrial waters from northern Victoria Land, Antarctica	Borghini, F	2004				Yes
MCMEH-B001880	Comparing the Epica and Vostok dust records during the last 220,000 years: stratigraphical correlation and provenance in glacial periods	Delmonte, B	2004				Yes
MCMEH-B001881	Raman spectroscopy of sediments from the Antarctic Dry Valleys; an analogue study for exploration of potential paleolakes on Mars	Edwards, HGM	2004	Lake Hoare		Yes
MCMEH-B001882	Inorganic N and P dynamics of Antarctic glacial meltwater streams as controlled by hyporheic exchange and benthic autotrophic communities	McKnight, DM	2004	Green Creek	Yes	Yes
MCMEH-B001883	The occurrence of lysogenic bacteria and microbial aggregates in the lakes of the McMurdo Dry Valleys, Antarctica	Lisle, JT	2004	Lake Bonney; Lake Fryxell; Lake Hoare	Yes	Yes
MCMEH-B001884	Soil carbon dioxide flux in Antarctic dry valley ecosystems	Parsons, AN	2004	Lake Fryxell; Lake Hoare; Lake Bonney	Yes	Yes
MCMEH-B001885	Thermodynamic constraints on microbially mediated processes in lakes of the McMurdo Dry Valleys, Antarctica	Lee, PA	2004	Lake Bonney; Lake Fryxell; Lake Vanda; Lake Joyce;	Yes	Yes
MCMEH-B001886	Changes in fulvic acid redox state through the oxycline of a permanently ice-covered Antarctic lake	Fulton, J	2004	Lake Fryxell	Yes	Yes
MCMEH-B001887	Cosmogenic nuclides Be-10 and Al-26 imply limited Antarctic Ice Sheet thickening and low erosion in the Shackleton Range for > 1 m.y.	Fogwill, CJ	2004				Yes
MCMEH-B001888	Gillisia limnaea gen. nov., sp nov., a new member of the family Flavobacteriaceae isolated from a microbial mat in Lake Fryxell, Antarctica	Van TS	2004	Lake Fryxell	Yes	Yes
MCMEH-B001889	The distribution of microplankton in the McMurdo Dry Valley Lakes, Antarctica: response to ecosystem legacy or present-day climatic controls?	Roberts, EC	2004	Lake Bonney; Lake Fryxell; Lake Joyce; Lake Hoare; Lake Miers	Yes	Yes
MCMEH-B001890	Extreme hydrochemical conditions in natural microcosms entombed within Antarctic ice	Tranter, M	2004	Commonwealth Glacier; Taylor Glacier; Canada Glacier;	Yes	Yes
MCMEH-B001891	Climatology of katabatic winds in the McMurdo dry valleys, southern Victoria Land, Antarctica	Nylen, TH	2004	Lake Bonney; Lake Fryxell; Lake Hoare; Taylor Glacier; Howard Glacier; Canada Glacier; Commonwealth Glacier; Marble Point; Lake Vanda; Lake Vida; Lake Brownworth;	Yes	Yes
MCMEH-B001892	The Biodiversity and biogeochemistry of cryoconite holes from McMurdo Dry Valley glaciers, Antarctica	Porazinska, DL	2004	Canada Glacier; Commonwealth Glacier; Howard Glacier; Hughes Glacier; Taylor Glacier	Yes	Yes
MCMEH-B001893	Effects of temperature and humidity upon the transport of sedimentary particles by wind	Neuman, CM	2004				Yes
MCMEH-B001894	Pseudonocardia antarctica sp nov an Actinomycetes from McMurdo Dry Valleys, Antarctica	Prabahar, V	2004			Yes
MCMEH-B001895	Evidence for subglacial ponding across Taylor Glacier, Dry Valleys, Antarctica	Hubbard, A	2004	Taylor Glacier	Yes	Yes
MCMEH-B001896	Monsoonal circulation of the McMurdo Dry Valleys, Ross Sea Region, Antarctica: signal from the snow chemistry	Bertler, NAN	2004	Wilson Piedmont Glacier; Victoria Lower Glacier; Baldwin Valley Glacier; Polar Plateau	Yes	Yes
MCMEH-B001897	Dry calving processes at the ice cliff of Strandline Glacier, northern Victoria Land, Antarctica	Diolaiuti, G	2004	Strandline Glacier			Yes
MCMEH-B001898	The carbon isotopic composition of dissolved inorganic carbon in perennially ice-covered Antarctic lakes: searching for a biogenic signature	Neumann, K	2004	Lake Joyce; Lake Bonney; Lake Miers; Lake Vanda; Lake Fryxell; Lake Hoare	Yes	Yes
MCMEH-B001899	Endangered Antarctic environments	Cowan, DA	2004			Yes
MCMEH-B001900	Polar emergence and the influence of increased sea-ice extent on the Cenozoic biogeography of pectinid molluscs in Antarctic coastal areas	Berkman, PA	2004	Explorers Cove	Yes	Yes
MCMEH-B001901	Evolution of cryoconite holes and their contribution to meltwater runoff from glaciers in the McMurdo Dry Valleys, Antarctica	Fountain, AG	2004	Canada Glacier	Yes	Yes
MCMEH-B001902	Can climate warming induce glacier advance in Taylor Valley, Antarctica?	Fountain, AG	2004	Canada Glacier; Taylor Glacier; Suess Glacier;	Yes	Yes
MCMEH-B001903	Occurrence of nematodes, tardigrades and rotifers on ice-free areas in East Antarctica	Sohlenius, B	2004				Yes
MCMEH-B001904	Antarctic microfungi as models for exobiology	Onofri, S	2004	Battleship Promontory		Yes
MCMEH-B001905	Gradient analysis of cryoconite ecosystems from two polar glaciers	Mueller, DR	2004	Canada Glacier	Yes	Yes
MCMEH-B001906	Lithobionts - Ecological niches for life in lithic habitats: Models for searching past life on Mars	Onofri, S	2004			Yes
MCMEH-B001907	Subsurface ice and brine sampling using an ultrasonic/sonic gopher for life detection and characterization in the McMurdo Dry valleys	Bar-cohen, Y	2004	Lake Vida	Yes	Yes
MCMEH-B001908	Biodiversity and ecosystem functioning in terrestrial habitats of Antarctica	Wall, DH	2005			Yes
MCMEH-B001909	The geochemistry of supraglacial streams of Canada Glacier, Taylor Valley (Antarctica), and their evolution into proglacial waters	Fortner, SK	2005	Canada Glacier	Yes	Yes
MCMEH-B001910	Soil nematodes and desiccation survival in the extreme arid environment of the Antarctic dry valleys	Treonis, AM	2005	Lake Hoare; Lake Fryxell; Canada Glacier;	Yes	Yes
MCMEH-B001911	A physical mechanism for long-term survival of ground ice in Beacon Valley, Antarctica	Schorghofer, N	2005	Beacon Valley		Yes
MCMEH-B001912	Diversity and distribution of sulfate-reducing bacteria in permanently frozen Lake Fryxell, McMurdo Dry Valleys, Antarctica	Karr, EA	2005	Lake Fryxell	Yes	Yes
MCMEH-B001913	Dissemination and survival of non-indigenous bacterial genomes in pristine Antarctic environments	Tow, LA	2005	Upper Wright Valley	Yes	Yes
MCMEH-B001914	Distribution and diversity of soil protozoa in the McMurdo Dry Valleys of Antarctica	Bamforth, SS	2005	Lake Hoare; Lake Fryxell; Meserve Glacier; Lake Vanda; Linnaeus Terrace; Lake Vida;	Yes	Yes
MCMEH-B001915	Isotopic composition of Antarctic Dry Valley nitrate: Implications for NO(y) sources and cycling in Antarctica	Michalski, G	2005			Yes
MCMEH-B001916	Hydrocarbon contamination changes the bacterial diversity of soil from around Scott Base, Antarctica	Saul, DJ	2005	Scott Base			Yes
MCMEH-B001917	Antarctic surface and subsurface snow and ice melt fluxes	Liston, GE	2005				Yes
MCMEH-B001918	Origin and evolution of a cold-based tropical mountain glacier on Mars: The Pavonis Mons fan-shaped deposit	Shean, DE	2005				Yes
MCMEH-B001919	Sarsen stones at German Hill, Central Otago, New Zealand, and their potential for in situ cosmogenic isotope dating of landscape evolution	Youngson, J	2005				Yes
MCMEH-B001920	Communities adjust their temperature optima by shifting producer-to-consumer ratio, shown in lichens as models: I. Hypothesis	Friedmann, EI	2005			Yes
MCMEH-B001921	The geographic distribution of metazoan microfauna on East Antarctic nunataks	Sohlenius, B	2005				Yes
MCMEH-B001922	The climate of the McMurdo, Antarctica, region as represented by one year of forecasts from the Antarctic Mesoscale Prediction System	Monaghan, AJ	2005				Yes
MCMEH-B001923	Abstract # 875-sulfur isotopic study of water and sediment from Lake Fryxell, Taylor Valley, Antarctica	Anglen, BL	2005	Lake Fryxell	Yes	Yes
MCMEH-B001924	Diversity within cyanobacterial mat communities in variable salinity meltwater ponds of McMurdo Ice Shelf, Antarctica	Jungblut, AD	2005			Yes
MCMEH-B001925	Biomineralization of endolithic microbes in rocks from the McMurdo Dry Valleys of Antarctica: implications for microbial fossil formation and their detection	Wierzchos, J	2005	Commonwealth Glacier	Yes	Yes
MCMEH-B001926	Antarctic Dry Valleys and indigenous weathering in Mars meteorites: Implications for water and life on Mars	Wentworth, SJ	2005	Prospect Mesa;		Yes
MCMEH-B001927	Microfabric analysis by manual and automated stereological procedures: a methodological approach to Antarctic tillite	Stroeven, AP	2005	Mount Feather		Yes
MCMEH-B001928	Denitrification in the hypolimnion of permanently ice-covered Lake Bonney, Antarctica	Ward, BB	2005	Lake Bonney	Yes	Yes
MCMEH-B001929	Modelling the contribution of benthic microbial mats to net primary production in Lake Hoare, McMurdo Dry Valleys	Moorhead, DL	2005	Lake Hoare	Yes	Yes
MCMEH-B001930	Psychrobacter vallis sp nov and Psychrobacter aquaticus sp nov., from Antarctica	Shivaji, S	2005	pond L3; Adams Stream; Lake Canopus; Labyrinth	Yes	Yes
MCMEH-B001931	Geochemical processes in the Onyx River, Wright Valley, Antarctica: Major ions, nutrients, trace	Green, WJ	2005	Onyx River	Yes	Yes
MCMEH-B001932	Potential soil organic matter turnover in Taylor Valley, Antarctica	Barrett, JE	2005	Lake Fryxell; Lake Hoare; Mummy Pond;	Yes	Yes
MCMEH-B001933	Exceptional tardigrade-dominated ecosystems in Ellsworth Land, Antarctica	Convey, P	2005				Yes
MCMEH-B001934	Fast-growing till over ancient ice in Beacon Valley, Antarctica	Ng, F	2005	Beacon Valley		Yes
MCMEH-B001935	Cosmogenic He-3 concentrations in ancient flood deposits from the Coombs Hills, northern Dry Valleys, East Antarctica: interpreting exposure ages and erosion rates	Margerison, HR	2005	Coombs Hills	Yes	Yes
MCMEH-B001936	Halogen geochemistry of the McMurdo dry valleys lakes, Antarctica: Clues to the origin of solutes and lake evolution	Lyons, WB	2005	Lake Fryxell; Lake Bonney; Lake Hoare;	Yes	Yes
MCMEH-B001937	Sulfate in modern playa settings and in ash beds in hyperarid deserts: implication for the origin of O-17-anomalous sulfate in an Oligocene ash bed	Bao, HM	2005			Yes
MCMEH-B001938	Surficial geology and geomorphology of eastern and central Wright Valley, Antarctica	Hall, BL	2005	Wright Lower Glacier; Wilson Piedmont Glacier;	Yes	Yes
MCMEH-B001939	The origin of channels on lower Taylor Glacier, McMurdo Dry Valleys, Antarctica, and their implication for water runoff	Johnston, RR	2005	Taylor Glacier	Yes	Yes
MCMEH-B001940	The chemical composition of runoff from Canada Glacier, Antarctica: implications for glacier hydrology during a cool summer	Tranter, M	2005	Canada Glacier	Yes	Yes
MCMEH-B001941	A temperature-index model of stream flow at below-freezing temperatures in Taylor Valley, Antarctica	Ebnet, AF	2005	Lake Fryxell; Lake Hoare; Lake Bonney		Yes
MCMEH-B001942	Groundwater seeps in Taylor Valley Antarctica: an example of a subsurface melt event	Lyons, WB	2005	Wormherder Creek; Vincent Creek; Bartlette Creek;	Yes	Yes
MCMEH-B001943	Solar forcing recorded by aerosol concentrations in coastal Antarctic glacier ice, McMurdo Dry Valleys	Bertler, NAN	2005	Victoria Lower Glacier		Yes
MCMEH-B001944	Meltwater features that suggest Miocene ice-sheet overriding of the Transantarctic Mountains in Victoria Land, Antarctica	Denton, GH	2005			Yes
MCMEH-B001945	Early Pliocene Alpine glaciation in Antarctica: Terrestrial versus tidewater glaciers in Wright Valley	Prentice, ML	2005	Hart Glacier; Goodspeed Glacier;		Yes
MCMEH-B001946	Fluvial origin of the valley system in northern Victoria Land (Antarctica) from quantitative geomorphic analysis	Baroni, C	2005				Yes
MCMEH-B001947	Applicability of thermal infrared surface emisssivity ratio for snow/ice monitoring	Tonooka, H	2005			Yes
MCMEH-B001948	Biotic and abiotic processes on granite weathering landforms in a cryotic environment, Northern Victoria Land, Antarctica	Guglielmin, M	2005				Yes
MCMEH-B001949	Evolution, taxonomy and ecology of the genus Thelebolus in Antarctica	De HGS	2005	Lake Fryxell	Yes	Yes
MCMEH-B001950	Soil formation in Wright Valley, Antarctica since the Late Neogene	Bockheim, JG	2006		Yes	Yes
MCMEH-B001951	Measuring ecosystem response in a rapidly changing environment: the Latitudinal Gradient Project	Howard-williams, CH	2006			Yes
MCMEH-B001952	The aeolian flux of calcium, chloride and nitrate to the McMurdo Dry Valleys landscape: evidence from snow pit analysis	Witherow, RA	2006	Victoria Lower Glacier; Baldwin Valley Glacier; Rhone GLacier; Canada Glacier; Newall Glacier; Howard Glacier; Commonwealth Glacier;	Yes	Yes
MCMEH-B001953	The effects of joint ENSO-Antarctic Oscillation forcing on the McMurdo Dry Valleys, Antarctica	Bertler, NAN	2006	Wilson Piedmont Glacier; Victoria Lower Glacier; Baldwin Valley Glacier; Shapeless Mountain;	Yes	Yes
MCMEH-B001954	Co-variation in soil biodiversity and biogeochemistry in northern and southern Victoria Land, Antarctica	Barrett, JE	2006	Von Guerard Stream; Green Creek;	Yes	Yes
MCMEH-B001955	An examination of the carbon isotope effects associated with amino acid biosynthesis	Scott, JH	2006				Yes
MCMEH-B001956	Environmental controls on microbial colonization of high Arctic cryptoendolithic habitats	Omelon, CR	2006	Nunavut		Yes
MCMEH-B001957	Quaternary bedrock erosion and landscape evolution in the Sor Rondane Mountains, East Antarctica: Reevaluating rates and processes	Matsuoka, N	2006				Yes
MCMEH-B001958	Terrestrial manganese-53 - A new monitor of Earth surface processes	Schaefer, JM	2006	Mount Feather; Mount Fleming; Labyrinth; Dais; Friis Hills; Insel Mountain		Yes
MCMEH-B001959	Glacial and postglacial sedimentation in the Fryxell Basin, Taylor Valley, southern Victoria Land, Antarctica	Wagner, B	2006	Lake Fryxell	Yes	Yes
MCMEH-B001960	Controls on the distribution of productivity and organic resources in Antarctic Dry Valley soils	Hopkins, DW	2006			Yes
MCMEH-B001961	Limnological conditions in Subglacial Lake Vostok, Antarctica	Christner, BC	2006				Yes
MCMEH-B001962	High-latitude cold-based glacial deposits on Mars: Multiple superposed drop moraines in a crater interior at 70 degrees N latitude	Garvin, JB	2006	Taylor Glacier			Yes
MCMEH-B001963	Diversity and distribution of Victoria Land biota	Adams, BJ	2006			Yes
MCMEH-B001964	Terrestrial ecosystem processes of Victoria Land, Antarctica	Barrett, JE	2006	Lake Fryxell; Lake Bonney;		Yes
MCMEH-B001965	Biotic interactions in Antarctic terrestrial ecosystems: Are they a factor?	Hogg, ID	2006			Yes
MCMEH-B001966	Dominant bacteria in soils of Marble Point and Wright Valley, Victoria Land, Antarctica	Aislabie, JM	2006	Marble Point	Yes	Yes
MCMEH-B001967	Fungal diversity in soils and historic wood from the Ross Sea Region of Antarctica	Arenz, BE	2006	Lake Fryxell; Mount Fleming; Allan Hills;	Yes	Yes
MCMEH-B001968	Soil carbon turnover in the McMurdo Dry Valleys, Antarctica	Barrett, JE	2006	Lake Fryxell; Lake Bonney; Victoria Lower Glacier;	Yes	Yes
MCMEH-B001969	Distribution and abundance of fungi in the soils of Taylor Valley, Antarctica	Connell, LB	2006	Lacroix Glacier; Andrews Ridge; Lake Fryxell; coastal Taylor Valley;	Yes	Yes
MCMEH-B001970	Biodiversity of micro-eukaryotes in Antarctic Dry Valley soils with < 5% soil moisture	Fell, JW	2006	Lacroix Glacier; Andrews Ridge; Lake Fryxell; coastal Taylor Valley;	Yes	Yes
MCMEH-B001971	Emission of CO2, CH4 and N2O from lakeshore soils in an Antarctic dry valley	Gregorich, EG	2006	Lake Colleen	Yes	Yes
MCMEH-B001972	Carbon, nitrogen and temperature controls on microbial activity in soils from an Antarctic dry valley	Hopkins, DW	2006	Joyce Glacier; Garwood Glacier; Lake Colleen	Yes	Yes
MCMEH-B001973	Contrasting levels of mitochondrial DNA variability between mites (Penthalodidae) and springtails (Hypogastruridae) from the Trans-Antarctic Mountains suggest long-term effects of glaciation and life history on substitution rates, and speciation processes	Stevens, MI	2006	Marble Point; Borns Glacier; Howard Glacier; Penny Lake;	Yes	Yes
MCMEH-B001974	Culturable aerobic heterotrophic bacteria from high altitude, high latitude soil of La Gorce Mountains (86 degrees 30'S, 147 degrees W), Antarctica	Aislabie, JM	2006				Yes
MCMEH-B001975	Distribution and origin of patterned ground on Mullins Valley debris-covered glacier, Antarctica: the roles of ice flow and sublimation	Levy, JS	2006	Mullins Valley	Yes	Yes
MCMEH-B001976	Quantifying low rates of summertime sublimation for buried glacier ice in Beacon Valley, Antarctica	Kowalewski, DE	2006		Yes	Yes
MCMEH-B001977	Fine scale distribution of mtDNA haplotypes for the springtail Gomphiocephalus hodgsoni (Collembola) corresponds to an ancient shoreline in Taylor Valley, continental Antarctica	Nolan, L	2006	Lake Fryxell; Howard Glacier; Delta Stream; Canada Glacier; Mount Falconer; Mount Coleman; Commonwealth Glacier; Goldman Glacier; Mount Barnes; Lake Hoare;	Yes	Yes
MCMEH-B001978	Quantifying sulfate components and their variations in soils of the McMurdo Dry Valleys, Antarctica	Bao, H	2006		Yes	Yes
MCMEH-B001979	Isolation, characterization, and ecology of cold-active, chemolithotrophic, sulfur-oxidizing bacteria from perennially ice-covered lake Fryxell, Antarctica	Sattley, WM	2006	Lake Fryxell	Yes	Yes
MCMEH-B001980	Niveo-eolian sediment deposits in coastal South Victoria Land, Antarctica: Indicators of regional variability in weather and climate	Ayling, BF	2006	Wilson Piedmont Glacier; Victoria Lower Glacier;	Yes	Yes
MCMEH-B001981	Biogeographical distribution and ecological ranges of benthic cyanobacteria in East Antarctic lakes	Taton, A	2006				Yes
MCMEH-B001982	Deep weathering and mineralization in the Sirius Group: A Martian analogue in the dry valleys, Antarctica	Dickinson, WW	2006	Table Mountain		Yes
MCMEH-B001983	Identifying elements in rocks from the Dry Valleys desert (Antarctica) by ion beam proton induced X-ray emission	Wierzchos, J	2006	Commonwealth Glacier; Battleship Promontory; Linnaeus Terrace; Mount Fleming;		Yes
MCMEH-B001984	Geological and geomorphological insights into Antarctic ice sheet evolution	Sugden, DE	2006				Yes
MCMEH-B001985	Oligocene to Holocene erosion and glacial history in Marie Byrd Land, West Antarctica, inferred from exhumation of the Dorrel Rock intrusive complex and from volcano morphologies	Rocchi, S	2006				Yes
MCMEH-B001986	The age and origin of the Labyrinth, western Dry Valleys, Antarctica: Evidence for extensive middle Miocene subglacial floods and freshwater discharge to the Southern Ocean	Lewis, AR	2006	Wright Upper Glacier; Labyrinth	Yes	Yes
MCMEH-B001987	Photosynthetic performance of benthic microbial mats in Lake Hoare, Antarctica	Vopel, K	2006	Lake Hoare	Yes	Yes
MCMEH-B001988	Permafrost properties, patterns and processes in the transantarctic mountains region	Campbell, IB	2006			Yes
MCMEH-B001989	Echo source discrimination in single-pass airborne radar sounding data from the Dry Valleys, Antarctica: Implications for orbital sounding of Mars	Holt, JW	2006	Lake Bonney; Taylor Glacier		Yes
MCMEH-B001990	Carbon dynamics in an ultra-oligotrophic epishelf lake (Beaver Lake, Antarctica) in summer	Laybourn-parry, J	2006	Beaver Lake			Yes
MCMEH-B001991	The Fontaine Pluton: an early Ross Orogeny calc-alkaline gabbro from southern Victoria Land, Antarctica	Cottle, JM	2006				Yes
MCMEH-B001992	Geology, geochemistry, and geochronology of an A-type granite in the Mulock Glacier area, southern Victoria Land, Antarctica	Cottle, JM	2006				Yes
MCMEH-B001993	Environmental factors associated dry valley lakes, South Victoria with deep chlorophyll maxima in land, South Victoria Land, Antarctica	Burnett, L	2006	Lake Vanda; Lake Fryxell; Lake Hoare; Lake Bonney;	Yes	Yes
MCMEH-B001994	Morphology, ecology and distribution of an endemic Antarctic lacustrine diatom: Chamaepinnularia cymatopleura comb. nov.	Cavacini, P	2006				Yes
MCMEH-B001995	Micromorphological evidence of warm-based glacier deposition from the Ricker Hills Tillite (Victoria Land, Antarctica)	Baroni, C	2006				Yes
MCMEH-B001996	Phosphorus fractions in soils of Taylor Valley, Antarctica	Blecker, SW	2006	Harnish Creek; Priscu Stream;	Yes	Yes
MCMEH-B001997	Antarctic climate cooling and response of diatoms in glacial meltwater streams	Esposito, RMM	2006	Canada Stream; Delta Stream; Von guerard Stream; Bowles Creek; Green Creek;	Yes	Yes
MCMEH-B001998	Lake-ice conveyor deposits: Geomorphology, sedimentology, and importance in reconstructing the glacial history of the Dry Valleys	Hall, BL	2006			Yes
MCMEH-B001999	Clostridium schirmacherense sp nov., an obligately anaerobic, proteolytic, psychrophilic bacterium isolated from lake sediment of Schirmacher Oasis, Antarctica	Alam, SI	2006				Yes
[truncated: 743 more rows]
