# Supplementary material for: Research sites get closer to field camps over time: Informing environmental management through a geospatial analysis of science in the McMurdo Dry Valleys, Antarctica
Source: PLoS One. 2021 Nov 4;16(11):e0257950. doi: 10.1371/journal.pone.0257950 (PMC8568199; doi:10.1371/journal.pone.0257950)
Supplement: S1 Dataset — Bibliographic data; camp distance frequency tables and statistical tests for the proximity analysis (Figs 3 and 5); Table A-Location analysis/quartile counts and Table B-Camp rankings by publication (Fig 6). (ZIP) [file pone.0257950.s003.zip › S2_Dataset/Camp_distance_frequencies/Asgard Hut.csv]

Year	< 5 km	5-20 km
1907	0	0
1908	0	0
1909	0	0
1910	0	0
1911	0	0
1912	0	0
1913	0	0
1914	0	0
1915	0	0
1916	0	0
1917	0	0
1918	0	0
1919	0	0
1920	0	0
1921	0	0
1922	0	0
1923	0	0
1924	0	0
1925	0	0
1926	0	0
1927	0	0
1928	0	0
1929	0	0
1930	0	0
1931	0	0
1932	0	0
1933	0	0
1934	0	0
1935	0	0
1936	0	0
1937	0	0
1938	0	0
1939	0	0
1940	0	0
1941	0	0
1942	0	0
1943	0	0
1944	0	0
1945	0	0
1946	0	0
1947	0	0
1948	0	0
1949	0	0
1950	0	0
1951	0	0
1952	0	0
1953	0	0
1954	0	0
1955	0	0
1956	0	0
1957	0	0
1958	0	0
1959	0	0
1960	0	4
1961	0	0
1962	0	12
1963	0	9
1964	0	7
1965	0	8
1966	0	13
1967	0	14
1968	0	11
1969	0	6
1970	0	11
1971	0	19
1972	1	42
1973	0	18
1974	0	33
1975	1	32
1976	0	16
1977	0	31
1978	4	41
1979	0	27
1980	1	13
1981	1	38
1982	0	24
1983	1	18
1984	0	32
1985	1	17
1986	0	8
1987	0	15
1988	0	22
1989	2	9
1990	0	27
1991	0	10
1992	0	4
1993	0	17
1994	0	4
1995	0	2
1996	0	1
1997	0	10
1998	0	6
1999	0	4
2000	0	6
2001	0	5
2002	0	2
2003	0	1
2004	0	10
2005	0	6
2006	0	8
2007	0	11
2008	0	28
2009	0	12
2010	0	10
2011	0	4
2012	0	2
2013	0	12
2014	0	8
2015	0	15
2016	0	10
