# Supplementary material for: Research sites get closer to field camps over time: Informing environmental management through a geospatial analysis of science in the McMurdo Dry Valleys, Antarctica
Source: PLoS One. 2021 Nov 4;16(11):e0257950. doi: 10.1371/journal.pone.0257950 (PMC8568199; doi:10.1371/journal.pone.0257950)
Supplement: S1 Dataset — Bibliographic data; camp distance frequency tables and statistical tests for the proximity analysis (Figs 3 and 5); Table A-Location analysis/quartile counts and Table B-Camp rankings by publication (Fig 6). (ZIP) [file pone.0257950.s003.zip › S2_Dataset/Camp_distance_frequencies/Bull Pass Huts.csv]

Year	< 5 km	5-20 km
1907	0	0
1908	0	0
1909	0	0
1910	0	0
1911	0	0
1912	0	0
1913	0	0
1914	0	0
1915	0	0
1916	0	0
1917	0	0
1918	0	0
1919	0	0
1920	0	0
1921	0	0
1922	0	0
1923	0	0
1924	0	0
1925	0	0
1926	0	0
1927	0	0
1928	0	0
1929	0	0
1930	0	0
1931	0	0
1932	0	0
1933	0	4
1934	0	0
1935	0	0
1936	0	0
1937	0	0
1938	0	0
1939	0	0
1940	0	0
1941	0	0
1942	0	0
1943	0	0
1944	0	0
1945	0	0
1946	0	0
1947	0	0
1948	0	0
1949	0	0
1950	0	0
1951	0	0
1952	0	0
1953	0	0
1954	0	0
1955	0	0
1956	0	0
1957	0	0
1958	0	0
1959	0	2
1960	0	3
1961	0	0
1962	0	18
1963	0	10
1964	0	7
1965	0	7
1966	0	14
1967	0	14
1968	0	12
1969	2	5
1970	1	13
1971	2	17
1972	3	51
1973	2	18
1974	1	43
1975	0	36
1976	0	20
1977	1	33
1978	4	47
1979	1	23
1980	1	10
1981	2	37
1982	1	20
1983	1	15
1984	0	30
1985	0	11
1986	0	5
1987	1	9
1988	2	13
1989	2	8
1990	2	17
1991	1	7
1992	0	4
1993	0	11
1994	0	4
1995	0	2
1996	0	0
1997	1	8
1998	0	4
1999	0	2
2000	1	5
2001	1	5
2002	0	2
2003	0	2
2004	0	8
2005	0	5
2006	0	9
2007	0	12
2008	1	27
2009	0	11
2010	2	15
2011	0	5
2012	1	2
2013	1	7
2014	0	9
2015	0	13
2016	0	12
