# Supplementary material for: Research sites get closer to field camps over time: Informing environmental management through a geospatial analysis of science in the McMurdo Dry Valleys, Antarctica
Source: PLoS One. 2021 Nov 4;16(11):e0257950. doi: 10.1371/journal.pone.0257950 (PMC8568199; doi:10.1371/journal.pone.0257950)
Supplement: S1 Dataset — Bibliographic data; camp distance frequency tables and statistical tests for the proximity analysis (Figs 3 and 5); Table A-Location analysis/quartile counts and Table B-Camp rankings by publication (Fig 6). (ZIP) [file pone.0257950.s003.zip › S2_Dataset/Camp_distance_frequencies/F6 Camp.csv]

Year	< 5 km	5-20 km
1907	0	1
1908	0	0
1909	0	0
1910	0	0
1911	0	0
1912	0	0
1913	0	0
1914	0	1
1915	0	0
1916	0	0
1917	0	0
1918	0	0
1919	0	0
1920	0	0
1921	0	0
1922	0	0
1923	0	0
1924	0	0
1925	0	0
1926	0	0
1927	0	0
1928	0	0
1929	0	0
1930	0	0
1931	0	0
1932	0	0
1933	0	0
1934	0	0
1935	0	0
1936	0	0
1937	0	0
1938	0	0
1939	0	0
1940	0	0
1941	0	0
1942	0	0
1943	0	0
1944	0	0
1945	0	0
1946	0	0
1947	0	0
1948	0	0
1949	0	0
1950	0	0
1951	0	0
1952	0	0
1953	0	0
1954	0	0
1955	0	0
1956	0	0
1957	0	0
1958	0	2
1959	0	0
1960	0	4
1961	0	0
1962	1	7
1963	1	2
1964	0	0
1965	3	2
1966	6	12
1967	4	8
1968	2	3
1969	0	0
1970	0	3
1971	2	9
1972	5	15
1973	2	7
1974	8	10
1975	7	15
1976	5	11
1977	8	19
1978	15	24
1979	8	12
1980	3	8
1981	18	33
1982	10	10
1983	5	8
1984	3	8
1985	5	4
1986	2	11
1987	1	4
1988	5	3
1989	6	2
1990	3	2
1991	6	6
1992	3	4
1993	6	9
1994	3	2
1995	1	2
1996	3	2
1997	6	2
1998	5	11
1999	5	9
2000	8	11
2001	16	17
2002	9	17
2003	3	13
2004	15	34
2005	7	10
2006	25	41
2007	8	18
2008	13	15
2009	14	9
2010	17	16
2011	1	7
2012	12	17
2013	18	31
2014	21	25
2015	15	27
2016	22	26
