# Supplementary material for: Research sites get closer to field camps over time: Informing environmental management through a geospatial analysis of science in the McMurdo Dry Valleys, Antarctica
Source: PLoS One. 2021 Nov 4;16(11):e0257950. doi: 10.1371/journal.pone.0257950 (PMC8568199; doi:10.1371/journal.pone.0257950)
Supplement: S1 Dataset — Bibliographic data; camp distance frequency tables and statistical tests for the proximity analysis (Figs 3 and 5); Table A-Location analysis/quartile counts and Table B-Camp rankings by publication (Fig 6). (ZIP) [file pone.0257950.s003.zip › S2_Dataset/Camp_distance_frequencies/Fryxell SSSI Hut.csv]

Year	< 5 km	5-20 km
1907	0	1
1908	0	0
1909	0	0
1910	0	0
1911	0	0
1912	0	0
1913	0	0
1914	0	1
1915	0	0
1916	0	0
1917	0	0
1918	0	0
1919	0	0
1920	0	0
1921	0	0
1922	0	0
1923	0	0
1924	0	0
1925	0	0
1926	0	0
1927	0	0
1928	0	0
1929	0	0
1930	0	0
1931	0	0
1932	0	0
1933	0	0
1934	0	0
1935	0	0
1936	0	0
1937	0	0
1938	0	0
1939	0	0
1940	0	0
1941	0	0
1942	0	0
1943	0	0
1944	0	0
1945	0	0
1946	0	0
1947	0	0
1948	0	0
1949	0	0
1950	0	0
1951	0	0
1952	0	0
1953	0	0
1954	0	0
1955	0	0
1956	0	0
1957	0	0
1958	0	2
1959	0	1
1960	1	4
1961	0	1
1962	1	10
1963	1	7
1964	0	7
1965	3	5
1966	8	16
1967	6	15
1968	2	13
1969	0	4
1970	0	10
1971	4	14
1972	5	30
1973	3	18
1974	8	21
1975	8	26
1976	6	21
1977	8	32
1978	15	34
1979	9	15
1980	5	8
1981	21	38
1982	14	13
1983	10	8
1984	6	9
1985	8	7
1986	7	7
1987	5	1
1988	8	1
1989	7	3
1990	3	9
1991	11	9
1992	5	7
1993	11	12
1994	5	1
1995	3	1
1996	5	2
1997	8	5
1998	14	9
1999	10	9
2000	14	14
2001	21	19
2002	17	12
2003	7	11
2004	28	32
2005	12	9
2006	30	43
2007	13	16
2008	15	21
2009	18	12
2010	20	22
2011	4	5
2012	18	18
2013	24	31
2014	26	32
2015	24	24
2016	21	34
