# Supplementary material for: Research sites get closer to field camps over time: Informing environmental management through a geospatial analysis of science in the McMurdo Dry Valleys, Antarctica
Source: PLoS One. 2021 Nov 4;16(11):e0257950. doi: 10.1371/journal.pone.0257950 (PMC8568199; doi:10.1371/journal.pone.0257950)
Supplement: S1 Dataset — Bibliographic data; camp distance frequency tables and statistical tests for the proximity analysis (Figs 3 and 5); Table A-Location analysis/quartile counts and Table B-Camp rankings by publication (Fig 6). (ZIP) [file pone.0257950.s003.zip › S2_Dataset/Camp_distance_frequencies/Lake Bonney Camp (New).csv]

Year	< 5 km	5-20 km
1907	0	1
1908	0	0
1909	0	0
1910	0	0
1911	0	0
1912	0	0
1913	0	0
1914	0	1
1915	0	0
1916	0	0
1917	0	0
1918	0	0
1919	0	0
1920	0	0
1921	0	0
1922	0	0
1923	0	0
1924	0	0
1925	0	0
1926	0	0
1927	0	0
1928	0	0
1929	0	0
1930	0	0
1931	0	0
1932	0	0
1933	0	0
1934	0	0
1935	0	0
1936	0	0
1937	0	0
1938	0	0
1939	0	0
1940	0	0
1941	0	0
1942	0	0
1943	0	0
1944	0	0
1945	0	0
1946	0	0
1947	0	0
1948	0	0
1949	0	0
1950	0	0
1951	0	0
1952	0	0
1953	0	0
1954	0	0
1955	0	0
1956	0	0
1957	0	0
1958	0	2
1959	1	0
1960	1	2
1961	1	0
1962	4	8
1963	5	2
1964	7	0
1965	2	4
1966	6	8
1967	8	10
1968	5	9
1969	2	2
1970	1	7
1971	3	7
1972	5	14
1973	6	12
1974	6	13
1975	12	8
1976	8	12
1977	11	13
1978	6	16
1979	5	9
1980	1	8
1981	8	18
1982	7	13
1983	5	7
1984	4	6
1985	4	6
1986	1	6
1987	0	5
1988	0	4
1989	1	5
1990	6	4
1991	6	8
1992	3	6
1993	6	16
1994	1	2
1995	1	3
1996	2	3
1997	3	6
1998	5	15
1999	5	10
2000	7	11
2001	11	18
2002	4	15
2003	2	14
2004	12	32
2005	3	10
2006	9	42
2007	4	16
2008	9	17
2009	5	12
2010	11	19
2011	1	6
2012	9	20
2013	8	27
2014	15	25
2015	12	24
2016	13	26
