# Supplementary material for: Research sites get closer to field camps over time: Informing environmental management through a geospatial analysis of science in the McMurdo Dry Valleys, Antarctica
Source: PLoS One. 2021 Nov 4;16(11):e0257950. doi: 10.1371/journal.pone.0257950 (PMC8568199; doi:10.1371/journal.pone.0257950)
Supplement: S1 Dataset — Bibliographic data; camp distance frequency tables and statistical tests for the proximity analysis (Figs 3 and 5); Table A-Location analysis/quartile counts and Table B-Camp rankings by publication (Fig 6). (ZIP) [file pone.0257950.s003.zip › S2_Dataset/Camp_distance_frequencies/Lake Bonney Camp (Old).csv]

Year	< 5 km	5-20 km
1907	0	1
1908	0	0
1909	0	0
1910	0	0
1911	0	0
1912	0	0
1913	0	0
1914	0	1
1915	0	0
1916	0	0
1917	0	0
1918	0	0
1919	0	0
1920	0	0
1921	0	0
1922	0	0
1923	0	0
1924	0	0
1925	0	0
1926	0	0
1927	0	0
1928	0	0
1929	0	0
1930	0	0
1931	0	0
1932	0	0
1933	0	0
1934	0	0
1935	0	0
1936	0	0
1937	0	0
1938	0	0
1939	0	0
1940	0	0
1941	0	0
1942	0	0
1943	0	0
1944	0	0
1945	0	0
1946	0	0
1947	0	0
1948	0	0
1949	0	0
1950	0	0
1951	0	0
1952	0	0
1953	0	0
1954	0	0
1955	0	0
1956	0	0
1957	0	0
1958	0	2
1959	1	0
1960	1	2
1961	1	0
1962	3	10
1963	5	3
1964	7	0
1965	2	7
1966	6	12
1967	7	14
1968	5	10
1969	2	2
1970	1	8
1971	3	9
1972	5	19
1973	6	14
1974	6	15
1975	12	10
1976	7	16
1977	11	17
1978	6	20
1979	4	10
1980	1	9
1981	8	25
1982	7	18
1983	5	11
1984	4	9
1985	4	10
1986	1	8
1987	0	6
1988	0	8
1989	1	11
1990	6	6
1991	6	14
1992	3	9
1993	6	21
1994	1	5
1995	1	4
1996	2	5
1997	3	10
1998	5	18
1999	5	14
2000	7	19
2001	8	28
2002	3	23
2003	2	17
2004	11	42
2005	3	17
2006	9	54
2007	3	22
2008	8	24
2009	5	21
2010	8	32
2011	1	7
2012	10	25
2013	8	33
2014	12	40
2015	10	31
2016	9	39
