# Supplementary material for: Research sites get closer to field camps over time: Informing environmental management through a geospatial analysis of science in the McMurdo Dry Valleys, Antarctica
Source: PLoS One. 2021 Nov 4;16(11):e0257950. doi: 10.1371/journal.pone.0257950 (PMC8568199; doi:10.1371/journal.pone.0257950)
Supplement: S1 Dataset — Bibliographic data; camp distance frequency tables and statistical tests for the proximity analysis (Figs 3 and 5); Table A-Location analysis/quartile counts and Table B-Camp rankings by publication (Fig 6). (ZIP) [file pone.0257950.s003.zip › S2_Dataset/Camp_distance_frequencies/Lake Hoare Camp.csv]

Year	< 5 km	5-20 km
1907	0	0
1908	0	0
1909	0	0
1910	0	0
1911	0	0
1912	0	0
1913	0	0
1914	0	1
1915	0	0
1916	0	0
1917	0	0
1918	0	0
1919	0	0
1920	0	0
1921	0	0
1922	0	0
1923	0	0
1924	0	0
1925	0	0
1926	0	0
1927	0	0
1928	0	0
1929	0	0
1930	0	0
1931	0	0
1932	0	0
1933	0	0
1934	0	0
1935	0	0
1936	0	0
1937	0	0
1938	0	0
1939	0	0
1940	0	0
1941	0	0
1942	0	0
1943	0	0
1944	0	0
1945	0	0
1946	0	0
1947	0	0
1948	0	0
1949	0	0
1950	0	0
1951	0	0
1952	0	0
1953	0	0
1954	0	0
1955	0	0
1956	0	0
1957	0	0
1958	0	2
1959	0	1
1960	1	3
1961	0	1
1962	2	10
1963	0	8
1964	0	7
1965	1	7
1966	4	17
1967	4	18
1968	1	14
1969	0	4
1970	2	8
1971	2	12
1972	1	30
1973	3	18
1974	6	21
1975	6	26
1976	4	23
1977	5	32
1978	13	35
1979	6	18
1980	4	8
1981	15	40
1982	7	20
1983	6	11
1984	3	11
1985	4	11
1986	6	8
1987	4	2
1988	3	6
1989	1	9
1990	1	11
1991	6	14
1992	4	8
1993	7	17
1994	2	4
1995	2	2
1996	3	4
1997	3	10
1998	11	12
1999	6	13
2000	8	19
2001	16	26
2002	11	18
2003	8	11
2004	21	40
2005	8	13
2006	22	52
2007	10	21
2008	9	27
2009	8	22
2010	15	30
2011	5	4
2012	13	25
2013	24	29
2014	20	41
2015	20	27
2016	17	43
