# Supplementary material for: Research sites get closer to field camps over time: Informing environmental management through a geospatial analysis of science in the McMurdo Dry Valleys, Antarctica
Source: PLoS One. 2021 Nov 4;16(11):e0257950. doi: 10.1371/journal.pone.0257950 (PMC8568199; doi:10.1371/journal.pone.0257950)
Supplement: S1 Dataset — Bibliographic data; camp distance frequency tables and statistical tests for the proximity analysis (Figs 3 and 5); Table A-Location analysis/quartile counts and Table B-Camp rankings by publication (Fig 6). (ZIP) [file pone.0257950.s003.zip › S2_Dataset/Camp_distance_frequencies/Lower Wright Hut.csv]

Year	< 5 km	5-20 km
1907	0	0
1908	0	0
1909	0	0
1910	0	0
1911	0	0
1912	0	0
1913	0	0
1914	0	1
1915	0	0
1916	0	0
1917	0	0
1918	0	0
1919	0	0
1920	0	0
1921	0	0
1922	0	0
1923	0	0
1924	0	0
1925	0	0
1926	0	0
1927	0	0
1928	0	0
1929	0	0
1930	0	0
1931	0	0
1932	0	0
1933	0	0
1934	0	0
1935	0	0
1936	0	0
1937	0	0
1938	0	0
1939	0	0
1940	0	0
1941	0	0
1942	0	0
1943	0	0
1944	0	0
1945	0	0
1946	0	0
1947	0	0
1948	0	0
1949	0	0
1950	0	0
1951	0	0
1952	0	0
1953	0	0
1954	0	0
1955	0	0
1956	0	0
1957	0	0
1958	0	0
1959	0	1
1960	0	5
1961	0	1
1962	0	10
1963	0	3
1964	0	7
1965	0	2
1966	0	8
1967	0	10
1968	0	8
1969	0	4
1970	0	10
1971	0	10
1972	0	27
1973	0	13
1974	0	12
1975	0	3
1976	0	10
1977	0	13
1978	1	11
1979	0	4
1980	1	7
1981	2	14
1982	0	8
1983	0	6
1984	1	10
1985	0	4
1986	0	5
1987	0	4
1988	0	5
1989	1	0
1990	0	4
1991	0	3
1992	0	4
1993	0	4
1994	0	1
1995	0	1
1996	0	0
1997	0	3
1998	0	3
1999	0	1
2000	1	5
2001	1	3
2002	0	2
2003	0	5
2004	2	21
2005	0	9
2006	1	23
2007	0	15
2008	1	16
2009	1	6
2010	1	15
2011	0	6
2012	0	7
2013	2	14
2014	2	14
2015	0	7
2016	2	15
