# Supplementary material for: Research sites get closer to field camps over time: Informing environmental management through a geospatial analysis of science in the McMurdo Dry Valleys, Antarctica
Source: PLoS One. 2021 Nov 4;16(11):e0257950. doi: 10.1371/journal.pone.0257950 (PMC8568199; doi:10.1371/journal.pone.0257950)
Supplement: S1 Dataset — Bibliographic data; camp distance frequency tables and statistical tests for the proximity analysis (Figs 3 and 5); Table A-Location analysis/quartile counts and Table B-Camp rankings by publication (Fig 6). (ZIP) [file pone.0257950.s003.zip › S2_Dataset/Camp_distance_frequencies/Meserve Hut.csv]

Year	< 5 km	5-20 km
1907	0	0
1908	0	0
1909	0	0
1910	0	0
1911	0	0
1912	0	0
1913	0	0
1914	0	0
1915	0	0
1916	0	0
1917	0	0
1918	0	0
1919	0	0
1920	0	0
1921	0	0
1922	0	0
1923	0	0
1924	0	0
1925	0	0
1926	0	0
1927	0	0
1928	0	0
1929	0	0
1930	0	0
1931	0	0
1932	0	0
1933	0	0
1934	0	0
1935	0	0
1936	0	0
1937	0	0
1938	0	0
1939	0	0
1940	0	0
1941	0	0
1942	0	0
1943	0	0
1944	0	0
1945	0	0
1946	0	0
1947	0	0
1948	0	0
1949	0	0
1950	0	0
1951	0	0
1952	0	0
1953	0	0
1954	0	0
1955	0	0
1956	0	0
1957	0	0
1958	0	0
1959	0	1
1960	0	4
1961	0	0
1962	1	18
1963	1	8
1964	1	8
1965	1	5
1966	1	15
1967	3	15
1968	2	12
1969	2	4
1970	4	11
1971	7	12
1972	10	33
1973	8	14
1974	5	31
1975	0	26
1976	2	16
1977	3	23
1978	5	39
1979	2	17
1980	3	12
1981	4	41
1982	2	21
1983	0	19
1984	4	23
1985	1	10
1986	2	9
1987	0	14
1988	1	14
1989	0	11
1990	2	10
1991	1	11
1992	1	7
1993	0	20
1994	1	4
1995	0	4
1996	0	2
1997	2	8
1998	1	14
1999	0	10
2000	1	14
2001	0	20
2002	0	12
2003	0	8
2004	1	30
2005	2	12
2006	1	31
2007	0	21
2008	3	24
2009	3	11
2010	2	26
2011	1	8
2012	0	13
2013	2	26
2014	3	23
2015	2	20
2016	1	21
