# Supplementary material for: Research sites get closer to field camps over time: Informing environmental management through a geospatial analysis of science in the McMurdo Dry Valleys, Antarctica
Source: PLoS One. 2021 Nov 4;16(11):e0257950. doi: 10.1371/journal.pone.0257950 (PMC8568199; doi:10.1371/journal.pone.0257950)
Supplement: S1 Dataset — Bibliographic data; camp distance frequency tables and statistical tests for the proximity analysis (Figs 3 and 5); Table A-Location analysis/quartile counts and Table B-Camp rankings by publication (Fig 6). (ZIP) [file pone.0257950.s003.zip › S2_Dataset/Camp_distance_frequencies/Miers Hut.csv]

Year	< 5 km	5-20 km
1907	0	1
1908	0	0
1909	0	0
1910	0	0
1911	0	0
1912	0	0
1913	0	0
1914	0	0
1915	0	0
1916	0	0
1917	0	0
1918	0	0
1919	0	0
1920	0	0
1921	0	0
1922	0	0
1923	0	0
1924	0	0
1925	0	0
1926	0	0
1927	0	0
1928	0	0
1929	0	0
1930	0	0
1931	0	0
1932	0	0
1933	0	0
1934	0	0
1935	0	0
1936	0	0
1937	0	0
1938	0	0
1939	0	0
1940	0	0
1941	0	0
1942	0	0
1943	0	0
1944	0	0
1945	0	0
1946	0	0
1947	0	0
1948	0	0
1949	0	0
1950	0	0
1951	0	0
1952	0	0
1953	0	0
1954	0	0
1955	0	0
1956	0	0
1957	0	0
1958	0	2
1959	0	0
1960	0	4
1961	0	0
1962	0	4
1963	0	2
1964	0	0
1965	0	0
1966	1	2
1967	3	2
1968	0	0
1969	0	1
1970	0	5
1971	0	0
1972	1	7
1973	1	1
1974	0	0
1975	1	0
1976	0	1
1977	1	2
1978	2	2
1979	1	0
1980	1	3
1981	2	2
1982	1	0
1983	1	1
1984	0	0
1985	3	2
1986	4	3
1987	1	1
1988	1	0
1989	0	0
1990	0	1
1991	1	0
1992	0	1
1993	2	0
1994	0	0
1995	0	0
1996	0	0
1997	2	1
1998	2	0
1999	2	0
2000	1	0
2001	0	0
2002	0	0
2003	0	0
2004	2	0
2005	1	0
2006	0	2
2007	1	2
2008	0	2
2009	0	0
2010	0	1
2011	0	0
2012	2	1
2013	0	2
2014	1	1
2015	1	4
2016	1	4
