# Supplementary material for: Research sites get closer to field camps over time: Informing environmental management through a geospatial analysis of science in the McMurdo Dry Valleys, Antarctica
Source: PLoS One. 2021 Nov 4;16(11):e0257950. doi: 10.1371/journal.pone.0257950 (PMC8568199; doi:10.1371/journal.pone.0257950)
Supplement: S1 Dataset — Bibliographic data; camp distance frequency tables and statistical tests for the proximity analysis (Figs 3 and 5); Table A-Location analysis/quartile counts and Table B-Camp rankings by publication (Fig 6). (ZIP) [file pone.0257950.s003.zip › S2_Dataset/Camp_distance_frequencies/New Harbor Camp.csv]

Year	< 5 km	5-20 km
1907	0	1
1908	0	0
1909	0	0
1910	0	0
1911	0	0
1912	0	0
1913	0	0
1914	0	1
1915	0	0
1916	0	0
1917	0	0
1918	0	0
1919	0	0
1920	0	0
1921	0	0
1922	0	0
1923	0	0
1924	0	0
1925	0	0
1926	0	0
1927	0	0
1928	0	0
1929	0	0
1930	0	0
1931	0	0
1932	0	0
1933	0	0
1934	0	0
1935	0	0
1936	0	0
1937	0	0
1938	0	0
1939	0	0
1940	0	0
1941	0	0
1942	0	0
1943	0	0
1944	0	0
1945	0	0
1946	0	0
1947	0	0
1948	0	0
1949	0	0
1950	0	0
1951	0	0
1952	0	0
1953	0	0
1954	0	0
1955	0	0
1956	0	0
1957	0	0
1958	0	0
1959	0	0
1960	0	10
1961	0	2
1962	0	3
1963	0	3
1964	0	6
1965	0	5
1966	0	17
1967	0	12
1968	0	7
1969	0	1
1970	0	2
1971	1	10
1972	1	14
1973	0	8
1974	7	10
1975	10	11
1976	2	12
1977	7	14
1978	19	19
1979	9	11
1980	2	8
1981	20	31
1982	2	17
1983	0	13
1984	0	10
1985	0	9
1986	4	9
1987	0	5
1988	0	8
1989	0	7
1990	0	4
1991	0	13
1992	0	7
1993	0	12
1994	0	5
1995	0	4
1996	0	5
1997	0	10
1998	0	16
1999	0	11
2000	1	17
2001	1	26
2002	1	24
2003	0	15
2004	2	48
2005	0	17
2006	1	59
2007	0	25
2008	0	25
2009	0	22
2010	0	33
2011	0	9
2012	0	26
2013	2	44
2014	2	40
2015	2	36
2016	1	41
