# Supplementary material for: Research sites get closer to field camps over time: Informing environmental management through a geospatial analysis of science in the McMurdo Dry Valleys, Antarctica
Source: PLoS One. 2021 Nov 4;16(11):e0257950. doi: 10.1371/journal.pone.0257950 (PMC8568199; doi:10.1371/journal.pone.0257950)
Supplement: S1 Dataset — Bibliographic data; camp distance frequency tables and statistical tests for the proximity analysis (Figs 3 and 5); Table A-Location analysis/quartile counts and Table B-Camp rankings by publication (Fig 6). (ZIP) [file pone.0257950.s003.zip › S2_Dataset/Camp_distance_frequencies/Vanda Station (Old).csv]

Year	< 5 km	5-20 km
1907	0	0
1908	0	0
1909	0	0
1910	0	0
1911	0	0
1912	0	0
1913	0	0
1914	0	0
1915	0	0
1916	0	0
1917	0	0
1918	0	0
1919	0	0
1920	0	0
1921	0	0
1922	0	0
1923	0	0
1924	0	0
1925	0	0
1926	0	0
1927	0	0
1928	0	0
1929	0	0
1930	0	0
1931	0	0
1932	0	0
1933	0	0
1934	0	0
1935	0	0
1936	0	0
1937	0	0
1938	0	0
1939	0	0
1940	0	0
1941	0	0
1942	0	0
1943	0	0
1944	0	0
1945	0	0
1946	0	0
1947	0	0
1948	0	0
1949	0	0
1950	0	0
1951	0	0
1952	0	0
1953	0	0
1954	0	0
1955	0	0
1956	0	0
1957	0	0
1958	0	0
1959	0	2
1960	2	1
1961	0	0
1962	7	10
1963	7	3
1964	4	3
1965	4	3
1966	9	5
1967	7	7
1968	3	7
1969	4	3
1970	6	7
1971	8	11
1972	13	39
1973	4	16
1974	16	30
1975	15	21
1976	5	14
1977	11	22
1978	17	33
1979	10	14
1980	2	12
1981	15	25
1982	11	12
1983	7	12
1984	10	22
1985	4	11
1986	3	5
1987	4	9
1988	5	14
1989	6	4
1990	7	17
1991	2	9
1992	2	2
1993	8	7
1994	1	3
1995	2	0
1996	0	1
1997	4	5
1998	2	2
1999	2	1
2000	0	6
2001	3	3
2002	1	1
2003	1	1
2004	4	4
2005	2	4
2006	2	6
2007	2	9
2008	4	23
2009	1	9
2010	4	12
2011	0	5
2012	1	1
2013	3	6
2014	2	6
2015	5	8
2016	6	6
