# Supplementary material for: Research sites get closer to field camps over time: Informing environmental management through a geospatial analysis of science in the McMurdo Dry Valleys, Antarctica
Source: PLoS One. 2021 Nov 4;16(11):e0257950. doi: 10.1371/journal.pone.0257950 (PMC8568199; doi:10.1371/journal.pone.0257950)
Supplement: S1 Dataset — Bibliographic data; camp distance frequency tables and statistical tests for the proximity analysis (Figs 3 and 5); Table A-Location analysis/quartile counts and Table B-Camp rankings by publication (Fig 6). (ZIP) [file pone.0257950.s003.zip › S2_Dataset/Statistical_tests_results.xlsx]

## Sheet: Sheet1
Annual Dataset	Mann-Kendall
	Perioda	Slope	Significance	Z score	Lower Confidence Interval	Upper Confidence Interval
Publication Frequency	1958-1979	4.25	< 0.001	4.4888	2.4949	5.5782
	1979-1996	-2	0.002	-3.0914	-2.8433	-1
	1996-2016	3.5278	< 0.001	4.6395	2.653	4.2347
Number of Field Camps	1958-1996	0.2941	< 0.001	7.5644	0.25	0
	1996-2016	0	0.1167	-1.5689	0	0
Standard Distance	1958-2016	-0.1848	< 0.001	-3.366	-0.3335	-0.0052
Distance to Nearest Hut	1958-2016	-0.2645	< 0.001	-4.9569	-0.4399	-0.1134
Normalized Distance	1958-1969	-0.0437	0.0335	-2.1257	-0.0763	-0.0071
	1969-1973	-0.061	0.0242	-2.2544	-0.1086	-0.0065
	1973-1989	0.0352	< 0.001	3.6468	0.0253	0.0484
	1989-2016	-0.0079	0.0605	-1.8769	-0.0137	0.0002
% Area outside of Field Camp Area	1958-1976	-0.0544	< 0.001	-4.828	-0.064	-0.0432
	1976-2016	0	0.1321	-1.506	-0.0019	0
a Period is defined from identified changepoints.
