# Supplementary material for: Research sites get closer to field camps over time: Informing environmental management through a geospatial analysis of science in the McMurdo Dry Valleys, Antarctica
Source: PLoS One. 2021 Nov 4;16(11):e0257950. doi: 10.1371/journal.pone.0257950 (PMC8568199; doi:10.1371/journal.pone.0257950)
Supplement: S1 Dataset — Bibliographic data; camp distance frequency tables and statistical tests for the proximity analysis (Figs 3 and 5); Table A-Location analysis/quartile counts and Table B-Camp rankings by publication (Fig 6). (ZIP) [file pone.0257950.s003.zip › S2_Dataset/StudySites-camps_distances_samplinginMDV.csv]

Identifier	Year	Study_site	Camp	Distance_meters	Camp_available
MCMEH-B000003	1972	Lake Vanda	Asgard Hut	7057.76	Yes
MCMEH-B000003	1972	Lake Vanda	Brownworth Hut	30407.81	Yes
MCMEH-B000003	1972	Lake Vanda	Bull Pass Huts	7219.29	No
MCMEH-B000003	1972	Lake Vanda	F6 Camp	41437.01	No
MCMEH-B000003	1972	Lake Vanda	Fryxell SSSI Hut	36691.03	No
MCMEH-B000003	1972	Lake Vanda	Lake Bonney Camp (New)	29673.78	No
MCMEH-B000003	1972	Lake Vanda	Lake Bonney Camp (Old)	29643.25	Yes
MCMEH-B000003	1972	Lake Vanda	Lake Fryxell Camp	38364.16	No
MCMEH-B000003	1972	Lake Vanda	Lake Hoare Camp	33608.27	No
MCMEH-B000003	1972	Lake Vanda	Lower Wright Hut	29179.88	No
MCMEH-B000003	1972	Lake Vanda	Marble Point Refueling Station	52742.19	Yes
MCMEH-B000003	1972	Lake Vanda	Meserve Hut	17586.96	Yes
MCMEH-B000003	1972	Lake Vanda	Miers Hut	82251.51	No
MCMEH-B000003	1972	Lake Vanda	New Harbor Camp	47225.17	No
MCMEH-B000003	1972	Lake Vanda	Vanda Station (New)	2625.66	No
MCMEH-B000003	1972	Lake Vanda	Vanda Station (Old)	2599.39	Yes
MCMEH-B000004	1971	Lake Vanda	Asgard Hut	7057.76	Yes
MCMEH-B000004	1971	Lake Vanda	Brownworth Hut	30407.81	Yes
MCMEH-B000004	1971	Lake Vanda	Bull Pass Huts	7219.29	No
MCMEH-B000004	1971	Lake Vanda	F6 Camp	41437.01	No
MCMEH-B000004	1971	Lake Vanda	Fryxell SSSI Hut	36691.03	No
MCMEH-B000004	1971	Lake Vanda	Lake Bonney Camp (New)	29673.78	No
MCMEH-B000004	1971	Lake Vanda	Lake Bonney Camp (Old)	29643.25	Yes
MCMEH-B000004	1971	Lake Vanda	Lake Fryxell Camp	38364.16	No
MCMEH-B000004	1971	Lake Vanda	Lake Hoare Camp	33608.27	No
MCMEH-B000004	1971	Lake Vanda	Lower Wright Hut	29179.88	No
MCMEH-B000004	1971	Lake Vanda	Marble Point Refueling Station	52742.19	Yes
MCMEH-B000004	1971	Lake Vanda	Meserve Hut	17586.96	Yes
MCMEH-B000004	1971	Lake Vanda	Miers Hut	82251.51	No
MCMEH-B000004	1971	Lake Vanda	New Harbor Camp	47225.17	No
MCMEH-B000004	1971	Lake Vanda	Vanda Station (New)	2625.66	No
MCMEH-B000004	1971	Lake Vanda	Vanda Station (Old)	2599.39	Yes
MCMEH-B000005	1970	Lake Vanda	Asgard Hut	7057.76	Yes
MCMEH-B000005	1970	Lake Vanda	Brownworth Hut	30407.81	Yes
MCMEH-B000005	1970	Lake Vanda	Bull Pass Huts	7219.29	No
MCMEH-B000005	1970	Lake Vanda	F6 Camp	41437.01	No
MCMEH-B000005	1970	Lake Vanda	Fryxell SSSI Hut	36691.03	No
MCMEH-B000005	1970	Lake Vanda	Lake Bonney Camp (New)	29673.78	No
MCMEH-B000005	1970	Lake Vanda	Lake Bonney Camp (Old)	29643.25	Yes
MCMEH-B000005	1970	Lake Vanda	Lake Fryxell Camp	38364.16	No
MCMEH-B000005	1970	Lake Vanda	Lake Hoare Camp	33608.27	No
MCMEH-B000005	1970	Lake Vanda	Lower Wright Hut	29179.88	No
MCMEH-B000005	1970	Lake Vanda	Marble Point Refueling Station	52742.19	Yes
MCMEH-B000005	1970	Lake Vanda	Meserve Hut	17586.96	Yes
MCMEH-B000005	1970	Lake Vanda	Miers Hut	82251.51	No
MCMEH-B000005	1970	Lake Vanda	New Harbor Camp	47225.17	No
MCMEH-B000005	1970	Lake Vanda	Vanda Station (New)	2625.66	No
MCMEH-B000005	1970	Lake Vanda	Vanda Station (Old)	2599.39	Yes
MCMEH-B000006	1970	Vanda Station (Old)	Asgard Hut	8183.62	Yes
MCMEH-B000006	1970	Vanda Station (Old)	Brownworth Hut	27809	Yes
MCMEH-B000006	1970	Vanda Station (Old)	Bull Pass Huts	4631.44	No
MCMEH-B000006	1970	Vanda Station (Old)	F6 Camp	39210.74	No
MCMEH-B000006	1970	Vanda Station (Old)	Fryxell SSSI Hut	34533.02	No
MCMEH-B000006	1970	Vanda Station (Old)	Lake Bonney Camp (New)	28541.56	No
MCMEH-B000006	1970	Vanda Station (Old)	Lake Bonney Camp (Old)	28363.96	Yes
MCMEH-B000006	1970	Vanda Station (Old)	Lake Fryxell Camp	36149.62	No
MCMEH-B000006	1970	Vanda Station (Old)	Lake Hoare Camp	31536.99	No
MCMEH-B000006	1970	Vanda Station (Old)	Lower Wright Hut	26585.72	No
MCMEH-B000006	1970	Vanda Station (Old)	Marble Point Refueling Station	50148.71	Yes
MCMEH-B000006	1970	Vanda Station (Old)	Meserve Hut	15041.89	Yes
MCMEH-B000006	1970	Vanda Station (Old)	Miers Hut	81344.21	No
MCMEH-B000006	1970	Vanda Station (Old)	New Harbor Camp	44874.83	No
MCMEH-B000006	1970	Vanda Station (Old)	Vanda Station (New)	303.44	No
MCMEH-B000006	1970	Vanda Station (Old)	Vanda Station (Old)	0	Yes
MCMEH-B000009	1972	Lacroix Glacier	Asgard Hut	21791.83	Yes
MCMEH-B000009	1972	Lacroix Glacier	Brownworth Hut	23928.79	Yes
MCMEH-B000009	1972	Lacroix Glacier	Bull Pass Huts	20266.01	No
MCMEH-B000009	1972	Lacroix Glacier	F6 Camp	19701.68	No
MCMEH-B000009	1972	Lacroix Glacier	Fryxell SSSI Hut	14661.89	No
MCMEH-B000009	1972	Lacroix Glacier	Lake Bonney Camp (New)	7834.63	No
MCMEH-B000009	1972	Lacroix Glacier	Lake Bonney Camp (Old)	6580.35	Yes
MCMEH-B000009	1972	Lacroix Glacier	Lake Fryxell Camp	16811.46	No
MCMEH-B000009	1972	Lacroix Glacier	Lake Hoare Camp	11049.77	No
MCMEH-B000009	1972	Lacroix Glacier	Lower Wright Hut	24160.48	No
MCMEH-B000009	1972	Lacroix Glacier	Marble Point Refueling Station	39431.64	Yes
MCMEH-B000009	1972	Lacroix Glacier	Meserve Hut	15403.82	Yes
MCMEH-B000009	1972	Lacroix Glacier	Miers Hut	59541.02	No
MCMEH-B000009	1972	Lacroix Glacier	New Harbor Camp	26706.72	No
MCMEH-B000009	1972	Lacroix Glacier	Vanda Station (New)	23373.63	No
MCMEH-B000009	1972	Lacroix Glacier	Vanda Station (Old)	23133.14	Yes
MCMEH-B000009	1972	Lake Bonney	Asgard Hut	24151.34	Yes
MCMEH-B000009	1972	Lake Bonney	Brownworth Hut	32075.33	Yes
MCMEH-B000009	1972	Lake Bonney	Bull Pass Huts	26050.39	No
MCMEH-B000009	1972	Lake Bonney	F6 Camp	23856.91	No
MCMEH-B000009	1972	Lake Bonney	Fryxell SSSI Hut	19326.16	No
MCMEH-B000009	1972	Lake Bonney	Lake Bonney Camp (New)	1425.56	No
MCMEH-B000009	1972	Lake Bonney	Lake Bonney Camp (Old)	3122.54	Yes
MCMEH-B000009	1972	Lake Bonney	Lake Fryxell Camp	21499.95	No
MCMEH-B000009	1972	Lake Bonney	Lake Hoare Camp	16017.31	No
MCMEH-B000009	1972	Lake Bonney	Lower Wright Hut	32364.38	No
MCMEH-B000009	1972	Lake Bonney	Marble Point Refueling Station	45989.28	Yes
MCMEH-B000009	1972	Lake Bonney	Meserve Hut	23213.34	Yes
MCMEH-B000009	1972	Lake Bonney	Miers Hut	53479.26	No
MCMEH-B000009	1972	Lake Bonney	New Harbor Camp	31040.04	No
MCMEH-B000009	1972	Lake Bonney	Vanda Station (New)	28157.32	No
MCMEH-B000009	1972	Lake Bonney	Vanda Station (Old)	27876.89	Yes
MCMEH-B000009	1972	Matterhorn Glacier	Asgard Hut	18994.91	Yes
MCMEH-B000009	1972	Matterhorn Glacier	Brownworth Hut	26054.19	Yes
MCMEH-B000009	1972	Matterhorn Glacier	Bull Pass Huts	18941.13	No
MCMEH-B000009	1972	Matterhorn Glacier	F6 Camp	23100.54	No
MCMEH-B000009	1972	Matterhorn Glacier	Fryxell SSSI Hut	18067.66	No
MCMEH-B000009	1972	Matterhorn Glacier	Lake Bonney Camp (New)	7634.65	No
MCMEH-B000009	1972	Matterhorn Glacier	Lake Bonney Camp (Old)	7141.21	Yes
MCMEH-B000009	1972	Matterhorn Glacier	Lake Fryxell Camp	20221.35	No
MCMEH-B000009	1972	Matterhorn Glacier	Lake Hoare Camp	14454.04	No
MCMEH-B000009	1972	Matterhorn Glacier	Lower Wright Hut	26098.8	No
MCMEH-B000009	1972	Matterhorn Glacier	Marble Point Refueling Station	42580.98	Yes
MCMEH-B000009	1972	Matterhorn Glacier	Meserve Hut	15948.17	Yes
MCMEH-B000009	1972	Matterhorn Glacier	Miers Hut	60460.31	No
MCMEH-B000009	1972	Matterhorn Glacier	New Harbor Camp	30117.52	No
MCMEH-B000009	1972	Matterhorn Glacier	Vanda Station (New)	21516.9	No
MCMEH-B000009	1972	Matterhorn Glacier	Vanda Station (Old)	21254.74	Yes
MCMEH-B000009	1972	Nussbaum Riegel	Asgard Hut	29820.44	Yes
MCMEH-B000009	1972	Nussbaum Riegel	Brownworth Hut	25725.6	Yes
MCMEH-B000009	1972	Nussbaum Riegel	Bull Pass Huts	27846.65	No
MCMEH-B000009	1972	Nussbaum Riegel	F6 Camp	13731.69	No
MCMEH-B000009	1972	Nussbaum Riegel	Fryxell SSSI Hut	9324.81	No
MCMEH-B000009	1972	Nussbaum Riegel	Lake Bonney Camp (New)	8781.13	No
MCMEH-B000009	1972	Nussbaum Riegel	Lake Bonney Camp (Old)	7007.48	Yes
MCMEH-B000009	1972	Nussbaum Riegel	Lake Fryxell Camp	11453.56	No
MCMEH-B000009	1972	Nussbaum Riegel	Lake Hoare Camp	6373.27	No
MCMEH-B000009	1972	Nussbaum Riegel	Lower Wright Hut	26469.13	No
MCMEH-B000009	1972	Nussbaum Riegel	Marble Point Refueling Station	36420.31	Yes
MCMEH-B000009	1972	Nussbaum Riegel	Meserve Hut	21180.11	Yes
MCMEH-B000009	1972	Nussbaum Riegel	Miers Hut	53314.14	No
MCMEH-B000009	1972	Nussbaum Riegel	New Harbor Camp	20915.69	No
MCMEH-B000009	1972	Nussbaum Riegel	Vanda Station (New)	31252.15	No
MCMEH-B000009	1972	Nussbaum Riegel	Vanda Station (Old)	31023.93	Yes
MCMEH-B000009	1972	Suess Glacier	Asgard Hut	25575.88	Yes
MCMEH-B000009	1972	Suess Glacier	Brownworth Hut	21289.93	Yes
MCMEH-B000009	1972	Suess Glacier	Bull Pass Huts	22421.29	No
MCMEH-B000009	1972	Suess Glacier	F6 Camp	15241.91	No
MCMEH-B000009	1972	Suess Glacier	Fryxell SSSI Hut	10182.18	No
MCMEH-B000009	1972	Suess Glacier	Lake Bonney Camp (New)	10352.47	No
MCMEH-B000009	1972	Suess Glacier	Lake Bonney Camp (Old)	8604.54	Yes
MCMEH-B000009	1972	Suess Glacier	Lake Fryxell Camp	12303.47	No
MCMEH-B000009	1972	Suess Glacier	Lake Hoare Camp	6593.35	No
MCMEH-B000009	1972	Suess Glacier	Lower Wright Hut	21801.19	No
MCMEH-B000009	1972	Suess Glacier	Marble Point Refueling Station	35159.59	Yes
MCMEH-B000009	1972	Suess Glacier	Meserve Hut	15475.09	Yes
MCMEH-B000009	1972	Suess Glacier	Miers Hut	58966.24	No
MCMEH-B000009	1972	Suess Glacier	New Harbor Camp	22186.75	No
MCMEH-B000009	1972	Suess Glacier	Vanda Station (New)	26067.17	No
MCMEH-B000009	1972	Suess Glacier	Vanda Station (Old)	25856.78	Yes
MCMEH-B000009	1972	Taylor Glacier	Asgard Hut	22018.38	Yes
MCMEH-B000009	1972	Taylor Glacier	Brownworth Hut	54950.91	Yes
MCMEH-B000009	1972	Taylor Glacier	Bull Pass Huts	33034.54	No
MCMEH-B000009	1972	Taylor Glacier	F6 Camp	57972.51	No
MCMEH-B000009	1972	Taylor Glacier	Fryxell SSSI Hut	52942.78	No
MCMEH-B000009	1972	Taylor Glacier	Lake Bonney Camp (New)	37310.66	No
MCMEH-B000009	1972	Taylor Glacier	Lake Bonney Camp (Old)	38613.21	Yes
MCMEH-B000009	1972	Taylor Glacier	Lake Fryxell Camp	55091.07	No
MCMEH-B000009	1972	Taylor Glacier	Lake Hoare Camp	49329.33	No
MCMEH-B000009	1972	Taylor Glacier	Lower Wright Hut	54105.61	No
MCMEH-B000009	1972	Taylor Glacier	Marble Point Refueling Station	75636.12	Yes
MCMEH-B000009	1972	Taylor Glacier	Meserve Hut	41251.48	Yes
MCMEH-B000009	1972	Taylor Glacier	Miers Hut	79679.07	No
MCMEH-B000009	1972	Taylor Glacier	New Harbor Camp	64981.01	No
MCMEH-B000009	1972	Taylor Glacier	Vanda Station (New)	29527.02	No
MCMEH-B000009	1972	Taylor Glacier	Vanda Station (Old)	29352.36	Yes
MCMEH-B000012	1975	Commonwealth DVDP11	Asgard Hut	44242.52	Yes
MCMEH-B000012	1975	Commonwealth DVDP11	Brownworth Hut	22848.52	Yes
MCMEH-B000012	1975	Commonwealth DVDP11	Bull Pass Huts	38327.93	No
MCMEH-B000012	1975	Commonwealth DVDP11	F6 Camp	4445.73	No
MCMEH-B000012	1975	Commonwealth DVDP11	Fryxell SSSI Hut	9347.87	No
MCMEH-B000012	1975	Commonwealth DVDP11	Lake Bonney Camp (New)	26945.76	No
MCMEH-B000012	1975	Commonwealth DVDP11	Lake Bonney Camp (Old)	25180.92	Yes
MCMEH-B000012	1975	Commonwealth DVDP11	Lake Fryxell Camp	7189.35	No
MCMEH-B000012	1975	Commonwealth DVDP11	Lake Hoare Camp	12961.19	No
MCMEH-B000012	1975	Commonwealth DVDP11	Lower Wright Hut	24441.41	No
MCMEH-B000012	1975	Commonwealth DVDP11	Marble Point Refueling Station	20692.59	Yes
MCMEH-B000012	1975	Commonwealth DVDP11	Meserve Hut	28379.24	Yes
MCMEH-B000012	1975	Commonwealth DVDP11	Miers Hut	57565.39	No
MCMEH-B000012	1975	Commonwealth DVDP11	New Harbor Camp	2749.82	No
MCMEH-B000012	1975	Commonwealth DVDP11	Vanda Station (New)	42742.5	No
MCMEH-B000012	1975	Commonwealth DVDP11	Vanda Station (Old)	42606.8	Yes
MCMEH-B000012	1975	Don Juan Pond DVDP5-13	Asgard Hut	10060.19	Yes
MCMEH-B000012	1975	Don Juan Pond DVDP5-13	Brownworth Hut	40482.16	Yes
MCMEH-B000012	1975	Don Juan Pond DVDP5-13	Bull Pass Huts	17257.65	No
MCMEH-B000012	1975	Don Juan Pond DVDP5-13	F6 Camp	50086.4	No
MCMEH-B000012	1975	Don Juan Pond DVDP5-13	Fryxell SSSI Hut	45158.62	No
MCMEH-B000012	1975	Don Juan Pond DVDP5-13	Lake Bonney Camp (New)	34992.82	No
MCMEH-B000012	1975	Don Juan Pond DVDP5-13	Lake Bonney Camp (Old)	35442.92	Yes
MCMEH-B000012	1975	Don Juan Pond DVDP5-13	Lake Fryxell Camp	47001.62	No
MCMEH-B000012	1975	Don Juan Pond DVDP5-13	Lake Hoare Camp	41835.67	No
MCMEH-B000012	1975	Don Juan Pond DVDP5-13	Lower Wright Hut	39264.4	No
MCMEH-B000012	1975	Don Juan Pond DVDP5-13	Marble Point Refueling Station	62745.04	Yes
MCMEH-B000012	1975	Don Juan Pond DVDP5-13	Meserve Hut	27450.91	Yes
MCMEH-B000012	1975	Don Juan Pond DVDP5-13	Miers Hut	85752.62	No
MCMEH-B000012	1975	Don Juan Pond DVDP5-13	New Harbor Camp	56270.78	No
MCMEH-B000012	1975	Don Juan Pond DVDP5-13	Vanda Station (New)	12709	No
MCMEH-B000012	1975	Don Juan Pond DVDP5-13	Vanda Station (Old)	12678.94	Yes
MCMEH-B000012	1975	Lake Leon (Lake Hoare) DVDP12	Asgard Hut	31208.63	Yes
MCMEH-B000012	1975	Lake Leon (Lake Hoare) DVDP12	Brownworth Hut	21511.55	Yes
MCMEH-B000012	1975	Lake Leon (Lake Hoare) DVDP12	Bull Pass Huts	27414.25	No
MCMEH-B000012	1975	Lake Leon (Lake Hoare) DVDP12	F6 Camp	9792.63	No
MCMEH-B000012	1975	Lake Leon (Lake Hoare) DVDP12	Fryxell SSSI Hut	4853.88	No
MCMEH-B000012	1975	Lake Leon (Lake Hoare) DVDP12	Lake Bonney Camp (New)	13360.61	No
MCMEH-B000012	1975	Lake Leon (Lake Hoare) DVDP12	Lake Bonney Camp (Old)	11511.98	Yes
MCMEH-B000012	1975	Lake Leon (Lake Hoare) DVDP12	Lake Fryxell Camp	7055.65	No
MCMEH-B000012	1975	Lake Leon (Lake Hoare) DVDP12	Lake Hoare Camp	1437.79	No
MCMEH-B000012	1975	Lake Leon (Lake Hoare) DVDP12	Lower Wright Hut	22426.51	No
MCMEH-B000012	1975	Lake Leon (Lake Hoare) DVDP12	Marble Point Refueling Station	31541.87	Yes
MCMEH-B000012	1975	Lake Leon (Lake Hoare) DVDP12	Meserve Hut	19257.5	Yes
MCMEH-B000012	1975	Lake Leon (Lake Hoare) DVDP12	Miers Hut	56323.14	No
MCMEH-B000012	1975	Lake Leon (Lake Hoare) DVDP12	New Harbor Camp	16906.62	No
MCMEH-B000012	1975	Lake Leon (Lake Hoare) DVDP12	Vanda Station (New)	31307.18	No
MCMEH-B000012	1975	Lake Leon (Lake Hoare) DVDP12	Vanda Station (Old)	31113.51	Yes
MCMEH-B000012	1975	New Harbor DVDP8-10	Asgard Hut	46707.61	Yes
MCMEH-B000012	1975	New Harbor DVDP8-10	Brownworth Hut	23781.38	Yes
MCMEH-B000012	1975	New Harbor DVDP8-10	Bull Pass Huts	40479.16	No
MCMEH-B000012	1975	New Harbor DVDP8-10	F6 Camp	7171.18	No
MCMEH-B000012	1975	New Harbor DVDP8-10	Fryxell SSSI Hut	12043.84	No
MCMEH-B000012	1975	New Harbor DVDP8-10	Lake Bonney Camp (New)	29663.85	No
MCMEH-B000012	1975	New Harbor DVDP8-10	Lake Bonney Camp (Old)	27902.87	Yes
MCMEH-B000012	1975	New Harbor DVDP8-10	Lake Fryxell Camp	9866.61	No
MCMEH-B000012	1975	New Harbor DVDP8-10	Lake Hoare Camp	15651.97	No
MCMEH-B000012	1975	New Harbor DVDP8-10	Lower Wright Hut	25432.67	No
MCMEH-B000012	1975	New Harbor DVDP8-10	Marble Point Refueling Station	18846.36	Yes
MCMEH-B000012	1975	New Harbor DVDP8-10	Meserve Hut	30378.51	Yes
MCMEH-B000012	1975	New Harbor DVDP8-10	Miers Hut	58508.04	No
MCMEH-B000012	1975	New Harbor DVDP8-10	New Harbor Camp	59.99	No
MCMEH-B000012	1975	New Harbor DVDP8-10	Vanda Station (New)	44950.1	No
MCMEH-B000012	1975	New Harbor DVDP8-10	Vanda Station (Old)	44824.37	Yes
MCMEH-B000012	1975	North Fork Basin DVDP14	Asgard Hut	7254.71	Yes
MCMEH-B000012	1975	North Fork Basin DVDP14	Brownworth Hut	34486.93	Yes
MCMEH-B000012	1975	North Fork Basin DVDP14	Bull Pass Huts	11304.71	No
MCMEH-B000012	1975	North Fork Basin DVDP14	F6 Camp	45098.62	No
MCMEH-B000012	1975	North Fork Basin DVDP14	Fryxell SSSI Hut	40275.97	No
MCMEH-B000012	1975	North Fork Basin DVDP14	Lake Bonney Camp (New)	31951.06	No
MCMEH-B000012	1975	North Fork Basin DVDP14	Lake Bonney Camp (Old)	32120.75	Yes
MCMEH-B000012	1975	North Fork Basin DVDP14	Lake Fryxell Camp	42016.32	No
MCMEH-B000012	1975	North Fork Basin DVDP14	Lake Hoare Camp	37093.06	No
MCMEH-B000012	1975	North Fork Basin DVDP14	Lower Wright Hut	33246.82	No
MCMEH-B000012	1975	North Fork Basin DVDP14	Marble Point Refueling Station	56828	Yes
MCMEH-B000012	1975	North Fork Basin DVDP14	Meserve Hut	21638.93	Yes
MCMEH-B000012	1975	North Fork Basin DVDP14	Miers Hut	83985.54	No
MCMEH-B000012	1975	North Fork Basin DVDP14	New Harbor Camp	51035.79	No
MCMEH-B000012	1975	North Fork Basin DVDP14	Vanda Station (New)	6691.83	No
MCMEH-B000012	1975	North Fork Basin DVDP14	Vanda Station (Old)	6684.49	Yes
MCMEH-B000018	1961	Lake Bonney	Asgard Hut	24151.34	No
MCMEH-B000018	1961	Lake Bonney	Brownworth Hut	32075.33	No
MCMEH-B000018	1961	Lake Bonney	Bull Pass Huts	26050.39	No
MCMEH-B000018	1961	Lake Bonney	F6 Camp	23856.91	No
MCMEH-B000018	1961	Lake Bonney	Fryxell SSSI Hut	19326.16	No
MCMEH-B000018	1961	Lake Bonney	Lake Bonney Camp (New)	1425.56	No
MCMEH-B000018	1961	Lake Bonney	Lake Bonney Camp (Old)	3122.54	No
MCMEH-B000018	1961	Lake Bonney	Lake Fryxell Camp	21499.95	No
MCMEH-B000018	1961	Lake Bonney	Lake Hoare Camp	16017.31	No
MCMEH-B000018	1961	Lake Bonney	Lower Wright Hut	32364.38	No
MCMEH-B000018	1961	Lake Bonney	Marble Point Refueling Station	45989.28	Yes
MCMEH-B000018	1961	Lake Bonney	Meserve Hut	23213.34	No
MCMEH-B000018	1961	Lake Bonney	Miers Hut	53479.26	No
MCMEH-B000018	1961	Lake Bonney	New Harbor Camp	31040.04	No
MCMEH-B000018	1961	Lake Bonney	Vanda Station (New)	28157.32	No
MCMEH-B000018	1961	Lake Bonney	Vanda Station (Old)	27876.89	No
MCMEH-B000021	1973	Vanda Station (Old)	Asgard Hut	8183.62	Yes
MCMEH-B000021	1973	Vanda Station (Old)	Brownworth Hut	27809	Yes
MCMEH-B000021	1973	Vanda Station (Old)	Bull Pass Huts	4631.44	No
MCMEH-B000021	1973	Vanda Station (Old)	F6 Camp	39210.74	No
MCMEH-B000021	1973	Vanda Station (Old)	Fryxell SSSI Hut	34533.02	No
MCMEH-B000021	1973	Vanda Station (Old)	Lake Bonney Camp (New)	28541.56	No
MCMEH-B000021	1973	Vanda Station (Old)	Lake Bonney Camp (Old)	28363.96	Yes
MCMEH-B000021	1973	Vanda Station (Old)	Lake Fryxell Camp	36149.62	No
MCMEH-B000021	1973	Vanda Station (Old)	Lake Hoare Camp	31536.99	No
MCMEH-B000021	1973	Vanda Station (Old)	Lower Wright Hut	26585.72	No
MCMEH-B000021	1973	Vanda Station (Old)	Marble Point Refueling Station	50148.71	Yes
MCMEH-B000021	1973	Vanda Station (Old)	Meserve Hut	15041.89	Yes
MCMEH-B000021	1973	Vanda Station (Old)	Miers Hut	81344.21	No
MCMEH-B000021	1973	Vanda Station (Old)	New Harbor Camp	44874.83	No
MCMEH-B000021	1973	Vanda Station (Old)	Vanda Station (New)	303.44	No
MCMEH-B000021	1973	Vanda Station (Old)	Vanda Station (Old)	0	Yes
MCMEH-B000026	1962	Lake Vanda	Asgard Hut	7057.76	No
MCMEH-B000026	1962	Lake Vanda	Brownworth Hut	30407.81	No
MCMEH-B000026	1962	Lake Vanda	Bull Pass Huts	7219.29	No
MCMEH-B000026	1962	Lake Vanda	F6 Camp	41437.01	No
MCMEH-B000026	1962	Lake Vanda	Fryxell SSSI Hut	36691.03	No
MCMEH-B000026	1962	Lake Vanda	Lake Bonney Camp (New)	29673.78	No
MCMEH-B000026	1962	Lake Vanda	Lake Bonney Camp (Old)	29643.25	Yes
MCMEH-B000026	1962	Lake Vanda	Lake Fryxell Camp	38364.16	No
MCMEH-B000026	1962	Lake Vanda	Lake Hoare Camp	33608.27	No
MCMEH-B000026	1962	Lake Vanda	Lower Wright Hut	29179.88	No
MCMEH-B000026	1962	Lake Vanda	Marble Point Refueling Station	52742.19	Yes
MCMEH-B000026	1962	Lake Vanda	Meserve Hut	17586.96	No
MCMEH-B000026	1962	Lake Vanda	Miers Hut	82251.51	No
MCMEH-B000026	1962	Lake Vanda	New Harbor Camp	47225.17	No
MCMEH-B000026	1962	Lake Vanda	Vanda Station (New)	2625.66	No
MCMEH-B000026	1962	Lake Vanda	Vanda Station (Old)	2599.39	No
MCMEH-B000031	1959	Lake Bonney	Asgard Hut	24151.34	No
MCMEH-B000031	1959	Lake Bonney	Brownworth Hut	32075.33	No
MCMEH-B000031	1959	Lake Bonney	Bull Pass Huts	26050.39	No
MCMEH-B000031	1959	Lake Bonney	F6 Camp	23856.91	No
MCMEH-B000031	1959	Lake Bonney	Fryxell SSSI Hut	19326.16	No
MCMEH-B000031	1959	Lake Bonney	Lake Bonney Camp (New)	1425.56	No
MCMEH-B000031	1959	Lake Bonney	Lake Bonney Camp (Old)	3122.54	No
MCMEH-B000031	1959	Lake Bonney	Lake Fryxell Camp	21499.95	No
MCMEH-B000031	1959	Lake Bonney	Lake Hoare Camp	16017.31	No
MCMEH-B000031	1959	Lake Bonney	Lower Wright Hut	32364.38	No
MCMEH-B000031	1959	Lake Bonney	Marble Point Refueling Station	45989.28	Yes
MCMEH-B000031	1959	Lake Bonney	Meserve Hut	23213.34	No
MCMEH-B000031	1959	Lake Bonney	Miers Hut	53479.26	No
MCMEH-B000031	1959	Lake Bonney	New Harbor Camp	31040.04	No
MCMEH-B000031	1959	Lake Bonney	Vanda Station (New)	28157.32	No
MCMEH-B000031	1959	Lake Bonney	Vanda Station (Old)	27876.89	No
MCMEH-B000032	1968	Hobbs Glacier	Asgard Hut	69299.15	Yes
MCMEH-B000032	1968	Hobbs Glacier	Brownworth Hut	60373.78	Yes
MCMEH-B000032	1968	Hobbs Glacier	Bull Pass Huts	68607.33	No
MCMEH-B000032	1968	Hobbs Glacier	F6 Camp	38274.67	No
MCMEH-B000032	1968	Hobbs Glacier	Fryxell SSSI Hut	40615.58	No
MCMEH-B000032	1968	Hobbs Glacier	Lake Bonney Camp (New)	44206.69	No
MCMEH-B000032	1968	Hobbs Glacier	Lake Bonney Camp (Old)	43826.25	Yes
MCMEH-B000032	1968	Hobbs Glacier	Lake Fryxell Camp	40260.36	No
MCMEH-B000032	1968	Hobbs Glacier	Lake Hoare Camp	42132.67	No
MCMEH-B000032	1968	Hobbs Glacier	Lower Wright Hut	61796.71	No
MCMEH-B000032	1968	Hobbs Glacier	Marble Point Refueling Station	55186.72	Yes
MCMEH-B000032	1968	Hobbs Glacier	Meserve Hut	61194.28	Yes
MCMEH-B000032	1968	Hobbs Glacier	Miers Hut	23717.85	No
MCMEH-B000032	1968	Hobbs Glacier	New Harbor Camp	38438.01	No
MCMEH-B000032	1968	Hobbs Glacier	Vanda Station (New)	71899.77	No
MCMEH-B000032	1968	Hobbs Glacier	Vanda Station (Old)	71658.86	Yes
MCMEH-B000032	1968	Marble point	Asgard Hut	57626.09	Yes
MCMEH-B000032	1968	Marble point	Brownworth Hut	26220.95	Yes
MCMEH-B000032	1968	Marble point	Bull Pass Huts	48796.51	No
MCMEH-B000032	1968	Marble point	F6 Camp	24390.67	No
MCMEH-B000032	1968	Marble point	Fryxell SSSI Hut	28102.32	No
MCMEH-B000032	1968	Marble point	Lake Bonney Camp (New)	46040.27	No
MCMEH-B000032	1968	Marble point	Lake Bonney Camp (Old)	44191.11	Yes
MCMEH-B000032	1968	Marble point	Lake Fryxell Camp	26033.68	No
MCMEH-B000032	1968	Marble point	Lake Hoare Camp	31256.08	No
MCMEH-B000032	1968	Marble point	Lower Wright Hut	27771.42	No
MCMEH-B000032	1968	Marble point	Marble Point Refueling Station	4298.38	Yes
MCMEH-B000032	1968	Marble point	Meserve Hut	38488.03	Yes
MCMEH-B000032	1968	Marble point	Miers Hut	74684.32	No
MCMEH-B000032	1968	Marble point	New Harbor Camp	18247.12	No
MCMEH-B000032	1968	Marble point	Vanda Station (New)	53457.27	No
MCMEH-B000032	1968	Marble point	Vanda Station (Old)	53427.88	Yes
MCMEH-B000035	1973	Black Island	Asgard Hut	NaN	Yes
MCMEH-B000035	1973	Black Island	Brownworth Hut	NaN	Yes
MCMEH-B000035	1973	Black Island	Bull Pass Huts	NaN	No
MCMEH-B000035	1973	Black Island	F6 Camp	NaN	No
MCMEH-B000035	1973	Black Island	Fryxell SSSI Hut	NaN	No
MCMEH-B000035	1973	Black Island	Lake Bonney Camp (New)	NaN	No
MCMEH-B000035	1973	Black Island	Lake Bonney Camp (Old)	NaN	Yes
MCMEH-B000035	1973	Black Island	Lake Fryxell Camp	NaN	No
MCMEH-B000035	1973	Black Island	Lake Hoare Camp	NaN	No
MCMEH-B000035	1973	Black Island	Lower Wright Hut	NaN	No
MCMEH-B000035	1973	Black Island	Marble Point Refueling Station	NaN	Yes
MCMEH-B000035	1973	Black Island	Meserve Hut	NaN	Yes
MCMEH-B000035	1973	Black Island	Miers Hut	NaN	No
MCMEH-B000035	1973	Black Island	New Harbor Camp	NaN	No
MCMEH-B000035	1973	Black Island	Vanda Station (New)	NaN	No
MCMEH-B000035	1973	Black Island	Vanda Station (Old)	NaN	Yes
MCMEH-B000035	1973	Canada Glacier	Asgard Hut	29928.86	Yes
MCMEH-B000035	1973	Canada Glacier	Brownworth Hut	17615.2	Yes
MCMEH-B000035	1973	Canada Glacier	Bull Pass Huts	24894.54	No
MCMEH-B000035	1973	Canada Glacier	F6 Camp	10459.69	No
MCMEH-B000035	1973	Canada Glacier	Fryxell SSSI Hut	5650.77	No
MCMEH-B000035	1973	Canada Glacier	Lake Bonney Camp (New)	15656.57	No
MCMEH-B000035	1973	Canada Glacier	Lake Bonney Camp (Old)	13815.1	Yes
MCMEH-B000035	1973	Canada Glacier	Lake Fryxell Camp	7374.31	No
MCMEH-B000035	1973	Canada Glacier	Lake Hoare Camp	3294.54	No
MCMEH-B000035	1973	Canada Glacier	Lower Wright Hut	18495.77	No
MCMEH-B000035	1973	Canada Glacier	Marble Point Refueling Station	29386.47	Yes
MCMEH-B000035	1973	Canada Glacier	Meserve Hut	15994.02	Yes
MCMEH-B000035	1973	Canada Glacier	Miers Hut	60235.93	No
MCMEH-B000035	1973	Canada Glacier	New Harbor Camp	16935.82	No
MCMEH-B000035	1973	Canada Glacier	Vanda Station (New)	29050.66	No
MCMEH-B000035	1973	Canada Glacier	Vanda Station (Old)	28883.29	Yes
MCMEH-B000035	1973	Cape Chocolate	Asgard Hut	80643.63	Yes
MCMEH-B000035	1973	Cape Chocolate	Brownworth Hut	70157.22	Yes
MCMEH-B000035	1973	Cape Chocolate	Bull Pass Huts	79697.73	No
MCMEH-B000035	1973	Cape Chocolate	F6 Camp	48154.35	No
MCMEH-B000035	1973	Cape Chocolate	Fryxell SSSI Hut	51001.58	No
MCMEH-B000035	1973	Cape Chocolate	Lake Bonney Camp (New)	55570.6	No
MCMEH-B000035	1973	Cape Chocolate	Lake Bonney Camp (Old)	55162.23	Yes
MCMEH-B000035	1973	Cape Chocolate	Lake Fryxell Camp	50414.04	No
MCMEH-B000035	1973	Cape Chocolate	Lake Hoare Camp	52815.07	No
MCMEH-B000035	1973	Cape Chocolate	Lower Wright Hut	71658.26	No
MCMEH-B000035	1973	Cape Chocolate	Marble Point Refueling Station	62366.97	Yes
MCMEH-B000035	1973	Cape Chocolate	Meserve Hut	71965.81	Yes
MCMEH-B000035	1973	Cape Chocolate	Miers Hut	25464.61	No
MCMEH-B000035	1973	Cape Chocolate	New Harbor Camp	47234.02	No
MCMEH-B000035	1973	Cape Chocolate	Vanda Station (New)	83089.27	No
MCMEH-B000035	1973	Cape Chocolate	Vanda Station (Old)	82853.33	Yes
MCMEH-B000035	1973	Cape Roberts	Asgard Hut	74006.93	Yes
MCMEH-B000035	1973	Cape Roberts	Brownworth Hut	46782.68	Yes
MCMEH-B000035	1973	Cape Roberts	Bull Pass Huts	62959.69	No
MCMEH-B000035	1973	Cape Roberts	F6 Camp	64135.73	No
MCMEH-B000035	1973	Cape Roberts	Fryxell SSSI Hut	64897.83	No
MCMEH-B000035	1973	Cape Roberts	Lake Bonney Camp (New)	78208.64	No
MCMEH-B000035	1973	Cape Roberts	Lake Bonney Camp (Old)	76564.92	Yes
MCMEH-B000035	1973	Cape Roberts	Lake Fryxell Camp	63797.93	No
MCMEH-B000035	1973	Cape Roberts	Lake Hoare Camp	66168.74	No
MCMEH-B000035	1973	Cape Roberts	Lower Wright Hut	46509.05	No
MCMEH-B000035	1973	Cape Roberts	Marble Point Refueling Station	43920.22	Yes
MCMEH-B000035	1973	Cape Roberts	Meserve Hut	57753.04	Yes
MCMEH-B000035	1973	Cape Roberts	Miers Hut	119711.63	No
MCMEH-B000035	1973	Cape Roberts	New Harbor Camp	61257.43	No
MCMEH-B000035	1973	Cape Roberts	Vanda Station (New)	65996.6	No
MCMEH-B000035	1973	Cape Roberts	Vanda Station (Old)	66188.15	Yes
MCMEH-B000035	1973	Hart Glacier	Asgard Hut	22044.34	Yes
MCMEH-B000035	1973	Hart Glacier	Brownworth Hut	12361.43	Yes
MCMEH-B000035	1973	Hart Glacier	Bull Pass Huts	13991.11	No
MCMEH-B000035	1973	Hart Glacier	F6 Camp	21576.37	No
MCMEH-B000035	1973	Hart Glacier	Fryxell SSSI Hut	17484.67	No
MCMEH-B000035	1973	Hart Glacier	Lake Bonney Camp (New)	20955.84	No
MCMEH-B000035	1973	Hart Glacier	Lake Bonney Camp (Old)	19622.72	Yes
MCMEH-B000035	1973	Hart Glacier	Lake Fryxell Camp	18662.81	No
MCMEH-B000035	1973	Hart Glacier	Lake Hoare Camp	15355.2	No
MCMEH-B000035	1973	Hart Glacier	Lower Wright Hut	12031.59	No
MCMEH-B000035	1973	Hart Glacier	Marble Point Refueling Station	32702.08	Yes
MCMEH-B000035	1973	Hart Glacier	Meserve Hut	3936.29	Yes
MCMEH-B000035	1973	Hart Glacier	Miers Hut	71210.06	No
MCMEH-B000035	1973	Hart Glacier	New Harbor Camp	26611.02	No
MCMEH-B000035	1973	Hart Glacier	Vanda Station (New)	18569.41	No
MCMEH-B000035	1973	Hart Glacier	Vanda Station (Old)	18475	Yes
MCMEH-B000035	1973	Lake Bonney	Asgard Hut	24151.34	Yes
MCMEH-B000035	1973	Lake Bonney	Brownworth Hut	32075.33	Yes
MCMEH-B000035	1973	Lake Bonney	Bull Pass Huts	26050.39	No
MCMEH-B000035	1973	Lake Bonney	F6 Camp	23856.91	No
MCMEH-B000035	1973	Lake Bonney	Fryxell SSSI Hut	19326.16	No
MCMEH-B000035	1973	Lake Bonney	Lake Bonney Camp (New)	1425.56	No
MCMEH-B000035	1973	Lake Bonney	Lake Bonney Camp (Old)	3122.54	Yes
MCMEH-B000035	1973	Lake Bonney	Lake Fryxell Camp	21499.95	No
MCMEH-B000035	1973	Lake Bonney	Lake Hoare Camp	16017.31	No
MCMEH-B000035	1973	Lake Bonney	Lower Wright Hut	32364.38	No
MCMEH-B000035	1973	Lake Bonney	Marble Point Refueling Station	45989.28	Yes
MCMEH-B000035	1973	Lake Bonney	Meserve Hut	23213.34	Yes
MCMEH-B000035	1973	Lake Bonney	Miers Hut	53479.26	No
MCMEH-B000035	1973	Lake Bonney	New Harbor Camp	31040.04	No
MCMEH-B000035	1973	Lake Bonney	Vanda Station (New)	28157.32	No
MCMEH-B000035	1973	Lake Bonney	Vanda Station (Old)	27876.89	Yes
MCMEH-B000035	1973	Marble Point	Asgard Hut	57626.09	Yes
MCMEH-B000035	1973	Marble Point	Brownworth Hut	26220.95	Yes
MCMEH-B000035	1973	Marble Point	Bull Pass Huts	48796.51	No
MCMEH-B000035	1973	Marble Point	F6 Camp	24390.67	No
MCMEH-B000035	1973	Marble Point	Fryxell SSSI Hut	28102.32	No
MCMEH-B000035	1973	Marble Point	Lake Bonney Camp (New)	46040.27	No
MCMEH-B000035	1973	Marble Point	Lake Bonney Camp (Old)	44191.11	Yes
MCMEH-B000035	1973	Marble Point	Lake Fryxell Camp	26033.68	No
MCMEH-B000035	1973	Marble Point	Lake Hoare Camp	31256.08	No
MCMEH-B000035	1973	Marble Point	Lower Wright Hut	27771.42	No
MCMEH-B000035	1973	Marble Point	Marble Point Refueling Station	4298.38	Yes
MCMEH-B000035	1973	Marble Point	Meserve Hut	38488.03	Yes
MCMEH-B000035	1973	Marble Point	Miers Hut	74684.32	No
MCMEH-B000035	1973	Marble Point	New Harbor Camp	18247.12	No
MCMEH-B000035	1973	Marble Point	Vanda Station (New)	53457.27	No
MCMEH-B000035	1973	Marble Point	Vanda Station (Old)	53427.88	Yes
MCMEH-B000035	1973	Onyx River	Asgard Hut	18569.51	Yes
MCMEH-B000035	1973	Onyx River	Brownworth Hut	14708.36	Yes
MCMEH-B000035	1973	Onyx River	Bull Pass Huts	8789.57	No
MCMEH-B000035	1973	Onyx River	F6 Camp	27535.12	No
MCMEH-B000035	1973	Onyx River	Fryxell SSSI Hut	23429.09	No
MCMEH-B000035	1973	Onyx River	Lake Bonney Camp (New)	24435.08	No
MCMEH-B000035	1973	Onyx River	Lake Bonney Camp (Old)	23409.25	Yes
MCMEH-B000035	1973	Onyx River	Lake Fryxell Camp	24628.68	No
MCMEH-B000035	1973	Onyx River	Lake Hoare Camp	21156.9	No
MCMEH-B000035	1973	Onyx River	Lower Wright Hut	13706.66	No
MCMEH-B000035	1973	Onyx River	Marble Point Refueling Station	36769.39	Yes
MCMEH-B000035	1973	Onyx River	Meserve Hut	2030.3	Yes
MCMEH-B000035	1973	Onyx River	Miers Hut	76118.1	No
MCMEH-B000035	1973	Onyx River	New Harbor Camp	32399.62	No
MCMEH-B000035	1973	Onyx River	Vanda Station (New)	13455.67	No
MCMEH-B000035	1973	Onyx River	Vanda Station (Old)	13419.87	Yes
MCMEH-B000035	1973	Rhone Glacier	Asgard Hut	13932.4	Yes
MCMEH-B000035	1973	Rhone Glacier	Brownworth Hut	30059.98	Yes
MCMEH-B000035	1973	Rhone Glacier	Bull Pass Huts	17200.39	No
MCMEH-B000035	1973	Rhone Glacier	F6 Camp	29402.67	No
MCMEH-B000035	1973	Rhone Glacier	Fryxell SSSI Hut	24362.31	No
MCMEH-B000035	1973	Rhone Glacier	Lake Bonney Camp (New)	11215.62	No
MCMEH-B000035	1973	Rhone Glacier	Lake Bonney Camp (Old)	11692.99	Yes
MCMEH-B000035	1973	Rhone Glacier	Lake Fryxell Camp	26505.58	No
MCMEH-B000035	1973	Rhone Glacier	Lake Hoare Camp	20750.99	No
MCMEH-B000035	1973	Rhone Glacier	Lower Wright Hut	29798.58	No
MCMEH-B000035	1973	Rhone Glacier	Marble Point Refueling Station	48195.32	Yes
MCMEH-B000035	1973	Rhone Glacier	Meserve Hut	17949.32	Yes
MCMEH-B000035	1973	Rhone Glacier	Miers Hut	63334.55	No
MCMEH-B000035	1973	Rhone Glacier	New Harbor Camp	36395.07	No
MCMEH-B000035	1973	Rhone Glacier	Vanda Station (New)	18472.16	No
MCMEH-B000035	1973	Rhone Glacier	Vanda Station (Old)	18178.01	Yes
MCMEH-B000035	1973	Taylor River	Asgard Hut	NaN	Yes
MCMEH-B000035	1973	Taylor River	Brownworth Hut	NaN	Yes
MCMEH-B000035	1973	Taylor River	Bull Pass Huts	NaN	No
MCMEH-B000035	1973	Taylor River	F6 Camp	NaN	No
MCMEH-B000035	1973	Taylor River	Fryxell SSSI Hut	NaN	No
MCMEH-B000035	1973	Taylor River	Lake Bonney Camp (New)	NaN	No
MCMEH-B000035	1973	Taylor River	Lake Bonney Camp (Old)	NaN	Yes
MCMEH-B000035	1973	Taylor River	Lake Fryxell Camp	NaN	No
MCMEH-B000035	1973	Taylor River	Lake Hoare Camp	NaN	No
MCMEH-B000035	1973	Taylor River	Lower Wright Hut	NaN	No
MCMEH-B000035	1973	Taylor River	Marble Point Refueling Station	NaN	Yes
MCMEH-B000035	1973	Taylor River	Meserve Hut	NaN	Yes
MCMEH-B000035	1973	Taylor River	Miers Hut	NaN	No
MCMEH-B000035	1973	Taylor River	New Harbor Camp	NaN	No
MCMEH-B000035	1973	Taylor River	Vanda Station (New)	NaN	No
MCMEH-B000035	1973	Taylor River	Vanda Station (Old)	NaN	Yes
MCMEH-B000036	1968	Towle Glacier	Asgard Hut	107418.26	Yes
MCMEH-B000036	1968	Towle Glacier	Brownworth Hut	100022.79	Yes
MCMEH-B000036	1968	Towle Glacier	Bull Pass Huts	100183.97	No
MCMEH-B000036	1968	Towle Glacier	F6 Camp	122052.42	No
MCMEH-B000036	1968	Towle Glacier	Fryxell SSSI Hut	120326.44	No
MCMEH-B000036	1968	Towle Glacier	Lake Bonney Camp (New)	125548.51	No
MCMEH-B000036	1968	Towle Glacier	Lake Bonney Camp (Old)	124599.11	Yes
MCMEH-B000036	1968	Towle Glacier	Lake Fryxell Camp	120303.03	No
MCMEH-B000036	1968	Towle Glacier	Lake Hoare Camp	119715.96	No
MCMEH-B000036	1968	Towle Glacier	Lower Wright Hut	98693.06	No
MCMEH-B000036	1968	Towle Glacier	Marble Point Refueling Station	109669.98	Yes
MCMEH-B000036	1968	Towle Glacier	Meserve Hut	102716.19	Yes
MCMEH-B000036	1968	Towle Glacier	Miers Hut	176681.83	No
MCMEH-B000036	1968	Towle Glacier	New Harbor Camp	122378.36	No
MCMEH-B000036	1968	Towle Glacier	Vanda Station (New)	99782.32	No
MCMEH-B000036	1968	Towle Glacier	Vanda Station (Old)	100084.5	Yes
MCMEH-B000037	1969	Kar Plateau	Asgard Hut	78791.86	Yes
MCMEH-B000037	1969	Kar Plateau	Brownworth Hut	59012.98	Yes
MCMEH-B000037	1969	Kar Plateau	Bull Pass Huts	68599.73	No
MCMEH-B000037	1969	Kar Plateau	F6 Camp	79494.66	No
MCMEH-B000037	1969	Kar Plateau	Fryxell SSSI Hut	79092.84	No
MCMEH-B000037	1969	Kar Plateau	Lake Bonney Camp (New)	89201.92	No
MCMEH-B000037	1969	Kar Plateau	Lake Bonney Camp (Old)	87801.14	Yes
MCMEH-B000037	1969	Kar Plateau	Lake Fryxell Camp	78469.47	No
MCMEH-B000037	1969	Kar Plateau	Lake Hoare Camp	79520.8	No
MCMEH-B000037	1969	Kar Plateau	Lower Wright Hut	58163.17	No
MCMEH-B000037	1969	Kar Plateau	Marble Point Refueling Station	62761.98	Yes
MCMEH-B000037	1969	Kar Plateau	Meserve Hut	66595.52	Yes
MCMEH-B000037	1969	Kar Plateau	Miers Hut	135641.6	No
MCMEH-B000037	1969	Kar Plateau	New Harbor Camp	78096.02	No
MCMEH-B000037	1969	Kar Plateau	Vanda Station (New)	70352.55	No
MCMEH-B000037	1969	Kar Plateau	Vanda Station (Old)	70608.25	Yes
MCMEH-B000037	1969	Marble Point	Asgard Hut	57626.09	Yes
MCMEH-B000037	1969	Marble Point	Brownworth Hut	26220.95	Yes
MCMEH-B000037	1969	Marble Point	Bull Pass Huts	48796.51	No
MCMEH-B000037	1969	Marble Point	F6 Camp	24390.67	No
MCMEH-B000037	1969	Marble Point	Fryxell SSSI Hut	28102.32	No
MCMEH-B000037	1969	Marble Point	Lake Bonney Camp (New)	46040.27	No
MCMEH-B000037	1969	Marble Point	Lake Bonney Camp (Old)	44191.11	Yes
MCMEH-B000037	1969	Marble Point	Lake Fryxell Camp	26033.68	No
MCMEH-B000037	1969	Marble Point	Lake Hoare Camp	31256.08	No
MCMEH-B000037	1969	Marble Point	Lower Wright Hut	27771.42	No
MCMEH-B000037	1969	Marble Point	Marble Point Refueling Station	4298.38	Yes
MCMEH-B000037	1969	Marble Point	Meserve Hut	38488.03	Yes
MCMEH-B000037	1969	Marble Point	Miers Hut	74684.32	No
MCMEH-B000037	1969	Marble Point	New Harbor Camp	18247.12	No
MCMEH-B000037	1969	Marble Point	Vanda Station (New)	53457.27	No
MCMEH-B000037	1969	Marble Point	Vanda Station (Old)	53427.88	Yes
MCMEH-B000038	1969	The Strand Moraines	Asgard Hut	71881.22	Yes
MCMEH-B000038	1969	The Strand Moraines	Brownworth Hut	54132.5	Yes
MCMEH-B000038	1969	The Strand Moraines	Bull Pass Huts	68286.13	No
MCMEH-B000038	1969	The Strand Moraines	F6 Camp	33614.2	No
MCMEH-B000038	1969	The Strand Moraines	Fryxell SSSI Hut	37791.83	No
MCMEH-B000038	1969	The Strand Moraines	Lake Bonney Camp (New)	48546.58	No
MCMEH-B000038	1969	The Strand Moraines	Lake Bonney Camp (Old)	47492.79	Yes
MCMEH-B000038	1969	The Strand Moraines	Lake Fryxell Camp	36480.58	No
MCMEH-B000038	1969	The Strand Moraines	Lake Hoare Camp	40611.89	No
MCMEH-B000038	1969	The Strand Moraines	Lower Wright Hut	55776.82	No
MCMEH-B000038	1969	The Strand Moraines	Marble Point Refueling Station	42625.99	Yes
MCMEH-B000038	1969	The Strand Moraines	Meserve Hut	59079.58	Yes
MCMEH-B000038	1969	The Strand Moraines	Miers Hut	42123.45	No
MCMEH-B000038	1969	The Strand Moraines	New Harbor Camp	30293.04	No
MCMEH-B000038	1969	The Strand Moraines	Vanda Station (New)	72330.19	No
MCMEH-B000038	1969	The Strand Moraines	Vanda Station (Old)	72144.41	Yes
MCMEH-B000039	1977	Lake Miers	Asgard Hut	77542.72	Yes
MCMEH-B000039	1977	Lake Miers	Brownworth Hut	77549.31	Yes
MCMEH-B000039	1977	Lake Miers	Bull Pass Huts	80012.99	No
MCMEH-B000039	1977	Lake Miers	F6 Camp	56330.2	No
MCMEH-B000039	1977	Lake Miers	Fryxell SSSI Hut	57089.86	Yes
MCMEH-B000039	1977	Lake Miers	Lake Bonney Camp (New)	53538.21	No
MCMEH-B000039	1977	Lake Miers	Lake Bonney Camp (Old)	53964.01	Yes
MCMEH-B000039	1977	Lake Miers	Lake Fryxell Camp	57467.42	No
MCMEH-B000039	1977	Lake Miers	Lake Hoare Camp	57387.79	No
MCMEH-B000039	1977	Lake Miers	Lower Wright Hut	78717.35	No
MCMEH-B000039	1977	Lake Miers	Marble Point Refueling Station	76575.84	Yes
MCMEH-B000039	1977	Lake Miers	Meserve Hut	74894.03	Yes
MCMEH-B000039	1977	Lake Miers	Miers Hut	1202.43	No
MCMEH-B000039	1977	Lake Miers	New Harbor Camp	58494.24	No
MCMEH-B000039	1977	Lake Miers	Vanda Station (New)	82292.3	No
MCMEH-B000039	1977	Lake Miers	Vanda Station (Old)	82010.72	Yes
MCMEH-B000041	1967	Lake Bonney	Asgard Hut	24151.34	No
MCMEH-B000041	1967	Lake Bonney	Brownworth Hut	32075.33	No
MCMEH-B000041	1967	Lake Bonney	Bull Pass Huts	26050.39	No
MCMEH-B000041	1967	Lake Bonney	F6 Camp	23856.91	No
MCMEH-B000041	1967	Lake Bonney	Fryxell SSSI Hut	19326.16	No
MCMEH-B000041	1967	Lake Bonney	Lake Bonney Camp (New)	1425.56	No
MCMEH-B000041	1967	Lake Bonney	Lake Bonney Camp (Old)	3122.54	Yes
MCMEH-B000041	1967	Lake Bonney	Lake Fryxell Camp	21499.95	No
MCMEH-B000041	1967	Lake Bonney	Lake Hoare Camp	16017.31	No
MCMEH-B000041	1967	Lake Bonney	Lower Wright Hut	32364.38	No
MCMEH-B000041	1967	Lake Bonney	Marble Point Refueling Station	45989.28	Yes
MCMEH-B000041	1967	Lake Bonney	Meserve Hut	23213.34	No
MCMEH-B000041	1967	Lake Bonney	Miers Hut	53479.26	No
MCMEH-B000041	1967	Lake Bonney	New Harbor Camp	31040.04	No
MCMEH-B000041	1967	Lake Bonney	Vanda Station (New)	28157.32	No
MCMEH-B000041	1967	Lake Bonney	Vanda Station (Old)	27876.89	No
MCMEH-B000041	1967	Lake Pewe	Asgard Hut	75032.18	No
MCMEH-B000041	1967	Lake Pewe	Brownworth Hut	66785.08	No
MCMEH-B000041	1967	Lake Pewe	Bull Pass Huts	74714.14	No
MCMEH-B000041	1967	Lake Pewe	F6 Camp	44685.34	No
MCMEH-B000041	1967	Lake Pewe	Fryxell SSSI Hut	47004.11	No
MCMEH-B000041	1967	Lake Pewe	Lake Bonney Camp (New)	49894.64	No
MCMEH-B000041	1967	Lake Pewe	Lake Bonney Camp (Old)	49625.56	Yes
MCMEH-B000041	1967	Lake Pewe	Lake Fryxell Camp	46668.29	No
MCMEH-B000041	1967	Lake Pewe	Lake Hoare Camp	48463.05	No
MCMEH-B000041	1967	Lake Pewe	Lower Wright Hut	68208.7	No
MCMEH-B000041	1967	Lake Pewe	Marble Point Refueling Station	61146.11	Yes
MCMEH-B000041	1967	Lake Pewe	Meserve Hut	67478.58	No
MCMEH-B000041	1967	Lake Pewe	Miers Hut	20499.67	No
MCMEH-B000041	1967	Lake Pewe	New Harbor Camp	44729.51	No
MCMEH-B000041	1967	Lake Pewe	Vanda Station (New)	77910.56	No
MCMEH-B000041	1967	Lake Pewe	Vanda Station (Old)	77664.23	No
MCMEH-B000041	1967	Marble Point	Asgard Hut	57626.09	No
MCMEH-B000041	1967	Marble Point	Brownworth Hut	26220.95	No
MCMEH-B000041	1967	Marble Point	Bull Pass Huts	48796.51	No
MCMEH-B000041	1967	Marble Point	F6 Camp	24390.67	No
MCMEH-B000041	1967	Marble Point	Fryxell SSSI Hut	28102.32	No
MCMEH-B000041	1967	Marble Point	Lake Bonney Camp (New)	46040.27	No
MCMEH-B000041	1967	Marble Point	Lake Bonney Camp (Old)	44191.11	Yes
MCMEH-B000041	1967	Marble Point	Lake Fryxell Camp	26033.68	No
MCMEH-B000041	1967	Marble Point	Lake Hoare Camp	31256.08	No
MCMEH-B000041	1967	Marble Point	Lower Wright Hut	27771.42	No
MCMEH-B000041	1967	Marble Point	Marble Point Refueling Station	4298.38	Yes
MCMEH-B000041	1967	Marble Point	Meserve Hut	38488.03	No
MCMEH-B000041	1967	Marble Point	Miers Hut	74684.32	No
MCMEH-B000041	1967	Marble Point	New Harbor Camp	18247.12	No
MCMEH-B000041	1967	Marble Point	Vanda Station (New)	53457.27	No
MCMEH-B000041	1967	Marble Point	Vanda Station (Old)	53427.88	No
MCMEH-B000041	1967	Penny Lake	Asgard Hut	82950.19	No
MCMEH-B000041	1967	Penny Lake	Brownworth Hut	91123.31	No
MCMEH-B000041	1967	Penny Lake	Bull Pass Huts	88145.93	No
MCMEH-B000041	1967	Penny Lake	F6 Camp	71925.75	No
MCMEH-B000041	1967	Penny Lake	Fryxell SSSI Hut	71346.05	No
MCMEH-B000041	1967	Penny Lake	Lake Bonney Camp (New)	62438.16	No
MCMEH-B000041	1967	Penny Lake	Lake Bonney Camp (Old)	63466.72	Yes
MCMEH-B000041	1967	Penny Lake	Lake Fryxell Camp	72286.87	No
MCMEH-B000041	1967	Penny Lake	Lake Hoare Camp	70634.23	No
MCMEH-B000041	1967	Penny Lake	Lower Wright Hut	91997.48	No
MCMEH-B000041	1967	Penny Lake	Marble Point Refueling Station	94422.21	Yes
MCMEH-B000041	1967	Penny Lake	Meserve Hut	85445.54	No
MCMEH-B000041	1967	Penny Lake	Miers Hut	21690.59	No
MCMEH-B000041	1967	Penny Lake	New Harbor Camp	75646.09	No
MCMEH-B000041	1967	Penny Lake	Vanda Station (New)	89343.87	No
MCMEH-B000041	1967	Penny Lake	Vanda Station (Old)	89043.04	No
MCMEH-B000043	1976	Lake Vida	Asgard Hut	24415.91	Yes
MCMEH-B000043	1976	Lake Vida	Brownworth Hut	20897.27	Yes
MCMEH-B000043	1976	Lake Vida	Bull Pass Huts	14231.2	No
MCMEH-B000043	1976	Lake Vida	F6 Camp	40214.21	No
MCMEH-B000043	1976	Lake Vida	Fryxell SSSI Hut	36783.75	No
MCMEH-B000043	1976	Lake Vida	Lake Bonney Camp (New)	38574.28	No
MCMEH-B000043	1976	Lake Vida	Lake Bonney Camp (Old)	37691.35	Yes
MCMEH-B000043	1976	Lake Vida	Lake Fryxell Camp	37589.67	No
MCMEH-B000043	1976	Lake Vida	Lake Hoare Camp	35026.39	No
MCMEH-B000043	1976	Lake Vida	Lower Wright Hut	19198.57	No
MCMEH-B000043	1976	Lake Vida	Marble Point Refueling Station	42556.5	Yes
MCMEH-B000043	1976	Lake Vida	Meserve Hut	16233.26	Yes
MCMEH-B000043	1976	Lake Vida	Miers Hut	90588.85	No
MCMEH-B000043	1976	Lake Vida	New Harbor Camp	43765.99	No
MCMEH-B000043	1976	Lake Vida	Vanda Station (New)	16028.3	No
MCMEH-B000043	1976	Lake Vida	Vanda Station (Old)	16263.87	Yes
MCMEH-B000046	1976	Bartley Glacier	Asgard Hut	16898.26	Yes
MCMEH-B000046	1976	Bartley Glacier	Brownworth Hut	19434.39	Yes
MCMEH-B000046	1976	Bartley Glacier	Bull Pass Huts	12347.96	No
MCMEH-B000046	1976	Bartley Glacier	F6 Camp	23707.12	No
MCMEH-B000046	1976	Bartley Glacier	Fryxell SSSI Hut	18853.57	No
MCMEH-B000046	1976	Bartley Glacier	Lake Bonney Camp (New)	15663.08	No
MCMEH-B000046	1976	Bartley Glacier	Lake Bonney Camp (Old)	14743.47	Yes
MCMEH-B000046	1976	Bartley Glacier	Lake Fryxell Camp	20621.49	No
MCMEH-B000046	1976	Bartley Glacier	Lake Hoare Camp	15714.04	No
MCMEH-B000046	1976	Bartley Glacier	Lower Wright Hut	19120.42	No
MCMEH-B000046	1976	Bartley Glacier	Marble Point Refueling Station	38799.64	Yes
MCMEH-B000046	1976	Bartley Glacier	Meserve Hut	7736.44	Yes
MCMEH-B000046	1976	Bartley Glacier	Miers Hut	67887.51	No
MCMEH-B000046	1976	Bartley Glacier	New Harbor Camp	29894.16	No
MCMEH-B000046	1976	Bartley Glacier	Vanda Station (New)	16061.78	No
MCMEH-B000046	1976	Bartley Glacier	Vanda Station (Old)	15865.48	Yes
MCMEH-B000046	1976	Commonwealth Glacier	Asgard Hut	37159.25	Yes
MCMEH-B000046	1976	Commonwealth Glacier	Brownworth Hut	15141.86	Yes
MCMEH-B000046	1976	Commonwealth Glacier	Bull Pass Huts	30382.81	No
MCMEH-B000046	1976	Commonwealth Glacier	F6 Camp	6971.54	No
MCMEH-B000046	1976	Commonwealth Glacier	Fryxell SSSI Hut	6877.88	No
MCMEH-B000046	1976	Commonwealth Glacier	Lake Bonney Camp (New)	23836.06	No
MCMEH-B000046	1976	Commonwealth Glacier	Lake Bonney Camp (Old)	21977.65	Yes
MCMEH-B000046	1976	Commonwealth Glacier	Lake Fryxell Camp	5703.04	No
MCMEH-B000046	1976	Commonwealth Glacier	Lake Hoare Camp	9177.82	No
MCMEH-B000046	1976	Commonwealth Glacier	Lower Wright Hut	16614.51	No
MCMEH-B000046	1976	Commonwealth Glacier	Marble Point Refueling Station	20993.37	Yes
MCMEH-B000046	1976	Commonwealth Glacier	Meserve Hut	20220.99	Yes
MCMEH-B000046	1976	Commonwealth Glacier	Miers Hut	62840.32	No
MCMEH-B000046	1976	Commonwealth Glacier	New Harbor Camp	10215.54	No
MCMEH-B000046	1976	Commonwealth Glacier	Vanda Station (New)	34898.38	No
MCMEH-B000046	1976	Commonwealth Glacier	Vanda Station (Old)	34783.38	Yes
MCMEH-B000046	1976	Conrow Glacier	Asgard Hut	13156.18	Yes
MCMEH-B000046	1976	Conrow Glacier	Brownworth Hut	21433.36	Yes
MCMEH-B000046	1976	Conrow Glacier	Bull Pass Huts	8885.52	No
MCMEH-B000046	1976	Conrow Glacier	F6 Camp	27660.86	No
MCMEH-B000046	1976	Conrow Glacier	Fryxell SSSI Hut	22815.34	No
MCMEH-B000046	1976	Conrow Glacier	Lake Bonney Camp (New)	17859.94	No
MCMEH-B000046	1976	Conrow Glacier	Lake Bonney Camp (Old)	17270.43	Yes
MCMEH-B000046	1976	Conrow Glacier	Lake Fryxell Camp	24575.76	No
MCMEH-B000046	1976	Conrow Glacier	Lake Hoare Camp	19658.86	No
MCMEH-B000046	1976	Conrow Glacier	Lower Wright Hut	20832.77	No
MCMEH-B000046	1976	Conrow Glacier	Marble Point Refueling Station	41906.55	Yes
MCMEH-B000046	1976	Conrow Glacier	Meserve Hut	8156.94	Yes
MCMEH-B000046	1976	Conrow Glacier	Miers Hut	70636.47	No
MCMEH-B000046	1976	Conrow Glacier	New Harbor Camp	33781.32	No
MCMEH-B000046	1976	Conrow Glacier	Vanda Station (New)	12228.21	No
MCMEH-B000046	1976	Conrow Glacier	Vanda Station (Old)	12016.28	Yes
MCMEH-B000046	1976	Garwood Glacier	Asgard Hut	70460.12	Yes
MCMEH-B000046	1976	Garwood Glacier	Brownworth Hut	67017.35	Yes
MCMEH-B000046	1976	Garwood Glacier	Bull Pass Huts	71626.76	No
MCMEH-B000046	1976	Garwood Glacier	F6 Camp	45369.61	No
MCMEH-B000046	1976	Garwood Glacier	Fryxell SSSI Hut	46606.68	No
MCMEH-B000046	1976	Garwood Glacier	Lake Bonney Camp (New)	45606.45	No
MCMEH-B000046	1976	Garwood Glacier	Lake Bonney Camp (Old)	45713.21	Yes
MCMEH-B000046	1976	Garwood Glacier	Lake Fryxell Camp	46764.22	No
MCMEH-B000046	1976	Garwood Glacier	Lake Hoare Camp	47304.14	No
MCMEH-B000046	1976	Garwood Glacier	Lower Wright Hut	68275.75	No
MCMEH-B000046	1976	Garwood Glacier	Marble Point Refueling Station	64905.53	Yes
MCMEH-B000046	1976	Garwood Glacier	Meserve Hut	65565.1	Yes
MCMEH-B000046	1976	Garwood Glacier	Miers Hut	12084.11	No
MCMEH-B000046	1976	Garwood Glacier	New Harbor Camp	47044.17	No
MCMEH-B000046	1976	Garwood Glacier	Vanda Station (New)	74342.49	No
MCMEH-B000046	1976	Garwood Glacier	Vanda Station (Old)	74075.29	Yes
MCMEH-B000046	1976	Goodspeed Glacier	Asgard Hut	25331.47	Yes
MCMEH-B000046	1976	Goodspeed Glacier	Brownworth Hut	8815.8	Yes
MCMEH-B000046	1976	Goodspeed Glacier	Bull Pass Huts	16513.63	No
MCMEH-B000046	1976	Goodspeed Glacier	F6 Camp	20603.08	No
MCMEH-B000046	1976	Goodspeed Glacier	Fryxell SSSI Hut	17126.95	No
MCMEH-B000046	1976	Goodspeed Glacier	Lake Bonney Camp (New)	23559.27	No
MCMEH-B000046	1976	Goodspeed Glacier	Lake Bonney Camp (Old)	22083.61	Yes
MCMEH-B000046	1976	Goodspeed Glacier	Lake Fryxell Camp	17914.08	No
MCMEH-B000046	1976	Goodspeed Glacier	Lake Hoare Camp	15681.72	No
MCMEH-B000046	1976	Goodspeed Glacier	Lower Wright Hut	8610.37	No
MCMEH-B000046	1976	Goodspeed Glacier	Marble Point Refueling Station	29417.31	Yes
MCMEH-B000046	1976	Goodspeed Glacier	Meserve Hut	6076.18	Yes
MCMEH-B000046	1976	Goodspeed Glacier	Miers Hut	72438.29	No
MCMEH-B000046	1976	Goodspeed Glacier	New Harbor Camp	24860.18	No
MCMEH-B000046	1976	Goodspeed Glacier	Vanda Station (New)	21175.32	No
MCMEH-B000046	1976	Goodspeed Glacier	Vanda Station (Old)	21116.96	Yes
MCMEH-B000046	1976	Hart Glacier	Asgard Hut	22044.34	Yes
MCMEH-B000046	1976	Hart Glacier	Brownworth Hut	12361.43	Yes
MCMEH-B000046	1976	Hart Glacier	Bull Pass Huts	13991.11	No
MCMEH-B000046	1976	Hart Glacier	F6 Camp	21576.37	No
MCMEH-B000046	1976	Hart Glacier	Fryxell SSSI Hut	17484.67	No
MCMEH-B000046	1976	Hart Glacier	Lake Bonney Camp (New)	20955.84	No
MCMEH-B000046	1976	Hart Glacier	Lake Bonney Camp (Old)	19622.72	Yes
MCMEH-B000046	1976	Hart Glacier	Lake Fryxell Camp	18662.81	No
MCMEH-B000046	1976	Hart Glacier	Lake Hoare Camp	15355.2	No
MCMEH-B000046	1976	Hart Glacier	Lower Wright Hut	12031.59	No
MCMEH-B000046	1976	Hart Glacier	Marble Point Refueling Station	32702.08	Yes
MCMEH-B000046	1976	Hart Glacier	Meserve Hut	3936.29	Yes
MCMEH-B000046	1976	Hart Glacier	Miers Hut	71210.06	No
MCMEH-B000046	1976	Hart Glacier	New Harbor Camp	26611.02	No
MCMEH-B000046	1976	Hart Glacier	Vanda Station (New)	18569.41	No
MCMEH-B000046	1976	Hart Glacier	Vanda Station (Old)	18475	Yes
MCMEH-B000046	1976	Hughes Glacier	Asgard Hut	28676.83	Yes
MCMEH-B000046	1976	Hughes Glacier	Brownworth Hut	36368.81	Yes
MCMEH-B000046	1976	Hughes Glacier	Bull Pass Huts	31247.64	No
MCMEH-B000046	1976	Hughes Glacier	F6 Camp	25203.22	No
MCMEH-B000046	1976	Hughes Glacier	Fryxell SSSI Hut	21286.03	No
MCMEH-B000046	1976	Hughes Glacier	Lake Bonney Camp (New)	5202.51	No
MCMEH-B000046	1976	Hughes Glacier	Lake Bonney Camp (Old)	6606.2	Yes
MCMEH-B000046	1976	Hughes Glacier	Lake Fryxell Camp	23321.96	No
MCMEH-B000046	1976	Hughes Glacier	Lake Hoare Camp	18451.99	No
MCMEH-B000046	1976	Hughes Glacier	Lower Wright Hut	36799.51	No
MCMEH-B000046	1976	Hughes Glacier	Marble Point Refueling Station	48484.76	Yes
MCMEH-B000046	1976	Hughes Glacier	Meserve Hut	28297.89	Yes
MCMEH-B000046	1976	Hughes Glacier	Miers Hut	48438.13	No
MCMEH-B000046	1976	Hughes Glacier	New Harbor Camp	32195.8	No
MCMEH-B000046	1976	Hughes Glacier	Vanda Station (New)	33206.46	No
MCMEH-B000046	1976	Hughes Glacier	Vanda Station (Old)	32920.96	Yes
MCMEH-B000046	1976	Lacroix Glacier	Asgard Hut	21791.83	Yes
MCMEH-B000046	1976	Lacroix Glacier	Brownworth Hut	23928.79	Yes
MCMEH-B000046	1976	Lacroix Glacier	Bull Pass Huts	20266.01	No
MCMEH-B000046	1976	Lacroix Glacier	F6 Camp	19701.68	No
MCMEH-B000046	1976	Lacroix Glacier	Fryxell SSSI Hut	14661.89	No
MCMEH-B000046	1976	Lacroix Glacier	Lake Bonney Camp (New)	7834.63	No
MCMEH-B000046	1976	Lacroix Glacier	Lake Bonney Camp (Old)	6580.35	Yes
MCMEH-B000046	1976	Lacroix Glacier	Lake Fryxell Camp	16811.46	No
MCMEH-B000046	1976	Lacroix Glacier	Lake Hoare Camp	11049.77	No
MCMEH-B000046	1976	Lacroix Glacier	Lower Wright Hut	24160.48	No
MCMEH-B000046	1976	Lacroix Glacier	Marble Point Refueling Station	39431.64	Yes
MCMEH-B000046	1976	Lacroix Glacier	Meserve Hut	15403.82	Yes
MCMEH-B000046	1976	Lacroix Glacier	Miers Hut	59541.02	No
MCMEH-B000046	1976	Lacroix Glacier	New Harbor Camp	26706.72	No
MCMEH-B000046	1976	Lacroix Glacier	Vanda Station (New)	23373.63	No
MCMEH-B000046	1976	Lacroix Glacier	Vanda Station (Old)	23133.14	Yes
MCMEH-B000046	1976	Meserve Glacier	Asgard Hut	19805.55	Yes
MCMEH-B000046	1976	Meserve Glacier	Brownworth Hut	15216.84	Yes
MCMEH-B000046	1976	Meserve Glacier	Bull Pass Huts	12866.18	No
MCMEH-B000046	1976	Meserve Glacier	F6 Camp	22214.19	No
MCMEH-B000046	1976	Meserve Glacier	Fryxell SSSI Hut	17736.28	No
MCMEH-B000046	1976	Meserve Glacier	Lake Bonney Camp (New)	18692.03	No
MCMEH-B000046	1976	Meserve Glacier	Lake Bonney Camp (Old)	17488.84	Yes
MCMEH-B000046	1976	Meserve Glacier	Lake Fryxell Camp	19188.55	No
MCMEH-B000046	1976	Meserve Glacier	Lake Hoare Camp	15130.78	No
MCMEH-B000046	1976	Meserve Glacier	Lower Wright Hut	14892.33	No
MCMEH-B000046	1976	Meserve Glacier	Marble Point Refueling Station	35132.15	Yes
MCMEH-B000046	1976	Meserve Glacier	Meserve Hut	4592.78	Yes
MCMEH-B000046	1976	Meserve Glacier	Miers Hut	69823.26	No
MCMEH-B000046	1976	Meserve Glacier	New Harbor Camp	27788.49	No
MCMEH-B000046	1976	Meserve Glacier	Vanda Station (New)	17229.13	No
MCMEH-B000046	1976	Meserve Glacier	Vanda Station (Old)	17095	Yes
MCMEH-B000046	1976	Rhone Glacier	Asgard Hut	13932.4	Yes
MCMEH-B000046	1976	Rhone Glacier	Brownworth Hut	30059.98	Yes
MCMEH-B000046	1976	Rhone Glacier	Bull Pass Huts	17200.39	No
MCMEH-B000046	1976	Rhone Glacier	F6 Camp	29402.67	No
MCMEH-B000046	1976	Rhone Glacier	Fryxell SSSI Hut	24362.31	No
MCMEH-B000046	1976	Rhone Glacier	Lake Bonney Camp (New)	11215.62	No
MCMEH-B000046	1976	Rhone Glacier	Lake Bonney Camp (Old)	11692.99	Yes
MCMEH-B000046	1976	Rhone Glacier	Lake Fryxell Camp	26505.58	No
MCMEH-B000046	1976	Rhone Glacier	Lake Hoare Camp	20750.99	No
MCMEH-B000046	1976	Rhone Glacier	Lower Wright Hut	29798.58	No
MCMEH-B000046	1976	Rhone Glacier	Marble Point Refueling Station	48195.32	Yes
MCMEH-B000046	1976	Rhone Glacier	Meserve Hut	17949.32	Yes
MCMEH-B000046	1976	Rhone Glacier	Miers Hut	63334.55	No
MCMEH-B000046	1976	Rhone Glacier	New Harbor Camp	36395.07	No
MCMEH-B000046	1976	Rhone Glacier	Vanda Station (New)	18472.16	No
MCMEH-B000046	1976	Rhone Glacier	Vanda Station (Old)	18178.01	Yes
MCMEH-B000046	1976	Sandy Glacier	Asgard Hut	16500.04	Yes
MCMEH-B000046	1976	Sandy Glacier	Brownworth Hut	19317.73	Yes
MCMEH-B000046	1976	Sandy Glacier	Bull Pass Huts	5426.05	No
MCMEH-B000046	1976	Sandy Glacier	F6 Camp	34281.07	No
MCMEH-B000046	1976	Sandy Glacier	Fryxell SSSI Hut	30169.62	No
MCMEH-B000046	1976	Sandy Glacier	Lake Bonney Camp (New)	29378.99	No
MCMEH-B000046	1976	Sandy Glacier	Lake Bonney Camp (Old)	28628.32	Yes
MCMEH-B000046	1976	Sandy Glacier	Lake Fryxell Camp	31380.95	No
MCMEH-B000046	1976	Sandy Glacier	Lake Hoare Camp	27813.31	No
MCMEH-B000046	1976	Sandy Glacier	Lower Wright Hut	17933.54	No
MCMEH-B000046	1976	Sandy Glacier	Marble Point Refueling Station	41901.1	Yes
MCMEH-B000046	1976	Sandy Glacier	Meserve Hut	8782.62	Yes
MCMEH-B000046	1976	Sandy Glacier	Miers Hut	81862.85	No
MCMEH-B000046	1976	Sandy Glacier	New Harbor Camp	39008.73	No
MCMEH-B000046	1976	Sandy Glacier	Vanda Station (New)	9067.04	No
MCMEH-B000046	1976	Sandy Glacier	Vanda Station (Old)	9172.53	Yes
MCMEH-B000046	1976	Suess Glacier	Asgard Hut	25575.88	Yes
MCMEH-B000046	1976	Suess Glacier	Brownworth Hut	21289.93	Yes
MCMEH-B000046	1976	Suess Glacier	Bull Pass Huts	22421.29	No
MCMEH-B000046	1976	Suess Glacier	F6 Camp	15241.91	No
MCMEH-B000046	1976	Suess Glacier	Fryxell SSSI Hut	10182.18	No
MCMEH-B000046	1976	Suess Glacier	Lake Bonney Camp (New)	10352.47	No
MCMEH-B000046	1976	Suess Glacier	Lake Bonney Camp (Old)	8604.54	Yes
MCMEH-B000046	1976	Suess Glacier	Lake Fryxell Camp	12303.47	No
MCMEH-B000046	1976	Suess Glacier	Lake Hoare Camp	6593.35	No
MCMEH-B000046	1976	Suess Glacier	Lower Wright Hut	21801.19	No
MCMEH-B000046	1976	Suess Glacier	Marble Point Refueling Station	35159.59	Yes
MCMEH-B000046	1976	Suess Glacier	Meserve Hut	15475.09	Yes
MCMEH-B000046	1976	Suess Glacier	Miers Hut	58966.24	No
MCMEH-B000046	1976	Suess Glacier	New Harbor Camp	22186.75	No
MCMEH-B000046	1976	Suess Glacier	Vanda Station (New)	26067.17	No
MCMEH-B000046	1976	Suess Glacier	Vanda Station (Old)	25856.78	Yes
MCMEH-B000046	1976	Taylor Glacier	Asgard Hut	22018.38	Yes
MCMEH-B000046	1976	Taylor Glacier	Brownworth Hut	54950.91	Yes
MCMEH-B000046	1976	Taylor Glacier	Bull Pass Huts	33034.54	No
MCMEH-B000046	1976	Taylor Glacier	F6 Camp	57972.51	No
MCMEH-B000046	1976	Taylor Glacier	Fryxell SSSI Hut	52942.78	No
MCMEH-B000046	1976	Taylor Glacier	Lake Bonney Camp (New)	37310.66	No
MCMEH-B000046	1976	Taylor Glacier	Lake Bonney Camp (Old)	38613.21	Yes
MCMEH-B000046	1976	Taylor Glacier	Lake Fryxell Camp	55091.07	No
MCMEH-B000046	1976	Taylor Glacier	Lake Hoare Camp	49329.33	No
MCMEH-B000046	1976	Taylor Glacier	Lower Wright Hut	54105.61	No
MCMEH-B000046	1976	Taylor Glacier	Marble Point Refueling Station	75636.12	Yes
MCMEH-B000046	1976	Taylor Glacier	Meserve Hut	41251.48	Yes
MCMEH-B000046	1976	Taylor Glacier	Miers Hut	79679.07	No
MCMEH-B000046	1976	Taylor Glacier	New Harbor Camp	64981.01	No
MCMEH-B000046	1976	Taylor Glacier	Vanda Station (New)	29527.02	No
MCMEH-B000046	1976	Taylor Glacier	Vanda Station (Old)	29352.36	Yes
MCMEH-B000046	1976	Taylor Glacier	Asgard Hut	22018.38	Yes
MCMEH-B000046	1976	Taylor Glacier	Brownworth Hut	54950.91	Yes
MCMEH-B000046	1976	Taylor Glacier	Bull Pass Huts	33034.54	No
MCMEH-B000046	1976	Taylor Glacier	F6 Camp	57972.51	No
MCMEH-B000046	1976	Taylor Glacier	Fryxell SSSI Hut	52942.78	No
MCMEH-B000046	1976	Taylor Glacier	Lake Bonney Camp (New)	37310.66	No
MCMEH-B000046	1976	Taylor Glacier	Lake Bonney Camp (Old)	38613.21	Yes
MCMEH-B000046	1976	Taylor Glacier	Lake Fryxell Camp	55091.07	No
MCMEH-B000046	1976	Taylor Glacier	Lake Hoare Camp	49329.33	No
MCMEH-B000046	1976	Taylor Glacier	Lower Wright Hut	54105.61	No
MCMEH-B000046	1976	Taylor Glacier	Marble Point Refueling Station	75636.12	Yes
MCMEH-B000046	1976	Taylor Glacier	Meserve Hut	41251.48	Yes
MCMEH-B000046	1976	Taylor Glacier	Miers Hut	79679.07	No
MCMEH-B000046	1976	Taylor Glacier	New Harbor Camp	64981.01	No
MCMEH-B000046	1976	Taylor Glacier	Vanda Station (New)	29527.02	No
MCMEH-B000046	1976	Taylor Glacier	Vanda Station (Old)	29352.36	Yes
MCMEH-B000046	1976	Walcott Glacier	Asgard Hut	71825.21	Yes
MCMEH-B000046	1976	Walcott Glacier	Brownworth Hut	81253.84	Yes
MCMEH-B000046	1976	Walcott Glacier	Bull Pass Huts	77229.34	No
MCMEH-B000046	1976	Walcott Glacier	F6 Camp	62975.22	No
MCMEH-B000046	1976	Walcott Glacier	Fryxell SSSI Hut	61921.29	No
MCMEH-B000046	1976	Walcott Glacier	Lake Bonney Camp (New)	51822.6	No
MCMEH-B000046	1976	Walcott Glacier	Lake Bonney Camp (Old)	52946.7	Yes
MCMEH-B000046	1976	Walcott Glacier	Lake Fryxell Camp	63040.38	No
MCMEH-B000046	1976	Walcott Glacier	Lake Hoare Camp	60904.03	No
MCMEH-B000046	1976	Walcott Glacier	Lower Wright Hut	82038.57	No
MCMEH-B000046	1976	Walcott Glacier	Marble Point Refueling Station	86176.66	Yes
MCMEH-B000046	1976	Walcott Glacier	Meserve Hut	74909.94	Yes
MCMEH-B000046	1976	Walcott Glacier	Miers Hut	20929.02	No
MCMEH-B000046	1976	Walcott Glacier	New Harbor Camp	67303.09	No
MCMEH-B000046	1976	Walcott Glacier	Vanda Station (New)	78314.08	No
MCMEH-B000046	1976	Walcott Glacier	Vanda Station (Old)	78012.48	Yes
MCMEH-B000046	1976	Wilson Piedmont Glacier	Asgard Hut	48362.89	Yes
MCMEH-B000046	1976	Wilson Piedmont Glacier	Brownworth Hut	15547.08	Yes
MCMEH-B000046	1976	Wilson Piedmont Glacier	Bull Pass Huts	38725.47	No
MCMEH-B000046	1976	Wilson Piedmont Glacier	F6 Camp	22879.35	No
MCMEH-B000046	1976	Wilson Piedmont Glacier	Fryxell SSSI Hut	24692.74	No
MCMEH-B000046	1976	Wilson Piedmont Glacier	Lake Bonney Camp (New)	41129.03	No
MCMEH-B000046	1976	Wilson Piedmont Glacier	Lake Bonney Camp (Old)	39290.51	Yes
MCMEH-B000046	1976	Wilson Piedmont Glacier	Lake Fryxell Camp	23144.37	No
MCMEH-B000046	1976	Wilson Piedmont Glacier	Lake Hoare Camp	26920.16	No
MCMEH-B000046	1976	Wilson Piedmont Glacier	Lower Wright Hut	16919.69	No
MCMEH-B000046	1976	Wilson Piedmont Glacier	Marble Point Refueling Station	7427.47	Yes
MCMEH-B000046	1976	Wilson Piedmont Glacier	Meserve Hut	28810.66	Yes
MCMEH-B000046	1976	Wilson Piedmont Glacier	Miers Hut	78046.43	No
MCMEH-B000046	1976	Wilson Piedmont Glacier	New Harbor Camp	19620.49	No
MCMEH-B000046	1976	Wilson Piedmont Glacier	Vanda Station (New)	43318.96	No
MCMEH-B000046	1976	Wilson Piedmont Glacier	Vanda Station (Old)	43324.71	Yes
MCMEH-B000046	1976	Wright Lower Glacier	Asgard Hut	39696.15	Yes
MCMEH-B000046	1976	Wright Lower Glacier	Brownworth Hut	6518.3	Yes
MCMEH-B000046	1976	Wright Lower Glacier	Bull Pass Huts	29747.72	No
MCMEH-B000046	1976	Wright Lower Glacier	F6 Camp	21975.09	No
MCMEH-B000046	1976	Wright Lower Glacier	Fryxell SSSI Hut	21833.97	No
MCMEH-B000046	1976	Wright Lower Glacier	Lake Bonney Camp (New)	35661.07	No
MCMEH-B000046	1976	Wright Lower Glacier	Lake Bonney Camp (Old)	33911.14	Yes
MCMEH-B000046	1976	Wright Lower Glacier	Lake Fryxell Camp	20998.93	No
MCMEH-B000046	1976	Wright Lower Glacier	Lake Hoare Camp	22935.35	No
MCMEH-B000046	1976	Wright Lower Glacier	Lower Wright Hut	7796.9	No
MCMEH-B000046	1976	Wright Lower Glacier	Marble Point Refueling Station	16391.16	Yes
MCMEH-B000046	1976	Wright Lower Glacier	Meserve Hut	20123.91	Yes
MCMEH-B000046	1976	Wright Lower Glacier	Miers Hut	78106.35	No
MCMEH-B000046	1976	Wright Lower Glacier	New Harbor Camp	21664.72	No
MCMEH-B000046	1976	Wright Lower Glacier	Vanda Station (New)	34300.76	No
MCMEH-B000046	1976	Wright Lower Glacier	Vanda Station (Old)	34318.22	Yes
MCMEH-B000049	1972	Lake Bonney	Asgard Hut	24151.34	Yes
MCMEH-B000049	1972	Lake Bonney	Brownworth Hut	32075.33	Yes
MCMEH-B000049	1972	Lake Bonney	Bull Pass Huts	26050.39	No
MCMEH-B000049	1972	Lake Bonney	F6 Camp	23856.91	No
MCMEH-B000049	1972	Lake Bonney	Fryxell SSSI Hut	19326.16	No
MCMEH-B000049	1972	Lake Bonney	Lake Bonney Camp (New)	1425.56	No
MCMEH-B000049	1972	Lake Bonney	Lake Bonney Camp (Old)	3122.54	Yes
MCMEH-B000049	1972	Lake Bonney	Lake Fryxell Camp	21499.95	No
MCMEH-B000049	1972	Lake Bonney	Lake Hoare Camp	16017.31	No
MCMEH-B000049	1972	Lake Bonney	Lower Wright Hut	32364.38	No
MCMEH-B000049	1972	Lake Bonney	Marble Point Refueling Station	45989.28	Yes
MCMEH-B000049	1972	Lake Bonney	Meserve Hut	23213.34	Yes
MCMEH-B000049	1972	Lake Bonney	Miers Hut	53479.26	No
MCMEH-B000049	1972	Lake Bonney	New Harbor Camp	31040.04	No
MCMEH-B000049	1972	Lake Bonney	Vanda Station (New)	28157.32	No
MCMEH-B000049	1972	Lake Bonney	Vanda Station (Old)	27876.89	Yes
MCMEH-B000049	1972	Lake Vanda	Asgard Hut	7057.76	Yes
MCMEH-B000049	1972	Lake Vanda	Brownworth Hut	30407.81	Yes
MCMEH-B000049	1972	Lake Vanda	Bull Pass Huts	7219.29	No
MCMEH-B000049	1972	Lake Vanda	F6 Camp	41437.01	No
MCMEH-B000049	1972	Lake Vanda	Fryxell SSSI Hut	36691.03	No
MCMEH-B000049	1972	Lake Vanda	Lake Bonney Camp (New)	29673.78	No
MCMEH-B000049	1972	Lake Vanda	Lake Bonney Camp (Old)	29643.25	Yes
MCMEH-B000049	1972	Lake Vanda	Lake Fryxell Camp	38364.16	No
MCMEH-B000049	1972	Lake Vanda	Lake Hoare Camp	33608.27	No
MCMEH-B000049	1972	Lake Vanda	Lower Wright Hut	29179.88	No
MCMEH-B000049	1972	Lake Vanda	Marble Point Refueling Station	52742.19	Yes
MCMEH-B000049	1972	Lake Vanda	Meserve Hut	17586.96	Yes
MCMEH-B000049	1972	Lake Vanda	Miers Hut	82251.51	No
MCMEH-B000049	1972	Lake Vanda	New Harbor Camp	47225.17	No
MCMEH-B000049	1972	Lake Vanda	Vanda Station (New)	2625.66	No
MCMEH-B000049	1972	Lake Vanda	Vanda Station (Old)	2599.39	Yes
MCMEH-B000049	1972	Lake Vida	Asgard Hut	24415.91	Yes
MCMEH-B000049	1972	Lake Vida	Brownworth Hut	20897.27	Yes
MCMEH-B000049	1972	Lake Vida	Bull Pass Huts	14231.2	No
MCMEH-B000049	1972	Lake Vida	F6 Camp	40214.21	No
MCMEH-B000049	1972	Lake Vida	Fryxell SSSI Hut	36783.75	No
MCMEH-B000049	1972	Lake Vida	Lake Bonney Camp (New)	38574.28	No
MCMEH-B000049	1972	Lake Vida	Lake Bonney Camp (Old)	37691.35	Yes
MCMEH-B000049	1972	Lake Vida	Lake Fryxell Camp	37589.67	No
MCMEH-B000049	1972	Lake Vida	Lake Hoare Camp	35026.39	No
MCMEH-B000049	1972	Lake Vida	Lower Wright Hut	19198.57	No
MCMEH-B000049	1972	Lake Vida	Marble Point Refueling Station	42556.5	Yes
MCMEH-B000049	1972	Lake Vida	Meserve Hut	16233.26	Yes
MCMEH-B000049	1972	Lake Vida	Miers Hut	90588.85	No
MCMEH-B000049	1972	Lake Vida	New Harbor Camp	43765.99	No
MCMEH-B000049	1972	Lake Vida	Vanda Station (New)	16028.3	No
MCMEH-B000049	1972	Lake Vida	Vanda Station (Old)	16263.87	Yes
MCMEH-B000050	1977	Mount Howe	Asgard Hut	NaN	Yes
MCMEH-B000050	1977	Mount Howe	Brownworth Hut	NaN	Yes
MCMEH-B000050	1977	Mount Howe	Bull Pass Huts	NaN	No
MCMEH-B000050	1977	Mount Howe	F6 Camp	NaN	No
MCMEH-B000050	1977	Mount Howe	Fryxell SSSI Hut	NaN	Yes
MCMEH-B000050	1977	Mount Howe	Lake Bonney Camp (New)	NaN	No
MCMEH-B000050	1977	Mount Howe	Lake Bonney Camp (Old)	NaN	Yes
MCMEH-B000050	1977	Mount Howe	Lake Fryxell Camp	NaN	No
MCMEH-B000050	1977	Mount Howe	Lake Hoare Camp	NaN	No
MCMEH-B000050	1977	Mount Howe	Lower Wright Hut	NaN	No
MCMEH-B000050	1977	Mount Howe	Marble Point Refueling Station	NaN	Yes
MCMEH-B000050	1977	Mount Howe	Meserve Hut	NaN	Yes
MCMEH-B000050	1977	Mount Howe	Miers Hut	NaN	No
MCMEH-B000050	1977	Mount Howe	New Harbor Camp	NaN	No
MCMEH-B000050	1977	Mount Howe	Vanda Station (New)	NaN	No
MCMEH-B000050	1977	Mount Howe	Vanda Station (Old)	NaN	Yes
MCMEH-B000051	1974	Canada Glacier DVDP7	Asgard Hut	35678.21	Yes
MCMEH-B000051	1974	Canada Glacier DVDP7	Brownworth Hut	20756.97	Yes
MCMEH-B000051	1974	Canada Glacier DVDP7	Bull Pass Huts	30885.49	No
MCMEH-B000051	1974	Canada Glacier DVDP7	F6 Camp	4801.94	No
MCMEH-B000051	1974	Canada Glacier DVDP7	Fryxell SSSI Hut	360.94	No
MCMEH-B000051	1974	Canada Glacier DVDP7	Lake Bonney Camp (New)	18140.96	No
MCMEH-B000051	1974	Canada Glacier DVDP7	Lake Bonney Camp (Old)	16323.11	Yes
MCMEH-B000051	1974	Canada Glacier DVDP7	Lake Fryxell Camp	2058.07	No
MCMEH-B000051	1974	Canada Glacier DVDP7	Lake Hoare Camp	3854.85	No
MCMEH-B000051	1974	Canada Glacier DVDP7	Lower Wright Hut	21980.68	No
MCMEH-B000051	1974	Canada Glacier DVDP7	Marble Point Refueling Station	27238.15	Yes
MCMEH-B000051	1974	Canada Glacier DVDP7	Meserve Hut	21762.44	Yes
MCMEH-B000051	1974	Canada Glacier DVDP7	Miers Hut	56528.86	No
MCMEH-B000051	1974	Canada Glacier DVDP7	New Harbor Camp	11865.28	No
MCMEH-B000051	1974	Canada Glacier DVDP7	Vanda Station (New)	35045.26	No
MCMEH-B000051	1974	Canada Glacier DVDP7	Vanda Station (Old)	34876.4	Yes
MCMEH-B000051	1974	Don Juan Pond DVDP5-13	Asgard Hut	10060.19	Yes
MCMEH-B000051	1974	Don Juan Pond DVDP5-13	Brownworth Hut	40482.16	Yes
MCMEH-B000051	1974	Don Juan Pond DVDP5-13	Bull Pass Huts	17257.65	No
MCMEH-B000051	1974	Don Juan Pond DVDP5-13	F6 Camp	50086.4	No
MCMEH-B000051	1974	Don Juan Pond DVDP5-13	Fryxell SSSI Hut	45158.62	No
MCMEH-B000051	1974	Don Juan Pond DVDP5-13	Lake Bonney Camp (New)	34992.82	No
MCMEH-B000051	1974	Don Juan Pond DVDP5-13	Lake Bonney Camp (Old)	35442.92	Yes
MCMEH-B000051	1974	Don Juan Pond DVDP5-13	Lake Fryxell Camp	47001.62	No
MCMEH-B000051	1974	Don Juan Pond DVDP5-13	Lake Hoare Camp	41835.67	No
MCMEH-B000051	1974	Don Juan Pond DVDP5-13	Lower Wright Hut	39264.4	No
MCMEH-B000051	1974	Don Juan Pond DVDP5-13	Marble Point Refueling Station	62745.04	Yes
MCMEH-B000051	1974	Don Juan Pond DVDP5-13	Meserve Hut	27450.91	Yes
MCMEH-B000051	1974	Don Juan Pond DVDP5-13	Miers Hut	85752.62	No
MCMEH-B000051	1974	Don Juan Pond DVDP5-13	New Harbor Camp	56270.78	No
MCMEH-B000051	1974	Don Juan Pond DVDP5-13	Vanda Station (New)	12709	No
MCMEH-B000051	1974	Don Juan Pond DVDP5-13	Vanda Station (Old)	12678.94	Yes
MCMEH-B000051	1974	Lake Bonney (Old)	Asgard Hut	25484.1	Yes
MCMEH-B000051	1974	Lake Bonney (Old)	Brownworth Hut	29792.53	Yes
MCMEH-B000051	1974	Lake Bonney (Old)	Bull Pass Huts	26060.94	No
MCMEH-B000051	1974	Lake Bonney (Old)	F6 Camp	20737.65	No
MCMEH-B000051	1974	Lake Bonney (Old)	Fryxell SSSI Hut	16210.92	No
MCMEH-B000051	1974	Lake Bonney (Old)	Lake Bonney Camp (New)	1858.42	No
MCMEH-B000051	1974	Lake Bonney (Old)	Lake Bonney Camp (Old)	0	Yes
MCMEH-B000051	1974	Lake Bonney (Old)	Lake Fryxell Camp	18381.14	No
MCMEH-B000051	1974	Lake Bonney (Old)	Lake Hoare Camp	12935.58	No
MCMEH-B000051	1974	Lake Bonney (Old)	Lower Wright Hut	30200	No
MCMEH-B000051	1974	Lake Bonney (Old)	Marble Point Refueling Station	42970.08	Yes
MCMEH-B000051	1974	Lake Bonney (Old)	Meserve Hut	21981.14	Yes
MCMEH-B000051	1974	Lake Bonney (Old)	Miers Hut	53366.19	No
MCMEH-B000051	1974	Lake Bonney (Old)	New Harbor Camp	27923.13	No
MCMEH-B000051	1974	Lake Bonney (Old)	Vanda Station (New)	28630.08	No
MCMEH-B000051	1974	Lake Bonney (Old)	Vanda Station (Old)	28363.96	Yes
MCMEH-B000051	1974	Lake Vanda DVDP4	Asgard Hut	7313.08	Yes
MCMEH-B000051	1974	Lake Vanda DVDP4	Brownworth Hut	30082.46	Yes
MCMEH-B000051	1974	Lake Vanda DVDP4	Bull Pass Huts	6912.86	No
MCMEH-B000051	1974	Lake Vanda DVDP4	F6 Camp	41242.62	No
MCMEH-B000051	1974	Lake Vanda DVDP4	Fryxell SSSI Hut	36510.89	No
MCMEH-B000051	1974	Lake Vanda DVDP4	Lake Bonney Camp (New)	29670.53	No
MCMEH-B000051	1974	Lake Vanda DVDP4	Lake Bonney Camp (Old)	29617.29	Yes
MCMEH-B000051	1974	Lake Vanda DVDP4	Lake Fryxell Camp	38172.04	No
MCMEH-B000051	1974	Lake Vanda DVDP4	Lake Hoare Camp	33445.46	No
MCMEH-B000051	1974	Lake Vanda DVDP4	Lower Wright Hut	28848.33	No
MCMEH-B000051	1974	Lake Vanda DVDP4	Marble Point Refueling Station	52431.66	Yes
MCMEH-B000051	1974	Lake Vanda DVDP4	Meserve Hut	17302.91	Yes
MCMEH-B000051	1974	Lake Vanda DVDP4	Miers Hut	82289.96	No
MCMEH-B000051	1974	Lake Vanda DVDP4	New Harbor Camp	47001.96	No
MCMEH-B000051	1974	Lake Vanda DVDP4	Vanda Station (New)	2289.74	No
MCMEH-B000051	1974	Lake Vanda DVDP4	Vanda Station (Old)	2282.97	Yes
MCMEH-B000051	1974	Lake Vida DVDP6	Asgard Hut	24537.76	Yes
MCMEH-B000051	1974	Lake Vida DVDP6	Brownworth Hut	24088.93	Yes
MCMEH-B000051	1974	Lake Vida DVDP6	Bull Pass Huts	15224.57	No
MCMEH-B000051	1974	Lake Vida DVDP6	F6 Camp	43248.96	No
MCMEH-B000051	1974	Lake Vida DVDP6	Fryxell SSSI Hut	39713.99	No
MCMEH-B000051	1974	Lake Vida DVDP6	Lake Bonney Camp (New)	40619.2	No
MCMEH-B000051	1974	Lake Vida DVDP6	Lake Bonney Camp (Old)	39838.52	Yes
MCMEH-B000051	1974	Lake Vida DVDP6	Lake Fryxell Camp	40582.84	No
MCMEH-B000051	1974	Lake Vida DVDP6	Lake Hoare Camp	37839.9	No
MCMEH-B000051	1974	Lake Vida DVDP6	Lower Wright Hut	22388.65	No
MCMEH-B000051	1974	Lake Vida DVDP6	Marble Point Refueling Station	45650.96	Yes
MCMEH-B000051	1974	Lake Vida DVDP6	Meserve Hut	18839	Yes
MCMEH-B000051	1974	Lake Vida DVDP6	Miers Hut	92964.84	No
MCMEH-B000051	1974	Lake Vida DVDP6	New Harbor Camp	46911.97	No
MCMEH-B000051	1974	Lake Vida DVDP6	Vanda Station (New)	16106.85	No
MCMEH-B000051	1974	Lake Vida DVDP6	Vanda Station (Old)	16375.36	Yes
MCMEH-B000051	1974	New Harbor DVDP8-10	Asgard Hut	46707.61	Yes
MCMEH-B000051	1974	New Harbor DVDP8-10	Brownworth Hut	23781.38	Yes
MCMEH-B000051	1974	New Harbor DVDP8-10	Bull Pass Huts	40479.16	No
MCMEH-B000051	1974	New Harbor DVDP8-10	F6 Camp	7171.18	No
MCMEH-B000051	1974	New Harbor DVDP8-10	Fryxell SSSI Hut	12043.84	No
MCMEH-B000051	1974	New Harbor DVDP8-10	Lake Bonney Camp (New)	29663.85	No
MCMEH-B000051	1974	New Harbor DVDP8-10	Lake Bonney Camp (Old)	27902.87	Yes
MCMEH-B000051	1974	New Harbor DVDP8-10	Lake Fryxell Camp	9866.61	No
MCMEH-B000051	1974	New Harbor DVDP8-10	Lake Hoare Camp	15651.97	No
MCMEH-B000051	1974	New Harbor DVDP8-10	Lower Wright Hut	25432.67	No
MCMEH-B000051	1974	New Harbor DVDP8-10	Marble Point Refueling Station	18846.36	Yes
MCMEH-B000051	1974	New Harbor DVDP8-10	Meserve Hut	30378.51	Yes
MCMEH-B000051	1974	New Harbor DVDP8-10	Miers Hut	58508.04	No
MCMEH-B000051	1974	New Harbor DVDP8-10	New Harbor Camp	59.99	No
MCMEH-B000051	1974	New Harbor DVDP8-10	Vanda Station (New)	44950.1	No
MCMEH-B000051	1974	New Harbor DVDP8-10	Vanda Station (Old)	44824.37	Yes
MCMEH-B000051	1974	Vanda Station (Old)	Asgard Hut	8183.62	Yes
MCMEH-B000051	1974	Vanda Station (Old)	Brownworth Hut	27809	Yes
MCMEH-B000051	1974	Vanda Station (Old)	Bull Pass Huts	4631.44	No
MCMEH-B000051	1974	Vanda Station (Old)	F6 Camp	39210.74	No
MCMEH-B000051	1974	Vanda Station (Old)	Fryxell SSSI Hut	34533.02	No
MCMEH-B000051	1974	Vanda Station (Old)	Lake Bonney Camp (New)	28541.56	No
MCMEH-B000051	1974	Vanda Station (Old)	Lake Bonney Camp (Old)	28363.96	Yes
MCMEH-B000051	1974	Vanda Station (Old)	Lake Fryxell Camp	36149.62	No
MCMEH-B000051	1974	Vanda Station (Old)	Lake Hoare Camp	31536.99	No
MCMEH-B000051	1974	Vanda Station (Old)	Lower Wright Hut	26585.72	No
MCMEH-B000051	1974	Vanda Station (Old)	Marble Point Refueling Station	50148.71	Yes
MCMEH-B000051	1974	Vanda Station (Old)	Meserve Hut	15041.89	Yes
MCMEH-B000051	1974	Vanda Station (Old)	Miers Hut	81344.21	No
MCMEH-B000051	1974	Vanda Station (Old)	New Harbor Camp	44874.83	No
MCMEH-B000051	1974	Vanda Station (Old)	Vanda Station (New)	303.44	No
MCMEH-B000051	1974	Vanda Station (Old)	Vanda Station (Old)	0	Yes
MCMEH-B000051	1974	Walcott Glacier	Asgard Hut	71825.21	Yes
MCMEH-B000051	1974	Walcott Glacier	Brownworth Hut	81253.84	Yes
MCMEH-B000051	1974	Walcott Glacier	Bull Pass Huts	77229.34	No
MCMEH-B000051	1974	Walcott Glacier	F6 Camp	62975.22	No
MCMEH-B000051	1974	Walcott Glacier	Fryxell SSSI Hut	61921.29	No
MCMEH-B000051	1974	Walcott Glacier	Lake Bonney Camp (New)	51822.6	No
MCMEH-B000051	1974	Walcott Glacier	Lake Bonney Camp (Old)	52946.7	Yes
MCMEH-B000051	1974	Walcott Glacier	Lake Fryxell Camp	63040.38	No
MCMEH-B000051	1974	Walcott Glacier	Lake Hoare Camp	60904.03	No
MCMEH-B000051	1974	Walcott Glacier	Lower Wright Hut	82038.57	No
MCMEH-B000051	1974	Walcott Glacier	Marble Point Refueling Station	86176.66	Yes
MCMEH-B000051	1974	Walcott Glacier	Meserve Hut	74909.94	Yes
MCMEH-B000051	1974	Walcott Glacier	Miers Hut	20929.02	No
MCMEH-B000051	1974	Walcott Glacier	New Harbor Camp	67303.09	No
MCMEH-B000051	1974	Walcott Glacier	Vanda Station (New)	78314.08	No
MCMEH-B000051	1974	Walcott Glacier	Vanda Station (Old)	78012.48	Yes
MCMEH-B000053	1974	Lake Vanda DVDP4	Asgard Hut	7313.08	Yes
MCMEH-B000053	1974	Lake Vanda DVDP4	Brownworth Hut	30082.46	Yes
MCMEH-B000053	1974	Lake Vanda DVDP4	Bull Pass Huts	6912.86	No
MCMEH-B000053	1974	Lake Vanda DVDP4	F6 Camp	41242.62	No
MCMEH-B000053	1974	Lake Vanda DVDP4	Fryxell SSSI Hut	36510.89	No
MCMEH-B000053	1974	Lake Vanda DVDP4	Lake Bonney Camp (New)	29670.53	No
MCMEH-B000053	1974	Lake Vanda DVDP4	Lake Bonney Camp (Old)	29617.29	Yes
MCMEH-B000053	1974	Lake Vanda DVDP4	Lake Fryxell Camp	38172.04	No
MCMEH-B000053	1974	Lake Vanda DVDP4	Lake Hoare Camp	33445.46	No
MCMEH-B000053	1974	Lake Vanda DVDP4	Lower Wright Hut	28848.33	No
MCMEH-B000053	1974	Lake Vanda DVDP4	Marble Point Refueling Station	52431.66	Yes
MCMEH-B000053	1974	Lake Vanda DVDP4	Meserve Hut	17302.91	Yes
MCMEH-B000053	1974	Lake Vanda DVDP4	Miers Hut	82289.96	No
MCMEH-B000053	1974	Lake Vanda DVDP4	New Harbor Camp	47001.96	No
MCMEH-B000053	1974	Lake Vanda DVDP4	Vanda Station (New)	2289.74	No
MCMEH-B000053	1974	Lake Vanda DVDP4	Vanda Station (Old)	2282.97	Yes
MCMEH-B000054	1976	Canada Glacier DVDP7	Asgard Hut	35678.21	Yes
MCMEH-B000054	1976	Canada Glacier DVDP7	Brownworth Hut	20756.97	Yes
MCMEH-B000054	1976	Canada Glacier DVDP7	Bull Pass Huts	30885.49	No
MCMEH-B000054	1976	Canada Glacier DVDP7	F6 Camp	4801.94	No
MCMEH-B000054	1976	Canada Glacier DVDP7	Fryxell SSSI Hut	360.94	No
MCMEH-B000054	1976	Canada Glacier DVDP7	Lake Bonney Camp (New)	18140.96	No
MCMEH-B000054	1976	Canada Glacier DVDP7	Lake Bonney Camp (Old)	16323.11	Yes
MCMEH-B000054	1976	Canada Glacier DVDP7	Lake Fryxell Camp	2058.07	No
MCMEH-B000054	1976	Canada Glacier DVDP7	Lake Hoare Camp	3854.85	No
MCMEH-B000054	1976	Canada Glacier DVDP7	Lower Wright Hut	21980.68	No
MCMEH-B000054	1976	Canada Glacier DVDP7	Marble Point Refueling Station	27238.15	Yes
MCMEH-B000054	1976	Canada Glacier DVDP7	Meserve Hut	21762.44	Yes
MCMEH-B000054	1976	Canada Glacier DVDP7	Miers Hut	56528.86	No
MCMEH-B000054	1976	Canada Glacier DVDP7	New Harbor Camp	11865.28	No
MCMEH-B000054	1976	Canada Glacier DVDP7	Vanda Station (New)	35045.26	No
MCMEH-B000054	1976	Canada Glacier DVDP7	Vanda Station (Old)	34876.4	Yes
MCMEH-B000054	1976	Commonwealth DVDP11	Asgard Hut	44242.52	Yes
MCMEH-B000054	1976	Commonwealth DVDP11	Brownworth Hut	22848.52	Yes
MCMEH-B000054	1976	Commonwealth DVDP11	Bull Pass Huts	38327.93	No
MCMEH-B000054	1976	Commonwealth DVDP11	F6 Camp	4445.73	No
MCMEH-B000054	1976	Commonwealth DVDP11	Fryxell SSSI Hut	9347.87	No
MCMEH-B000054	1976	Commonwealth DVDP11	Lake Bonney Camp (New)	26945.76	No
MCMEH-B000054	1976	Commonwealth DVDP11	Lake Bonney Camp (Old)	25180.92	Yes
MCMEH-B000054	1976	Commonwealth DVDP11	Lake Fryxell Camp	7189.35	No
MCMEH-B000054	1976	Commonwealth DVDP11	Lake Hoare Camp	12961.19	No
MCMEH-B000054	1976	Commonwealth DVDP11	Lower Wright Hut	24441.41	No
MCMEH-B000054	1976	Commonwealth DVDP11	Marble Point Refueling Station	20692.59	Yes
MCMEH-B000054	1976	Commonwealth DVDP11	Meserve Hut	28379.24	Yes
MCMEH-B000054	1976	Commonwealth DVDP11	Miers Hut	57565.39	No
MCMEH-B000054	1976	Commonwealth DVDP11	New Harbor Camp	2749.82	No
MCMEH-B000054	1976	Commonwealth DVDP11	Vanda Station (New)	42742.5	No
MCMEH-B000054	1976	Commonwealth DVDP11	Vanda Station (Old)	42606.8	Yes
MCMEH-B000054	1976	Don Juan Pond DVDP5-13	Asgard Hut	10060.19	Yes
MCMEH-B000054	1976	Don Juan Pond DVDP5-13	Brownworth Hut	40482.16	Yes
MCMEH-B000054	1976	Don Juan Pond DVDP5-13	Bull Pass Huts	17257.65	No
MCMEH-B000054	1976	Don Juan Pond DVDP5-13	F6 Camp	50086.4	No
MCMEH-B000054	1976	Don Juan Pond DVDP5-13	Fryxell SSSI Hut	45158.62	No
MCMEH-B000054	1976	Don Juan Pond DVDP5-13	Lake Bonney Camp (New)	34992.82	No
MCMEH-B000054	1976	Don Juan Pond DVDP5-13	Lake Bonney Camp (Old)	35442.92	Yes
MCMEH-B000054	1976	Don Juan Pond DVDP5-13	Lake Fryxell Camp	47001.62	No
MCMEH-B000054	1976	Don Juan Pond DVDP5-13	Lake Hoare Camp	41835.67	No
MCMEH-B000054	1976	Don Juan Pond DVDP5-13	Lower Wright Hut	39264.4	No
MCMEH-B000054	1976	Don Juan Pond DVDP5-13	Marble Point Refueling Station	62745.04	Yes
MCMEH-B000054	1976	Don Juan Pond DVDP5-13	Meserve Hut	27450.91	Yes
MCMEH-B000054	1976	Don Juan Pond DVDP5-13	Miers Hut	85752.62	No
MCMEH-B000054	1976	Don Juan Pond DVDP5-13	New Harbor Camp	56270.78	No
MCMEH-B000054	1976	Don Juan Pond DVDP5-13	Vanda Station (New)	12709	No
MCMEH-B000054	1976	Don Juan Pond DVDP5-13	Vanda Station (Old)	12678.94	Yes
MCMEH-B000054	1976	Lake Bonney Camp	Asgard Hut	25138.99	Yes
MCMEH-B000054	1976	Lake Bonney Camp	Brownworth Hut	31426.17	Yes
MCMEH-B000054	1976	Lake Bonney Camp	Bull Pass Huts	26512.65	No
MCMEH-B000054	1976	Lake Bonney Camp	F6 Camp	22507.38	No
MCMEH-B000054	1976	Lake Bonney Camp	Fryxell SSSI Hut	18036.16	No
MCMEH-B000054	1976	Lake Bonney Camp	Lake Bonney Camp (New)	0	No
MCMEH-B000054	1976	Lake Bonney Camp	Lake Bonney Camp (Old)	1858.42	Yes
MCMEH-B000054	1976	Lake Bonney Camp	Lake Fryxell Camp	20198.29	No
MCMEH-B000054	1976	Lake Bonney Camp	Lake Hoare Camp	14786.8	No
MCMEH-B000054	1976	Lake Bonney Camp	Lower Wright Hut	31783.12	No
MCMEH-B000054	1976	Lake Bonney Camp	Marble Point Refueling Station	44828.45	Yes
MCMEH-B000054	1976	Lake Bonney Camp	Meserve Hut	23104.21	Yes
MCMEH-B000054	1976	Lake Bonney Camp	Miers Hut	52905.5	No
MCMEH-B000054	1976	Lake Bonney Camp	New Harbor Camp	29682.94	No
MCMEH-B000054	1976	Lake Bonney Camp	Vanda Station (New)	28816.55	No
MCMEH-B000054	1976	Lake Bonney Camp	Vanda Station (Old)	28541.56	Yes
MCMEH-B000054	1976	Lake Leon (Lake Hoare) DVDP12	Asgard Hut	31208.63	Yes
MCMEH-B000054	1976	Lake Leon (Lake Hoare) DVDP12	Brownworth Hut	21511.55	Yes
MCMEH-B000054	1976	Lake Leon (Lake Hoare) DVDP12	Bull Pass Huts	27414.25	No
MCMEH-B000054	1976	Lake Leon (Lake Hoare) DVDP12	F6 Camp	9792.63	No
MCMEH-B000054	1976	Lake Leon (Lake Hoare) DVDP12	Fryxell SSSI Hut	4853.88	No
MCMEH-B000054	1976	Lake Leon (Lake Hoare) DVDP12	Lake Bonney Camp (New)	13360.61	No
MCMEH-B000054	1976	Lake Leon (Lake Hoare) DVDP12	Lake Bonney Camp (Old)	11511.98	Yes
MCMEH-B000054	1976	Lake Leon (Lake Hoare) DVDP12	Lake Fryxell Camp	7055.65	No
MCMEH-B000054	1976	Lake Leon (Lake Hoare) DVDP12	Lake Hoare Camp	1437.79	No
MCMEH-B000054	1976	Lake Leon (Lake Hoare) DVDP12	Lower Wright Hut	22426.51	No
MCMEH-B000054	1976	Lake Leon (Lake Hoare) DVDP12	Marble Point Refueling Station	31541.87	Yes
MCMEH-B000054	1976	Lake Leon (Lake Hoare) DVDP12	Meserve Hut	19257.5	Yes
MCMEH-B000054	1976	Lake Leon (Lake Hoare) DVDP12	Miers Hut	56323.14	No
MCMEH-B000054	1976	Lake Leon (Lake Hoare) DVDP12	New Harbor Camp	16906.62	No
MCMEH-B000054	1976	Lake Leon (Lake Hoare) DVDP12	Vanda Station (New)	31307.18	No
MCMEH-B000054	1976	Lake Leon (Lake Hoare) DVDP12	Vanda Station (Old)	31113.51	Yes
MCMEH-B000054	1976	Lake Vida DVDP6	Asgard Hut	24537.76	Yes
MCMEH-B000054	1976	Lake Vida DVDP6	Brownworth Hut	24088.93	Yes
MCMEH-B000054	1976	Lake Vida DVDP6	Bull Pass Huts	15224.57	No
MCMEH-B000054	1976	Lake Vida DVDP6	F6 Camp	43248.96	No
MCMEH-B000054	1976	Lake Vida DVDP6	Fryxell SSSI Hut	39713.99	No
MCMEH-B000054	1976	Lake Vida DVDP6	Lake Bonney Camp (New)	40619.2	No
MCMEH-B000054	1976	Lake Vida DVDP6	Lake Bonney Camp (Old)	39838.52	Yes
MCMEH-B000054	1976	Lake Vida DVDP6	Lake Fryxell Camp	40582.84	No
MCMEH-B000054	1976	Lake Vida DVDP6	Lake Hoare Camp	37839.9	No
MCMEH-B000054	1976	Lake Vida DVDP6	Lower Wright Hut	22388.65	No
MCMEH-B000054	1976	Lake Vida DVDP6	Marble Point Refueling Station	45650.96	Yes
MCMEH-B000054	1976	Lake Vida DVDP6	Meserve Hut	18839	Yes
MCMEH-B000054	1976	Lake Vida DVDP6	Miers Hut	92964.84	No
MCMEH-B000054	1976	Lake Vida DVDP6	New Harbor Camp	46911.97	No
MCMEH-B000054	1976	Lake Vida DVDP6	Vanda Station (New)	16106.85	No
MCMEH-B000054	1976	Lake Vida DVDP6	Vanda Station (Old)	16375.36	Yes
MCMEH-B000054	1976	New Harbor DVDP8-10	Asgard Hut	46707.61	Yes
MCMEH-B000054	1976	New Harbor DVDP8-10	Brownworth Hut	23781.38	Yes
MCMEH-B000054	1976	New Harbor DVDP8-10	Bull Pass Huts	40479.16	No
MCMEH-B000054	1976	New Harbor DVDP8-10	F6 Camp	7171.18	No
MCMEH-B000054	1976	New Harbor DVDP8-10	Fryxell SSSI Hut	12043.84	No
MCMEH-B000054	1976	New Harbor DVDP8-10	Lake Bonney Camp (New)	29663.85	No
MCMEH-B000054	1976	New Harbor DVDP8-10	Lake Bonney Camp (Old)	27902.87	Yes
MCMEH-B000054	1976	New Harbor DVDP8-10	Lake Fryxell Camp	9866.61	No
MCMEH-B000054	1976	New Harbor DVDP8-10	Lake Hoare Camp	15651.97	No
MCMEH-B000054	1976	New Harbor DVDP8-10	Lower Wright Hut	25432.67	No
MCMEH-B000054	1976	New Harbor DVDP8-10	Marble Point Refueling Station	18846.36	Yes
MCMEH-B000054	1976	New Harbor DVDP8-10	Meserve Hut	30378.51	Yes
MCMEH-B000054	1976	New Harbor DVDP8-10	Miers Hut	58508.04	No
MCMEH-B000054	1976	New Harbor DVDP8-10	New Harbor Camp	59.99	No
MCMEH-B000054	1976	New Harbor DVDP8-10	Vanda Station (New)	44950.1	No
MCMEH-B000054	1976	New Harbor DVDP8-10	Vanda Station (Old)	44824.37	Yes
MCMEH-B000054	1976	North Fork Basin DVDP14	Asgard Hut	7254.71	Yes
MCMEH-B000054	1976	North Fork Basin DVDP14	Brownworth Hut	34486.93	Yes
MCMEH-B000054	1976	North Fork Basin DVDP14	Bull Pass Huts	11304.71	No
MCMEH-B000054	1976	North Fork Basin DVDP14	F6 Camp	45098.62	No
MCMEH-B000054	1976	North Fork Basin DVDP14	Fryxell SSSI Hut	40275.97	No
MCMEH-B000054	1976	North Fork Basin DVDP14	Lake Bonney Camp (New)	31951.06	No
MCMEH-B000054	1976	North Fork Basin DVDP14	Lake Bonney Camp (Old)	32120.75	Yes
MCMEH-B000054	1976	North Fork Basin DVDP14	Lake Fryxell Camp	42016.32	No
MCMEH-B000054	1976	North Fork Basin DVDP14	Lake Hoare Camp	37093.06	No
MCMEH-B000054	1976	North Fork Basin DVDP14	Lower Wright Hut	33246.82	No
MCMEH-B000054	1976	North Fork Basin DVDP14	Marble Point Refueling Station	56828	Yes
MCMEH-B000054	1976	North Fork Basin DVDP14	Meserve Hut	21638.93	Yes
MCMEH-B000054	1976	North Fork Basin DVDP14	Miers Hut	83985.54	No
MCMEH-B000054	1976	North Fork Basin DVDP14	New Harbor Camp	51035.79	No
MCMEH-B000054	1976	North Fork Basin DVDP14	Vanda Station (New)	6691.83	No
MCMEH-B000054	1976	North Fork Basin DVDP14	Vanda Station (Old)	6684.49	Yes
MCMEH-B000055	1972	Don Quixote Pond	Asgard Hut	12800.71	Yes
MCMEH-B000055	1972	Don Quixote Pond	Brownworth Hut	41137.62	Yes
MCMEH-B000055	1972	Don Quixote Pond	Bull Pass Huts	18165.71	No
MCMEH-B000055	1972	Don Quixote Pond	F6 Camp	52093.5	No
MCMEH-B000055	1972	Don Quixote Pond	Fryxell SSSI Hut	47239.92	No
MCMEH-B000055	1972	Don Quixote Pond	Lake Bonney Camp (New)	37925.96	No
MCMEH-B000055	1972	Don Quixote Pond	Lake Bonney Camp (Old)	38283.82	Yes
MCMEH-B000055	1972	Don Quixote Pond	Lake Fryxell Camp	49009.03	No
MCMEH-B000055	1972	Don Quixote Pond	Lake Hoare Camp	44009.23	No
MCMEH-B000055	1972	Don Quixote Pond	Lower Wright Hut	39822.51	No
MCMEH-B000055	1972	Don Quixote Pond	Marble Point Refueling Station	63608.03	Yes
MCMEH-B000055	1972	Don Quixote Pond	Meserve Hut	28584.28	Yes
MCMEH-B000055	1972	Don Quixote Pond	Miers Hut	89041.37	No
MCMEH-B000055	1972	Don Quixote Pond	New Harbor Camp	58074.9	No
MCMEH-B000055	1972	Don Quixote Pond	Vanda Station (New)	13497.62	No
MCMEH-B000055	1972	Don Quixote Pond	Vanda Station (Old)	13544.78	Yes
MCMEH-B000055	1972	Lake Fryxell	Asgard Hut	37970.07	Yes
MCMEH-B000055	1972	Lake Fryxell	Brownworth Hut	21073.85	Yes
MCMEH-B000055	1972	Lake Fryxell	Bull Pass Huts	32853.57	No
MCMEH-B000055	1972	Lake Fryxell	F6 Camp	2402.21	No
MCMEH-B000055	1972	Lake Fryxell	Fryxell SSSI Hut	2667.43	No
MCMEH-B000055	1972	Lake Fryxell	Lake Bonney Camp (New)	20411.95	No
MCMEH-B000055	1972	Lake Fryxell	Lake Bonney Camp (Old)	18613.26	Yes
MCMEH-B000055	1972	Lake Fryxell	Lake Fryxell Camp	864.1	No
MCMEH-B000055	1972	Lake Fryxell	Lake Hoare Camp	6274.59	No
MCMEH-B000055	1972	Lake Fryxell	Lower Wright Hut	22423.42	No
MCMEH-B000055	1972	Lake Fryxell	Marble Point Refueling Station	25429.92	Yes
MCMEH-B000055	1972	Lake Fryxell	Meserve Hut	23445.54	Yes
MCMEH-B000055	1972	Lake Fryxell	Miers Hut	56535.17	No
MCMEH-B000055	1972	Lake Fryxell	New Harbor Camp	9450.51	No
MCMEH-B000055	1972	Lake Fryxell	Vanda Station (New)	37094.77	No
MCMEH-B000055	1972	Lake Fryxell	Vanda Station (Old)	36935.05	Yes
MCMEH-B000055	1972	Lake Vanda	Asgard Hut	7057.76	Yes
MCMEH-B000055	1972	Lake Vanda	Brownworth Hut	30407.81	Yes
MCMEH-B000055	1972	Lake Vanda	Bull Pass Huts	7219.29	No
MCMEH-B000055	1972	Lake Vanda	F6 Camp	41437.01	No
MCMEH-B000055	1972	Lake Vanda	Fryxell SSSI Hut	36691.03	No
MCMEH-B000055	1972	Lake Vanda	Lake Bonney Camp (New)	29673.78	No
MCMEH-B000055	1972	Lake Vanda	Lake Bonney Camp (Old)	29643.25	Yes
MCMEH-B000055	1972	Lake Vanda	Lake Fryxell Camp	38364.16	No
MCMEH-B000055	1972	Lake Vanda	Lake Hoare Camp	33608.27	No
MCMEH-B000055	1972	Lake Vanda	Lower Wright Hut	29179.88	No
MCMEH-B000055	1972	Lake Vanda	Marble Point Refueling Station	52742.19	Yes
MCMEH-B000055	1972	Lake Vanda	Meserve Hut	17586.96	Yes
MCMEH-B000055	1972	Lake Vanda	Miers Hut	82251.51	No
MCMEH-B000055	1972	Lake Vanda	New Harbor Camp	47225.17	No
MCMEH-B000055	1972	Lake Vanda	Vanda Station (New)	2625.66	No
MCMEH-B000055	1972	Lake Vanda	Vanda Station (Old)	2599.39	Yes
MCMEH-B000055	1972	Lake Vida	Asgard Hut	24415.91	Yes
MCMEH-B000055	1972	Lake Vida	Brownworth Hut	20897.27	Yes
MCMEH-B000055	1972	Lake Vida	Bull Pass Huts	14231.2	No
MCMEH-B000055	1972	Lake Vida	F6 Camp	40214.21	No
MCMEH-B000055	1972	Lake Vida	Fryxell SSSI Hut	36783.75	No
MCMEH-B000055	1972	Lake Vida	Lake Bonney Camp (New)	38574.28	No
MCMEH-B000055	1972	Lake Vida	Lake Bonney Camp (Old)	37691.35	Yes
MCMEH-B000055	1972	Lake Vida	Lake Fryxell Camp	37589.67	No
MCMEH-B000055	1972	Lake Vida	Lake Hoare Camp	35026.39	No
MCMEH-B000055	1972	Lake Vida	Lower Wright Hut	19198.57	No
MCMEH-B000055	1972	Lake Vida	Marble Point Refueling Station	42556.5	Yes
MCMEH-B000055	1972	Lake Vida	Meserve Hut	16233.26	Yes
MCMEH-B000055	1972	Lake Vida	Miers Hut	90588.85	No
MCMEH-B000055	1972	Lake Vida	New Harbor Camp	43765.99	No
MCMEH-B000055	1972	Lake Vida	Vanda Station (New)	16028.3	No
MCMEH-B000055	1972	Lake Vida	Vanda Station (Old)	16263.87	Yes
MCMEH-B000055	1972	New Harbor	Asgard Hut	54484.19	Yes
MCMEH-B000055	1972	New Harbor	Brownworth Hut	31622.46	Yes
MCMEH-B000055	1972	New Harbor	Bull Pass Huts	48647.52	No
MCMEH-B000055	1972	New Harbor	F6 Camp	14164.98	No
MCMEH-B000055	1972	New Harbor	Fryxell SSSI Hut	19216.88	No
MCMEH-B000055	1972	New Harbor	Lake Bonney Camp (New)	35539.73	No
MCMEH-B000055	1972	New Harbor	Lake Bonney Camp (Old)	33914.84	Yes
MCMEH-B000055	1972	New Harbor	Lake Fryxell Camp	17215.74	No
MCMEH-B000055	1972	New Harbor	Lake Hoare Camp	22769.37	No
MCMEH-B000055	1972	New Harbor	Lower Wright Hut	33308.69	No
MCMEH-B000055	1972	New Harbor	Marble Point Refueling Station	21366.52	Yes
MCMEH-B000055	1972	New Harbor	Meserve Hut	38610.83	Yes
MCMEH-B000055	1972	New Harbor	Miers Hut	55623.86	No
MCMEH-B000055	1972	New Harbor	New Harbor Camp	8198.6	No
MCMEH-B000055	1972	New Harbor	Vanda Station (New)	53078.86	No
MCMEH-B000055	1972	New Harbor	Vanda Station (Old)	52944.94	Yes
MCMEH-B000057	1975	Commonwealth DVDP11	Asgard Hut	44242.52	Yes
MCMEH-B000057	1975	Commonwealth DVDP11	Brownworth Hut	22848.52	Yes
MCMEH-B000057	1975	Commonwealth DVDP11	Bull Pass Huts	38327.93	No
MCMEH-B000057	1975	Commonwealth DVDP11	F6 Camp	4445.73	No
MCMEH-B000057	1975	Commonwealth DVDP11	Fryxell SSSI Hut	9347.87	No
MCMEH-B000057	1975	Commonwealth DVDP11	Lake Bonney Camp (New)	26945.76	No
MCMEH-B000057	1975	Commonwealth DVDP11	Lake Bonney Camp (Old)	25180.92	Yes
MCMEH-B000057	1975	Commonwealth DVDP11	Lake Fryxell Camp	7189.35	No
MCMEH-B000057	1975	Commonwealth DVDP11	Lake Hoare Camp	12961.19	No
MCMEH-B000057	1975	Commonwealth DVDP11	Lower Wright Hut	24441.41	No
MCMEH-B000057	1975	Commonwealth DVDP11	Marble Point Refueling Station	20692.59	Yes
MCMEH-B000057	1975	Commonwealth DVDP11	Meserve Hut	28379.24	Yes
MCMEH-B000057	1975	Commonwealth DVDP11	Miers Hut	57565.39	No
MCMEH-B000057	1975	Commonwealth DVDP11	New Harbor Camp	2749.82	No
MCMEH-B000057	1975	Commonwealth DVDP11	Vanda Station (New)	42742.5	No
MCMEH-B000057	1975	Commonwealth DVDP11	Vanda Station (Old)	42606.8	Yes
MCMEH-B000057	1975	Don Juan Pond DVDP5-13	Asgard Hut	10060.19	Yes
MCMEH-B000057	1975	Don Juan Pond DVDP5-13	Brownworth Hut	40482.16	Yes
MCMEH-B000057	1975	Don Juan Pond DVDP5-13	Bull Pass Huts	17257.65	No
MCMEH-B000057	1975	Don Juan Pond DVDP5-13	F6 Camp	50086.4	No
MCMEH-B000057	1975	Don Juan Pond DVDP5-13	Fryxell SSSI Hut	45158.62	No
MCMEH-B000057	1975	Don Juan Pond DVDP5-13	Lake Bonney Camp (New)	34992.82	No
MCMEH-B000057	1975	Don Juan Pond DVDP5-13	Lake Bonney Camp (Old)	35442.92	Yes
MCMEH-B000057	1975	Don Juan Pond DVDP5-13	Lake Fryxell Camp	47001.62	No
MCMEH-B000057	1975	Don Juan Pond DVDP5-13	Lake Hoare Camp	41835.67	No
MCMEH-B000057	1975	Don Juan Pond DVDP5-13	Lower Wright Hut	39264.4	No
MCMEH-B000057	1975	Don Juan Pond DVDP5-13	Marble Point Refueling Station	62745.04	Yes
MCMEH-B000057	1975	Don Juan Pond DVDP5-13	Meserve Hut	27450.91	Yes
MCMEH-B000057	1975	Don Juan Pond DVDP5-13	Miers Hut	85752.62	No
MCMEH-B000057	1975	Don Juan Pond DVDP5-13	New Harbor Camp	56270.78	No
MCMEH-B000057	1975	Don Juan Pond DVDP5-13	Vanda Station (New)	12709	No
MCMEH-B000057	1975	Don Juan Pond DVDP5-13	Vanda Station (Old)	12678.94	Yes
MCMEH-B000057	1975	New Harbor DVDP8-10	Asgard Hut	46707.61	Yes
MCMEH-B000057	1975	New Harbor DVDP8-10	Brownworth Hut	23781.38	Yes
MCMEH-B000057	1975	New Harbor DVDP8-10	Bull Pass Huts	40479.16	No
MCMEH-B000057	1975	New Harbor DVDP8-10	F6 Camp	7171.18	No
MCMEH-B000057	1975	New Harbor DVDP8-10	Fryxell SSSI Hut	12043.84	No
MCMEH-B000057	1975	New Harbor DVDP8-10	Lake Bonney Camp (New)	29663.85	No
MCMEH-B000057	1975	New Harbor DVDP8-10	Lake Bonney Camp (Old)	27902.87	Yes
MCMEH-B000057	1975	New Harbor DVDP8-10	Lake Fryxell Camp	9866.61	No
MCMEH-B000057	1975	New Harbor DVDP8-10	Lake Hoare Camp	15651.97	No
MCMEH-B000057	1975	New Harbor DVDP8-10	Lower Wright Hut	25432.67	No
MCMEH-B000057	1975	New Harbor DVDP8-10	Marble Point Refueling Station	18846.36	Yes
MCMEH-B000057	1975	New Harbor DVDP8-10	Meserve Hut	30378.51	Yes
MCMEH-B000057	1975	New Harbor DVDP8-10	Miers Hut	58508.04	No
MCMEH-B000057	1975	New Harbor DVDP8-10	New Harbor Camp	59.99	No
MCMEH-B000057	1975	New Harbor DVDP8-10	Vanda Station (New)	44950.1	No
MCMEH-B000057	1975	New Harbor DVDP8-10	Vanda Station (Old)	44824.37	Yes
MCMEH-B000057	1975	North Fork Basin DVDP14	Asgard Hut	7254.71	Yes
MCMEH-B000057	1975	North Fork Basin DVDP14	Brownworth Hut	34486.93	Yes
MCMEH-B000057	1975	North Fork Basin DVDP14	Bull Pass Huts	11304.71	No
MCMEH-B000057	1975	North Fork Basin DVDP14	F6 Camp	45098.62	No
MCMEH-B000057	1975	North Fork Basin DVDP14	Fryxell SSSI Hut	40275.97	No
MCMEH-B000057	1975	North Fork Basin DVDP14	Lake Bonney Camp (New)	31951.06	No
MCMEH-B000057	1975	North Fork Basin DVDP14	Lake Bonney Camp (Old)	32120.75	Yes
MCMEH-B000057	1975	North Fork Basin DVDP14	Lake Fryxell Camp	42016.32	No
MCMEH-B000057	1975	North Fork Basin DVDP14	Lake Hoare Camp	37093.06	No
MCMEH-B000057	1975	North Fork Basin DVDP14	Lower Wright Hut	33246.82	No
MCMEH-B000057	1975	North Fork Basin DVDP14	Marble Point Refueling Station	56828	Yes
MCMEH-B000057	1975	North Fork Basin DVDP14	Meserve Hut	21638.93	Yes
MCMEH-B000057	1975	North Fork Basin DVDP14	Miers Hut	83985.54	No
MCMEH-B000057	1975	North Fork Basin DVDP14	New Harbor Camp	51035.79	No
MCMEH-B000057	1975	North Fork Basin DVDP14	Vanda Station (New)	6691.83	No
MCMEH-B000057	1975	North Fork Basin DVDP14	Vanda Station (Old)	6684.49	Yes
MCMEH-B000061	1965	Lake Bonney	Asgard Hut	24151.34	No
MCMEH-B000061	1965	Lake Bonney	Brownworth Hut	32075.33	No
MCMEH-B000061	1965	Lake Bonney	Bull Pass Huts	26050.39	No
MCMEH-B000061	1965	Lake Bonney	F6 Camp	23856.91	No
MCMEH-B000061	1965	Lake Bonney	Fryxell SSSI Hut	19326.16	No
MCMEH-B000061	1965	Lake Bonney	Lake Bonney Camp (New)	1425.56	No
MCMEH-B000061	1965	Lake Bonney	Lake Bonney Camp (Old)	3122.54	Yes
MCMEH-B000061	1965	Lake Bonney	Lake Fryxell Camp	21499.95	No
MCMEH-B000061	1965	Lake Bonney	Lake Hoare Camp	16017.31	No
MCMEH-B000061	1965	Lake Bonney	Lower Wright Hut	32364.38	No
MCMEH-B000061	1965	Lake Bonney	Marble Point Refueling Station	45989.28	Yes
MCMEH-B000061	1965	Lake Bonney	Meserve Hut	23213.34	No
MCMEH-B000061	1965	Lake Bonney	Miers Hut	53479.26	No
MCMEH-B000061	1965	Lake Bonney	New Harbor Camp	31040.04	No
MCMEH-B000061	1965	Lake Bonney	Vanda Station (New)	28157.32	No
MCMEH-B000061	1965	Lake Bonney	Vanda Station (Old)	27876.89	No
MCMEH-B000061	1965	Lake Fryxell	Asgard Hut	37970.07	No
MCMEH-B000061	1965	Lake Fryxell	Brownworth Hut	21073.85	No
MCMEH-B000061	1965	Lake Fryxell	Bull Pass Huts	32853.57	No
MCMEH-B000061	1965	Lake Fryxell	F6 Camp	2402.21	No
MCMEH-B000061	1965	Lake Fryxell	Fryxell SSSI Hut	2667.43	No
MCMEH-B000061	1965	Lake Fryxell	Lake Bonney Camp (New)	20411.95	No
MCMEH-B000061	1965	Lake Fryxell	Lake Bonney Camp (Old)	18613.26	Yes
MCMEH-B000061	1965	Lake Fryxell	Lake Fryxell Camp	864.1	No
MCMEH-B000061	1965	Lake Fryxell	Lake Hoare Camp	6274.59	No
MCMEH-B000061	1965	Lake Fryxell	Lower Wright Hut	22423.42	No
MCMEH-B000061	1965	Lake Fryxell	Marble Point Refueling Station	25429.92	Yes
MCMEH-B000061	1965	Lake Fryxell	Meserve Hut	23445.54	No
MCMEH-B000061	1965	Lake Fryxell	Miers Hut	56535.17	No
MCMEH-B000061	1965	Lake Fryxell	New Harbor Camp	9450.51	No
MCMEH-B000061	1965	Lake Fryxell	Vanda Station (New)	37094.77	No
MCMEH-B000061	1965	Lake Fryxell	Vanda Station (Old)	36935.05	No
MCMEH-B000061	1965	Lake Vanda	Asgard Hut	7057.76	No
MCMEH-B000061	1965	Lake Vanda	Brownworth Hut	30407.81	No
MCMEH-B000061	1965	Lake Vanda	Bull Pass Huts	7219.29	No
MCMEH-B000061	1965	Lake Vanda	F6 Camp	41437.01	No
MCMEH-B000061	1965	Lake Vanda	Fryxell SSSI Hut	36691.03	No
MCMEH-B000061	1965	Lake Vanda	Lake Bonney Camp (New)	29673.78	No
MCMEH-B000061	1965	Lake Vanda	Lake Bonney Camp (Old)	29643.25	Yes
MCMEH-B000061	1965	Lake Vanda	Lake Fryxell Camp	38364.16	No
MCMEH-B000061	1965	Lake Vanda	Lake Hoare Camp	33608.27	No
MCMEH-B000061	1965	Lake Vanda	Lower Wright Hut	29179.88	No
MCMEH-B000061	1965	Lake Vanda	Marble Point Refueling Station	52742.19	Yes
MCMEH-B000061	1965	Lake Vanda	Meserve Hut	17586.96	No
MCMEH-B000061	1965	Lake Vanda	Miers Hut	82251.51	No
MCMEH-B000061	1965	Lake Vanda	New Harbor Camp	47225.17	No
MCMEH-B000061	1965	Lake Vanda	Vanda Station (New)	2625.66	No
MCMEH-B000061	1965	Lake Vanda	Vanda Station (Old)	2599.39	No
MCMEH-B000061	1965	Taylor Glacier	Asgard Hut	22018.38	No
MCMEH-B000061	1965	Taylor Glacier	Brownworth Hut	54950.91	No
MCMEH-B000061	1965	Taylor Glacier	Bull Pass Huts	33034.54	No
MCMEH-B000061	1965	Taylor Glacier	F6 Camp	57972.51	No
MCMEH-B000061	1965	Taylor Glacier	Fryxell SSSI Hut	52942.78	No
MCMEH-B000061	1965	Taylor Glacier	Lake Bonney Camp (New)	37310.66	No
MCMEH-B000061	1965	Taylor Glacier	Lake Bonney Camp (Old)	38613.21	Yes
MCMEH-B000061	1965	Taylor Glacier	Lake Fryxell Camp	55091.07	No
MCMEH-B000061	1965	Taylor Glacier	Lake Hoare Camp	49329.33	No
MCMEH-B000061	1965	Taylor Glacier	Lower Wright Hut	54105.61	No
MCMEH-B000061	1965	Taylor Glacier	Marble Point Refueling Station	75636.12	Yes
MCMEH-B000061	1965	Taylor Glacier	Meserve Hut	41251.48	No
MCMEH-B000061	1965	Taylor Glacier	Miers Hut	79679.07	No
MCMEH-B000061	1965	Taylor Glacier	New Harbor Camp	64981.01	No
MCMEH-B000061	1965	Taylor Glacier	Vanda Station (New)	29527.02	No
MCMEH-B000061	1965	Taylor Glacier	Vanda Station (Old)	29352.36	No
MCMEH-B000061	1965	Wilson Piedmont Glacier	Asgard Hut	48362.89	No
MCMEH-B000061	1965	Wilson Piedmont Glacier	Brownworth Hut	15547.08	No
MCMEH-B000061	1965	Wilson Piedmont Glacier	Bull Pass Huts	38725.47	No
MCMEH-B000061	1965	Wilson Piedmont Glacier	F6 Camp	22879.35	No
MCMEH-B000061	1965	Wilson Piedmont Glacier	Fryxell SSSI Hut	24692.74	No
MCMEH-B000061	1965	Wilson Piedmont Glacier	Lake Bonney Camp (New)	41129.03	No
MCMEH-B000061	1965	Wilson Piedmont Glacier	Lake Bonney Camp (Old)	39290.51	Yes
MCMEH-B000061	1965	Wilson Piedmont Glacier	Lake Fryxell Camp	23144.37	No
MCMEH-B000061	1965	Wilson Piedmont Glacier	Lake Hoare Camp	26920.16	No
MCMEH-B000061	1965	Wilson Piedmont Glacier	Lower Wright Hut	16919.69	No
MCMEH-B000061	1965	Wilson Piedmont Glacier	Marble Point Refueling Station	7427.47	Yes
MCMEH-B000061	1965	Wilson Piedmont Glacier	Meserve Hut	28810.66	No
MCMEH-B000061	1965	Wilson Piedmont Glacier	Miers Hut	78046.43	No
MCMEH-B000061	1965	Wilson Piedmont Glacier	New Harbor Camp	19620.49	No
MCMEH-B000061	1965	Wilson Piedmont Glacier	Vanda Station (New)	43318.96	No
MCMEH-B000061	1965	Wilson Piedmont Glacier	Vanda Station (Old)	43324.71	No
MCMEH-B000062	1972	Don Juan Pond	Asgard Hut	9837.53	Yes
MCMEH-B000062	1972	Don Juan Pond	Brownworth Hut	40232.79	Yes
MCMEH-B000062	1972	Don Juan Pond	Bull Pass Huts	17007.35	No
MCMEH-B000062	1972	Don Juan Pond	F6 Camp	49841.56	No
MCMEH-B000062	1972	Don Juan Pond	Fryxell SSSI Hut	44915.49	No
MCMEH-B000062	1972	Don Juan Pond	Lake Bonney Camp (New)	34793.55	No
MCMEH-B000062	1972	Don Juan Pond	Lake Bonney Camp (Old)	35235.85	Yes
MCMEH-B000062	1972	Don Juan Pond	Lake Fryxell Camp	46756.67	No
MCMEH-B000062	1972	Don Juan Pond	Lake Hoare Camp	41595.04	No
MCMEH-B000062	1972	Don Juan Pond	Lower Wright Hut	39016.55	No
MCMEH-B000062	1972	Don Juan Pond	Marble Point Refueling Station	62492.84	Yes
MCMEH-B000062	1972	Don Juan Pond	Meserve Hut	27197.7	Yes
MCMEH-B000062	1972	Don Juan Pond	Miers Hut	85602.83	No
MCMEH-B000062	1972	Don Juan Pond	New Harbor Camp	56021.95	No
MCMEH-B000062	1972	Don Juan Pond	Vanda Station (New)	12462.29	No
MCMEH-B000062	1972	Don Juan Pond	Vanda Station (Old)	12430.89	Yes
MCMEH-B000062	1972	Lake Fryxell Camp	Asgard Hut	37281.77	Yes
MCMEH-B000062	1972	Lake Fryxell Camp	Brownworth Hut	20287.33	Yes
MCMEH-B000062	1972	Lake Fryxell Camp	Bull Pass Huts	32047.01	No
MCMEH-B000062	1972	Lake Fryxell Camp	F6 Camp	3085.85	No
MCMEH-B000062	1972	Lake Fryxell Camp	Fryxell SSSI Hut	2202.45	No
MCMEH-B000062	1972	Lake Fryxell Camp	Lake Bonney Camp (New)	20198.29	No
MCMEH-B000062	1972	Lake Fryxell Camp	Lake Bonney Camp (Old)	18381.14	Yes
MCMEH-B000062	1972	Lake Fryxell Camp	Lake Fryxell Camp	0	No
MCMEH-B000062	1972	Lake Fryxell Camp	Lake Hoare Camp	5788.35	No
MCMEH-B000062	1972	Lake Fryxell Camp	Lower Wright Hut	21619.94	No
MCMEH-B000062	1972	Lake Fryxell Camp	Marble Point Refueling Station	25312.22	Yes
MCMEH-B000062	1972	Lake Fryxell Camp	Meserve Hut	22599.04	Yes
MCMEH-B000062	1972	Lake Fryxell Camp	Miers Hut	57235.25	No
MCMEH-B000062	1972	Lake Fryxell Camp	New Harbor Camp	9898.49	No
MCMEH-B000062	1972	Lake Fryxell Camp	Vanda Station (New)	36306.82	No
MCMEH-B000062	1972	Lake Fryxell Camp	Vanda Station (Old)	36149.62	Yes
MCMEH-B000062	1972	Lake Vida	Asgard Hut	24415.91	Yes
MCMEH-B000062	1972	Lake Vida	Brownworth Hut	20897.27	Yes
MCMEH-B000062	1972	Lake Vida	Bull Pass Huts	14231.2	No
MCMEH-B000062	1972	Lake Vida	F6 Camp	40214.21	No
MCMEH-B000062	1972	Lake Vida	Fryxell SSSI Hut	36783.75	No
MCMEH-B000062	1972	Lake Vida	Lake Bonney Camp (New)	38574.28	No
MCMEH-B000062	1972	Lake Vida	Lake Bonney Camp (Old)	37691.35	Yes
MCMEH-B000062	1972	Lake Vida	Lake Fryxell Camp	37589.67	No
MCMEH-B000062	1972	Lake Vida	Lake Hoare Camp	35026.39	No
MCMEH-B000062	1972	Lake Vida	Lower Wright Hut	19198.57	No
MCMEH-B000062	1972	Lake Vida	Marble Point Refueling Station	42556.5	Yes
MCMEH-B000062	1972	Lake Vida	Meserve Hut	16233.26	Yes
MCMEH-B000062	1972	Lake Vida	Miers Hut	90588.85	No
MCMEH-B000062	1972	Lake Vida	New Harbor Camp	43765.99	No
MCMEH-B000062	1972	Lake Vida	Vanda Station (New)	16028.3	No
MCMEH-B000062	1972	Lake Vida	Vanda Station (Old)	16263.87	Yes
MCMEH-B000063	1971	Meserve Glacier	Asgard Hut	19805.55	Yes
MCMEH-B000063	1971	Meserve Glacier	Brownworth Hut	15216.84	Yes
MCMEH-B000063	1971	Meserve Glacier	Bull Pass Huts	12866.18	No
MCMEH-B000063	1971	Meserve Glacier	F6 Camp	22214.19	No
MCMEH-B000063	1971	Meserve Glacier	Fryxell SSSI Hut	17736.28	No
MCMEH-B000063	1971	Meserve Glacier	Lake Bonney Camp (New)	18692.03	No
MCMEH-B000063	1971	Meserve Glacier	Lake Bonney Camp (Old)	17488.84	Yes
MCMEH-B000063	1971	Meserve Glacier	Lake Fryxell Camp	19188.55	No
MCMEH-B000063	1971	Meserve Glacier	Lake Hoare Camp	15130.78	No
MCMEH-B000063	1971	Meserve Glacier	Lower Wright Hut	14892.33	No
MCMEH-B000063	1971	Meserve Glacier	Marble Point Refueling Station	35132.15	Yes
MCMEH-B000063	1971	Meserve Glacier	Meserve Hut	4592.78	Yes
MCMEH-B000063	1971	Meserve Glacier	Miers Hut	69823.26	No
MCMEH-B000063	1971	Meserve Glacier	New Harbor Camp	27788.49	No
MCMEH-B000063	1971	Meserve Glacier	Vanda Station (New)	17229.13	No
MCMEH-B000063	1971	Meserve Glacier	Vanda Station (Old)	17095	Yes
MCMEH-B000064	1965	Taylor Glacier	Asgard Hut	22018.38	No
MCMEH-B000064	1965	Taylor Glacier	Brownworth Hut	54950.91	No
MCMEH-B000064	1965	Taylor Glacier	Bull Pass Huts	33034.54	No
MCMEH-B000064	1965	Taylor Glacier	F6 Camp	57972.51	No
MCMEH-B000064	1965	Taylor Glacier	Fryxell SSSI Hut	52942.78	No
MCMEH-B000064	1965	Taylor Glacier	Lake Bonney Camp (New)	37310.66	No
MCMEH-B000064	1965	Taylor Glacier	Lake Bonney Camp (Old)	38613.21	Yes
MCMEH-B000064	1965	Taylor Glacier	Lake Fryxell Camp	55091.07	No
MCMEH-B000064	1965	Taylor Glacier	Lake Hoare Camp	49329.33	No
MCMEH-B000064	1965	Taylor Glacier	Lower Wright Hut	54105.61	No
MCMEH-B000064	1965	Taylor Glacier	Marble Point Refueling Station	75636.12	Yes
MCMEH-B000064	1965	Taylor Glacier	Meserve Hut	41251.48	No
MCMEH-B000064	1965	Taylor Glacier	Miers Hut	79679.07	No
MCMEH-B000064	1965	Taylor Glacier	New Harbor Camp	64981.01	No
MCMEH-B000064	1965	Taylor Glacier	Vanda Station (New)	29527.02	No
MCMEH-B000064	1965	Taylor Glacier	Vanda Station (Old)	29352.36	No
MCMEH-B000067	1975	Lake Bonney	Asgard Hut	24151.34	Yes
MCMEH-B000067	1975	Lake Bonney	Brownworth Hut	32075.33	Yes
MCMEH-B000067	1975	Lake Bonney	Bull Pass Huts	26050.39	No
MCMEH-B000067	1975	Lake Bonney	F6 Camp	23856.91	No
MCMEH-B000067	1975	Lake Bonney	Fryxell SSSI Hut	19326.16	No
MCMEH-B000067	1975	Lake Bonney	Lake Bonney Camp (New)	1425.56	No
MCMEH-B000067	1975	Lake Bonney	Lake Bonney Camp (Old)	3122.54	Yes
MCMEH-B000067	1975	Lake Bonney	Lake Fryxell Camp	21499.95	No
MCMEH-B000067	1975	Lake Bonney	Lake Hoare Camp	16017.31	No
MCMEH-B000067	1975	Lake Bonney	Lower Wright Hut	32364.38	No
MCMEH-B000067	1975	Lake Bonney	Marble Point Refueling Station	45989.28	Yes
MCMEH-B000067	1975	Lake Bonney	Meserve Hut	23213.34	Yes
MCMEH-B000067	1975	Lake Bonney	Miers Hut	53479.26	No
MCMEH-B000067	1975	Lake Bonney	New Harbor Camp	31040.04	No
MCMEH-B000067	1975	Lake Bonney	Vanda Station (New)	28157.32	No
MCMEH-B000067	1975	Lake Bonney	Vanda Station (Old)	27876.89	Yes
MCMEH-B000067	1975	Lake Vanda	Asgard Hut	7057.76	Yes
MCMEH-B000067	1975	Lake Vanda	Brownworth Hut	30407.81	Yes
MCMEH-B000067	1975	Lake Vanda	Bull Pass Huts	7219.29	No
MCMEH-B000067	1975	Lake Vanda	F6 Camp	41437.01	No
MCMEH-B000067	1975	Lake Vanda	Fryxell SSSI Hut	36691.03	No
MCMEH-B000067	1975	Lake Vanda	Lake Bonney Camp (New)	29673.78	No
MCMEH-B000067	1975	Lake Vanda	Lake Bonney Camp (Old)	29643.25	Yes
MCMEH-B000067	1975	Lake Vanda	Lake Fryxell Camp	38364.16	No
MCMEH-B000067	1975	Lake Vanda	Lake Hoare Camp	33608.27	No
MCMEH-B000067	1975	Lake Vanda	Lower Wright Hut	29179.88	No
MCMEH-B000067	1975	Lake Vanda	Marble Point Refueling Station	52742.19	Yes
MCMEH-B000067	1975	Lake Vanda	Meserve Hut	17586.96	Yes
MCMEH-B000067	1975	Lake Vanda	Miers Hut	82251.51	No
MCMEH-B000067	1975	Lake Vanda	New Harbor Camp	47225.17	No
MCMEH-B000067	1975	Lake Vanda	Vanda Station (New)	2625.66	No
MCMEH-B000067	1975	Lake Vanda	Vanda Station (Old)	2599.39	Yes
MCMEH-B000068	1962	Lake Vashka	Asgard Hut	29082.61	No
MCMEH-B000068	1962	Lake Vashka	Brownworth Hut	39985.01	No
MCMEH-B000068	1962	Lake Vashka	Bull Pass Huts	25090.58	No
MCMEH-B000068	1962	Lake Vashka	F6 Camp	58146.39	No
MCMEH-B000068	1962	Lake Vashka	Fryxell SSSI Hut	54178.75	No
MCMEH-B000068	1962	Lake Vashka	Lake Bonney Camp (New)	51419.66	No
MCMEH-B000068	1962	Lake Vashka	Lake Bonney Camp (Old)	51087.34	Yes
MCMEH-B000068	1962	Lake Vashka	Lake Fryxell Camp	55313.52	No
MCMEH-B000068	1962	Lake Vashka	Lake Hoare Camp	51843.31	No
MCMEH-B000068	1962	Lake Vashka	Lower Wright Hut	38292.34	No
MCMEH-B000068	1962	Lake Vashka	Marble Point Refueling Station	61483.4	Yes
MCMEH-B000068	1962	Lake Vashka	Meserve Hut	32778.07	No
MCMEH-B000068	1962	Lake Vashka	Miers Hut	104308.33	No
MCMEH-B000068	1962	Lake Vashka	New Harbor Camp	62359.37	No
MCMEH-B000068	1962	Lake Vashka	Vanda Station (New)	22740.89	No
MCMEH-B000068	1962	Lake Vashka	Vanda Station (Old)	23032.08	No
MCMEH-B000068	1962	Lake Vida	Asgard Hut	24415.91	No
MCMEH-B000068	1962	Lake Vida	Brownworth Hut	20897.27	No
MCMEH-B000068	1962	Lake Vida	Bull Pass Huts	14231.2	No
MCMEH-B000068	1962	Lake Vida	F6 Camp	40214.21	No
MCMEH-B000068	1962	Lake Vida	Fryxell SSSI Hut	36783.75	No
MCMEH-B000068	1962	Lake Vida	Lake Bonney Camp (New)	38574.28	No
MCMEH-B000068	1962	Lake Vida	Lake Bonney Camp (Old)	37691.35	Yes
MCMEH-B000068	1962	Lake Vida	Lake Fryxell Camp	37589.67	No
MCMEH-B000068	1962	Lake Vida	Lake Hoare Camp	35026.39	No
MCMEH-B000068	1962	Lake Vida	Lower Wright Hut	19198.57	No
MCMEH-B000068	1962	Lake Vida	Marble Point Refueling Station	42556.5	Yes
MCMEH-B000068	1962	Lake Vida	Meserve Hut	16233.26	No
MCMEH-B000068	1962	Lake Vida	Miers Hut	90588.85	No
MCMEH-B000068	1962	Lake Vida	New Harbor Camp	43765.99	No
MCMEH-B000068	1962	Lake Vida	Vanda Station (New)	16028.3	No
MCMEH-B000068	1962	Lake Vida	Vanda Station (Old)	16263.87	No
MCMEH-B000070	1975	Brandau Vent	Asgard Hut	NaN	Yes
MCMEH-B000070	1975	Brandau Vent	Brownworth Hut	NaN	Yes
MCMEH-B000070	1975	Brandau Vent	Bull Pass Huts	NaN	No
MCMEH-B000070	1975	Brandau Vent	F6 Camp	NaN	No
MCMEH-B000070	1975	Brandau Vent	Fryxell SSSI Hut	NaN	No
MCMEH-B000070	1975	Brandau Vent	Lake Bonney Camp (New)	NaN	No
MCMEH-B000070	1975	Brandau Vent	Lake Bonney Camp (Old)	NaN	Yes
MCMEH-B000070	1975	Brandau Vent	Lake Fryxell Camp	NaN	No
MCMEH-B000070	1975	Brandau Vent	Lake Hoare Camp	NaN	No
MCMEH-B000070	1975	Brandau Vent	Lower Wright Hut	NaN	No
MCMEH-B000070	1975	Brandau Vent	Marble Point Refueling Station	NaN	Yes
MCMEH-B000070	1975	Brandau Vent	Meserve Hut	NaN	Yes
MCMEH-B000070	1975	Brandau Vent	Miers Hut	NaN	No
MCMEH-B000070	1975	Brandau Vent	New Harbor Camp	NaN	No
MCMEH-B000070	1975	Brandau Vent	Vanda Station (New)	NaN	No
MCMEH-B000070	1975	Brandau Vent	Vanda Station (Old)	NaN	Yes
MCMEH-B000070	1975	Sollas Glacier	Asgard Hut	29909.81	Yes
MCMEH-B000070	1975	Sollas Glacier	Brownworth Hut	33567.06	Yes
MCMEH-B000070	1975	Sollas Glacier	Bull Pass Huts	31024.51	No
MCMEH-B000070	1975	Sollas Glacier	F6 Camp	21192.9	No
MCMEH-B000070	1975	Sollas Glacier	Fryxell SSSI Hut	17409.52	No
MCMEH-B000070	1975	Sollas Glacier	Lake Bonney Camp (New)	4779.43	No
MCMEH-B000070	1975	Sollas Glacier	Lake Bonney Camp (Old)	4978.63	Yes
MCMEH-B000070	1975	Sollas Glacier	Lake Fryxell Camp	19397.81	No
MCMEH-B000070	1975	Sollas Glacier	Lake Hoare Camp	14762.71	No
MCMEH-B000070	1975	Sollas Glacier	Lower Wright Hut	34136.98	No
MCMEH-B000070	1975	Sollas Glacier	Marble Point Refueling Station	44643.22	Yes
MCMEH-B000070	1975	Sollas Glacier	Meserve Hut	26753.36	Yes
MCMEH-B000070	1975	Sollas Glacier	Miers Hut	48389.81	No
MCMEH-B000070	1975	Sollas Glacier	New Harbor Camp	28158.07	No
MCMEH-B000070	1975	Sollas Glacier	Vanda Station (New)	33499.04	No
MCMEH-B000070	1975	Sollas Glacier	Vanda Station (Old)	33228.11	Yes
MCMEH-B000074	1962	Blood Falls	Asgard Hut	21967.19	No
MCMEH-B000074	1962	Blood Falls	Brownworth Hut	33389.08	No
MCMEH-B000074	1962	Blood Falls	Bull Pass Huts	25022.31	No
MCMEH-B000074	1962	Blood Falls	F6 Camp	26698.27	No
MCMEH-B000074	1962	Blood Falls	Fryxell SSSI Hut	22046.82	No
MCMEH-B000074	1962	Blood Falls	Lake Bonney Camp (New)	4490.67	No
MCMEH-B000074	1962	Blood Falls	Lake Bonney Camp (Old)	6032.88	Yes
MCMEH-B000074	1962	Blood Falls	Lake Fryxell Camp	24238.95	No
MCMEH-B000074	1962	Blood Falls	Lake Hoare Camp	18632.01	No
MCMEH-B000074	1962	Blood Falls	Lower Wright Hut	33532.64	No
MCMEH-B000074	1962	Blood Falls	Marble Point Refueling Station	48370.85	Yes
MCMEH-B000074	1962	Blood Falls	Meserve Hut	23458.24	No
MCMEH-B000074	1962	Blood Falls	Miers Hut	55067.89	No
MCMEH-B000074	1962	Blood Falls	New Harbor Camp	33891.17	No
MCMEH-B000074	1962	Blood Falls	Vanda Station (New)	26677.18	No
MCMEH-B000074	1962	Blood Falls	Vanda Station (Old)	26386.71	No
MCMEH-B000076	1977	Vestfold Hills	Asgard Hut	NaN	Yes
MCMEH-B000076	1977	Vestfold Hills	Brownworth Hut	NaN	Yes
MCMEH-B000076	1977	Vestfold Hills	Bull Pass Huts	NaN	No
MCMEH-B000076	1977	Vestfold Hills	F6 Camp	NaN	No
MCMEH-B000076	1977	Vestfold Hills	Fryxell SSSI Hut	NaN	Yes
MCMEH-B000076	1977	Vestfold Hills	Lake Bonney Camp (New)	NaN	No
MCMEH-B000076	1977	Vestfold Hills	Lake Bonney Camp (Old)	NaN	Yes
MCMEH-B000076	1977	Vestfold Hills	Lake Fryxell Camp	NaN	No
MCMEH-B000076	1977	Vestfold Hills	Lake Hoare Camp	NaN	No
MCMEH-B000076	1977	Vestfold Hills	Lower Wright Hut	NaN	No
MCMEH-B000076	1977	Vestfold Hills	Marble Point Refueling Station	NaN	Yes
MCMEH-B000076	1977	Vestfold Hills	Meserve Hut	NaN	Yes
MCMEH-B000076	1977	Vestfold Hills	Miers Hut	NaN	No
MCMEH-B000076	1977	Vestfold Hills	New Harbor Camp	NaN	No
MCMEH-B000076	1977	Vestfold Hills	Vanda Station (New)	NaN	No
MCMEH-B000076	1977	Vestfold Hills	Vanda Station (Old)	NaN	Yes
MCMEH-B000077	1966	Lake Bonney	Asgard Hut	24151.34	No
MCMEH-B000077	1966	Lake Bonney	Brownworth Hut	32075.33	No
MCMEH-B000077	1966	Lake Bonney	Bull Pass Huts	26050.39	No
MCMEH-B000077	1966	Lake Bonney	F6 Camp	23856.91	No
MCMEH-B000077	1966	Lake Bonney	Fryxell SSSI Hut	19326.16	No
MCMEH-B000077	1966	Lake Bonney	Lake Bonney Camp (New)	1425.56	No
MCMEH-B000077	1966	Lake Bonney	Lake Bonney Camp (Old)	3122.54	Yes
MCMEH-B000077	1966	Lake Bonney	Lake Fryxell Camp	21499.95	No
MCMEH-B000077	1966	Lake Bonney	Lake Hoare Camp	16017.31	No
MCMEH-B000077	1966	Lake Bonney	Lower Wright Hut	32364.38	No
MCMEH-B000077	1966	Lake Bonney	Marble Point Refueling Station	45989.28	Yes
MCMEH-B000077	1966	Lake Bonney	Meserve Hut	23213.34	No
MCMEH-B000077	1966	Lake Bonney	Miers Hut	53479.26	No
MCMEH-B000077	1966	Lake Bonney	New Harbor Camp	31040.04	No
MCMEH-B000077	1966	Lake Bonney	Vanda Station (New)	28157.32	No
MCMEH-B000077	1966	Lake Bonney	Vanda Station (Old)	27876.89	No
MCMEH-B000077	1966	Lake Canopus	Asgard Hut	5401.37	No
MCMEH-B000077	1966	Lake Canopus	Brownworth Hut	31985.98	No
MCMEH-B000077	1966	Lake Canopus	Bull Pass Huts	8761	No
MCMEH-B000077	1966	Lake Canopus	F6 Camp	42101.71	No
MCMEH-B000077	1966	Lake Canopus	Fryxell SSSI Hut	37273.52	No
MCMEH-B000077	1966	Lake Canopus	Lake Bonney Camp (New)	29234.24	No
MCMEH-B000077	1966	Lake Canopus	Lake Bonney Camp (Old)	29331.39	Yes
MCMEH-B000077	1966	Lake Canopus	Lake Fryxell Camp	39018.75	No
MCMEH-B000077	1966	Lake Canopus	Lake Hoare Camp	34089.55	No
MCMEH-B000077	1966	Lake Canopus	Lower Wright Hut	30809.74	No
MCMEH-B000077	1966	Lake Canopus	Marble Point Refueling Station	54189.55	Yes
MCMEH-B000077	1966	Lake Canopus	Meserve Hut	18892.4	No
MCMEH-B000077	1966	Lake Canopus	Miers Hut	81532.86	No
MCMEH-B000077	1966	Lake Canopus	New Harbor Camp	48067.98	No
MCMEH-B000077	1966	Lake Canopus	Vanda Station (New)	4462.53	No
MCMEH-B000077	1966	Lake Canopus	Vanda Station (Old)	4348.38	No
MCMEH-B000077	1966	Lake Chad	Asgard Hut	29003.15	No
MCMEH-B000077	1966	Lake Chad	Brownworth Hut	22384.04	No
MCMEH-B000077	1966	Lake Chad	Bull Pass Huts	25866.61	No
MCMEH-B000077	1966	Lake Chad	F6 Camp	12378.53	No
MCMEH-B000077	1966	Lake Chad	Fryxell SSSI Hut	7452.56	No
MCMEH-B000077	1966	Lake Chad	Lake Bonney Camp (New)	10966.34	No
MCMEH-B000077	1966	Lake Chad	Lake Bonney Camp (Old)	9108.07	Yes
MCMEH-B000077	1966	Lake Chad	Lake Fryxell Camp	9653.26	No
MCMEH-B000077	1966	Lake Chad	Lake Hoare Camp	3925.55	No
MCMEH-B000077	1966	Lake Chad	Lower Wright Hut	23132.82	No
MCMEH-B000077	1966	Lake Chad	Marble Point Refueling Station	33862.25	Yes
MCMEH-B000077	1966	Lake Chad	Meserve Hut	18423.66	No
MCMEH-B000077	1966	Lake Chad	Miers Hut	56345.5	No
MCMEH-B000077	1966	Lake Chad	New Harbor Camp	19505.51	No
MCMEH-B000077	1966	Lake Chad	Vanda Station (New)	29567.67	No
MCMEH-B000077	1966	Lake Chad	Vanda Station (Old)	29359.56	No
MCMEH-B000077	1966	Lake Fryxell	Asgard Hut	37970.07	No
MCMEH-B000077	1966	Lake Fryxell	Brownworth Hut	21073.85	No
MCMEH-B000077	1966	Lake Fryxell	Bull Pass Huts	32853.57	No
MCMEH-B000077	1966	Lake Fryxell	F6 Camp	2402.21	No
MCMEH-B000077	1966	Lake Fryxell	Fryxell SSSI Hut	2667.43	No
MCMEH-B000077	1966	Lake Fryxell	Lake Bonney Camp (New)	20411.95	No
MCMEH-B000077	1966	Lake Fryxell	Lake Bonney Camp (Old)	18613.26	Yes
MCMEH-B000077	1966	Lake Fryxell	Lake Fryxell Camp	864.1	No
MCMEH-B000077	1966	Lake Fryxell	Lake Hoare Camp	6274.59	No
MCMEH-B000077	1966	Lake Fryxell	Lower Wright Hut	22423.42	No
MCMEH-B000077	1966	Lake Fryxell	Marble Point Refueling Station	25429.92	Yes
MCMEH-B000077	1966	Lake Fryxell	Meserve Hut	23445.54	No
MCMEH-B000077	1966	Lake Fryxell	Miers Hut	56535.17	No
MCMEH-B000077	1966	Lake Fryxell	New Harbor Camp	9450.51	No
MCMEH-B000077	1966	Lake Fryxell	Vanda Station (New)	37094.77	No
MCMEH-B000077	1966	Lake Fryxell	Vanda Station (Old)	36935.05	No
MCMEH-B000077	1966	Lake Hoare	Asgard Hut	32107.87	No
MCMEH-B000077	1966	Lake Hoare	Brownworth Hut	21114.75	No
MCMEH-B000077	1966	Lake Hoare	Bull Pass Huts	28032.44	No
MCMEH-B000077	1966	Lake Hoare	F6 Camp	8711.39	No
MCMEH-B000077	1966	Lake Hoare	Fryxell SSSI Hut	3744.53	No
MCMEH-B000077	1966	Lake Hoare	Lake Bonney Camp (New)	14438.63	No
MCMEH-B000077	1966	Lake Hoare	Lake Bonney Camp (Old)	12594.27	Yes
MCMEH-B000077	1966	Lake Hoare	Lake Fryxell Camp	5945.4	No
MCMEH-B000077	1966	Lake Hoare	Lake Hoare Camp	589.77	No
MCMEH-B000077	1966	Lake Hoare	Lower Wright Hut	22098.67	No
MCMEH-B000077	1966	Lake Hoare	Marble Point Refueling Station	30513.42	Yes
MCMEH-B000077	1966	Lake Hoare	Meserve Hut	19602.08	No
MCMEH-B000077	1966	Lake Hoare	Miers Hut	56464.7	No
MCMEH-B000077	1966	Lake Hoare	New Harbor Camp	15806.17	No
MCMEH-B000077	1966	Lake Hoare	Vanda Station (New)	32001.6	No
MCMEH-B000077	1966	Lake Hoare	Vanda Station (Old)	31814.41	No
MCMEH-B000077	1966	Lake Joyce	Asgard Hut	14159.31	No
MCMEH-B000077	1966	Lake Joyce	Brownworth Hut	41234.4	No
MCMEH-B000077	1966	Lake Joyce	Bull Pass Huts	23461.02	No
MCMEH-B000077	1966	Lake Joyce	F6 Camp	40779.74	No
MCMEH-B000077	1966	Lake Joyce	Fryxell SSSI Hut	35817.11	No
MCMEH-B000077	1966	Lake Joyce	Lake Bonney Camp (New)	19721.1	No
MCMEH-B000077	1966	Lake Joyce	Lake Bonney Camp (Old)	21027.92	Yes
MCMEH-B000077	1966	Lake Joyce	Lake Fryxell Camp	38000.88	No
MCMEH-B000077	1966	Lake Joyce	Lake Hoare Camp	32212.53	No
MCMEH-B000077	1966	Lake Joyce	Lower Wright Hut	40765.51	No
MCMEH-B000077	1966	Lake Joyce	Marble Point Refueling Station	60073.19	Yes
MCMEH-B000077	1966	Lake Joyce	Meserve Hut	28165.06	No
MCMEH-B000077	1966	Lake Joyce	Miers Hut	65950.75	No
MCMEH-B000077	1966	Lake Joyce	New Harbor Camp	47891.01	No
MCMEH-B000077	1966	Lake Joyce	Vanda Station (New)	22242.86	No
MCMEH-B000077	1966	Lake Joyce	Vanda Station (Old)	21954.82	No
MCMEH-B000077	1966	Lake Vanda	Asgard Hut	7057.76	No
MCMEH-B000077	1966	Lake Vanda	Brownworth Hut	30407.81	No
MCMEH-B000077	1966	Lake Vanda	Bull Pass Huts	7219.29	No
MCMEH-B000077	1966	Lake Vanda	F6 Camp	41437.01	No
MCMEH-B000077	1966	Lake Vanda	Fryxell SSSI Hut	36691.03	No
MCMEH-B000077	1966	Lake Vanda	Lake Bonney Camp (New)	29673.78	No
MCMEH-B000077	1966	Lake Vanda	Lake Bonney Camp (Old)	29643.25	Yes
MCMEH-B000077	1966	Lake Vanda	Lake Fryxell Camp	38364.16	No
MCMEH-B000077	1966	Lake Vanda	Lake Hoare Camp	33608.27	No
MCMEH-B000077	1966	Lake Vanda	Lower Wright Hut	29179.88	No
MCMEH-B000077	1966	Lake Vanda	Marble Point Refueling Station	52742.19	Yes
MCMEH-B000077	1966	Lake Vanda	Meserve Hut	17586.96	No
MCMEH-B000077	1966	Lake Vanda	Miers Hut	82251.51	No
MCMEH-B000077	1966	Lake Vanda	New Harbor Camp	47225.17	No
MCMEH-B000077	1966	Lake Vanda	Vanda Station (New)	2625.66	No
MCMEH-B000077	1966	Lake Vanda	Vanda Station (Old)	2599.39	No
MCMEH-B000080	1968	Canada Glacier	Asgard Hut	29928.86	Yes
MCMEH-B000080	1968	Canada Glacier	Brownworth Hut	17615.2	Yes
MCMEH-B000080	1968	Canada Glacier	Bull Pass Huts	24894.54	No
MCMEH-B000080	1968	Canada Glacier	F6 Camp	10459.69	No
MCMEH-B000080	1968	Canada Glacier	Fryxell SSSI Hut	5650.77	No
MCMEH-B000080	1968	Canada Glacier	Lake Bonney Camp (New)	15656.57	No
MCMEH-B000080	1968	Canada Glacier	Lake Bonney Camp (Old)	13815.1	Yes
MCMEH-B000080	1968	Canada Glacier	Lake Fryxell Camp	7374.31	No
MCMEH-B000080	1968	Canada Glacier	Lake Hoare Camp	3294.54	No
MCMEH-B000080	1968	Canada Glacier	Lower Wright Hut	18495.77	No
MCMEH-B000080	1968	Canada Glacier	Marble Point Refueling Station	29386.47	Yes
MCMEH-B000080	1968	Canada Glacier	Meserve Hut	15994.02	Yes
MCMEH-B000080	1968	Canada Glacier	Miers Hut	60235.93	No
MCMEH-B000080	1968	Canada Glacier	New Harbor Camp	16935.82	No
MCMEH-B000080	1968	Canada Glacier	Vanda Station (New)	29050.66	No
MCMEH-B000080	1968	Canada Glacier	Vanda Station (Old)	28883.29	Yes
MCMEH-B000080	1968	LaCroix Glacier	Asgard Hut	21791.83	Yes
MCMEH-B000080	1968	LaCroix Glacier	Brownworth Hut	23928.79	Yes
MCMEH-B000080	1968	LaCroix Glacier	Bull Pass Huts	20266.01	No
MCMEH-B000080	1968	LaCroix Glacier	F6 Camp	19701.68	No
MCMEH-B000080	1968	LaCroix Glacier	Fryxell SSSI Hut	14661.89	No
MCMEH-B000080	1968	LaCroix Glacier	Lake Bonney Camp (New)	7834.63	No
MCMEH-B000080	1968	LaCroix Glacier	Lake Bonney Camp (Old)	6580.35	Yes
MCMEH-B000080	1968	LaCroix Glacier	Lake Fryxell Camp	16811.46	No
MCMEH-B000080	1968	LaCroix Glacier	Lake Hoare Camp	11049.77	No
MCMEH-B000080	1968	LaCroix Glacier	Lower Wright Hut	24160.48	No
MCMEH-B000080	1968	LaCroix Glacier	Marble Point Refueling Station	39431.64	Yes
MCMEH-B000080	1968	LaCroix Glacier	Meserve Hut	15403.82	Yes
MCMEH-B000080	1968	LaCroix Glacier	Miers Hut	59541.02	No
MCMEH-B000080	1968	LaCroix Glacier	New Harbor Camp	26706.72	No
MCMEH-B000080	1968	LaCroix Glacier	Vanda Station (New)	23373.63	No
MCMEH-B000080	1968	LaCroix Glacier	Vanda Station (Old)	23133.14	Yes
MCMEH-B000080	1968	Lake Bonney	Asgard Hut	24151.34	Yes
MCMEH-B000080	1968	Lake Bonney	Brownworth Hut	32075.33	Yes
MCMEH-B000080	1968	Lake Bonney	Bull Pass Huts	26050.39	No
MCMEH-B000080	1968	Lake Bonney	F6 Camp	23856.91	No
MCMEH-B000080	1968	Lake Bonney	Fryxell SSSI Hut	19326.16	No
MCMEH-B000080	1968	Lake Bonney	Lake Bonney Camp (New)	1425.56	No
MCMEH-B000080	1968	Lake Bonney	Lake Bonney Camp (Old)	3122.54	Yes
MCMEH-B000080	1968	Lake Bonney	Lake Fryxell Camp	21499.95	No
MCMEH-B000080	1968	Lake Bonney	Lake Hoare Camp	16017.31	No
MCMEH-B000080	1968	Lake Bonney	Lower Wright Hut	32364.38	No
MCMEH-B000080	1968	Lake Bonney	Marble Point Refueling Station	45989.28	Yes
MCMEH-B000080	1968	Lake Bonney	Meserve Hut	23213.34	Yes
MCMEH-B000080	1968	Lake Bonney	Miers Hut	53479.26	No
MCMEH-B000080	1968	Lake Bonney	New Harbor Camp	31040.04	No
MCMEH-B000080	1968	Lake Bonney	Vanda Station (New)	28157.32	No
MCMEH-B000080	1968	Lake Bonney	Vanda Station (Old)	27876.89	Yes
MCMEH-B000080	1968	Lake Bonney	Asgard Hut	24151.34	Yes
MCMEH-B000080	1968	Lake Bonney	Brownworth Hut	32075.33	Yes
MCMEH-B000080	1968	Lake Bonney	Bull Pass Huts	26050.39	No
MCMEH-B000080	1968	Lake Bonney	F6 Camp	23856.91	No
MCMEH-B000080	1968	Lake Bonney	Fryxell SSSI Hut	19326.16	No
MCMEH-B000080	1968	Lake Bonney	Lake Bonney Camp (New)	1425.56	No
MCMEH-B000080	1968	Lake Bonney	Lake Bonney Camp (Old)	3122.54	Yes
MCMEH-B000080	1968	Lake Bonney	Lake Fryxell Camp	21499.95	No
MCMEH-B000080	1968	Lake Bonney	Lake Hoare Camp	16017.31	No
MCMEH-B000080	1968	Lake Bonney	Lower Wright Hut	32364.38	No
MCMEH-B000080	1968	Lake Bonney	Marble Point Refueling Station	45989.28	Yes
MCMEH-B000080	1968	Lake Bonney	Meserve Hut	23213.34	Yes
MCMEH-B000080	1968	Lake Bonney	Miers Hut	53479.26	No
MCMEH-B000080	1968	Lake Bonney	New Harbor Camp	31040.04	No
MCMEH-B000080	1968	Lake Bonney	Vanda Station (New)	28157.32	No
MCMEH-B000080	1968	Lake Bonney	Vanda Station (Old)	27876.89	Yes
MCMEH-B000080	1968	Lake Fryxell	Asgard Hut	37970.07	Yes
MCMEH-B000080	1968	Lake Fryxell	Brownworth Hut	21073.85	Yes
MCMEH-B000080	1968	Lake Fryxell	Bull Pass Huts	32853.57	No
MCMEH-B000080	1968	Lake Fryxell	F6 Camp	2402.21	No
MCMEH-B000080	1968	Lake Fryxell	Fryxell SSSI Hut	2667.43	No
MCMEH-B000080	1968	Lake Fryxell	Lake Bonney Camp (New)	20411.95	No
MCMEH-B000080	1968	Lake Fryxell	Lake Bonney Camp (Old)	18613.26	Yes
MCMEH-B000080	1968	Lake Fryxell	Lake Fryxell Camp	864.1	No
MCMEH-B000080	1968	Lake Fryxell	Lake Hoare Camp	6274.59	No
MCMEH-B000080	1968	Lake Fryxell	Lower Wright Hut	22423.42	No
MCMEH-B000080	1968	Lake Fryxell	Marble Point Refueling Station	25429.92	Yes
MCMEH-B000080	1968	Lake Fryxell	Meserve Hut	23445.54	Yes
MCMEH-B000080	1968	Lake Fryxell	Miers Hut	56535.17	No
MCMEH-B000080	1968	Lake Fryxell	New Harbor Camp	9450.51	No
MCMEH-B000080	1968	Lake Fryxell	Vanda Station (New)	37094.77	No
MCMEH-B000080	1968	Lake Fryxell	Vanda Station (Old)	36935.05	Yes
MCMEH-B000080	1968	Taylor Glacier	Asgard Hut	22018.38	Yes
MCMEH-B000080	1968	Taylor Glacier	Brownworth Hut	54950.91	Yes
MCMEH-B000080	1968	Taylor Glacier	Bull Pass Huts	33034.54	No
MCMEH-B000080	1968	Taylor Glacier	F6 Camp	57972.51	No
MCMEH-B000080	1968	Taylor Glacier	Fryxell SSSI Hut	52942.78	No
MCMEH-B000080	1968	Taylor Glacier	Lake Bonney Camp (New)	37310.66	No
MCMEH-B000080	1968	Taylor Glacier	Lake Bonney Camp (Old)	38613.21	Yes
MCMEH-B000080	1968	Taylor Glacier	Lake Fryxell Camp	55091.07	No
MCMEH-B000080	1968	Taylor Glacier	Lake Hoare Camp	49329.33	No
MCMEH-B000080	1968	Taylor Glacier	Lower Wright Hut	54105.61	No
MCMEH-B000080	1968	Taylor Glacier	Marble Point Refueling Station	75636.12	Yes
MCMEH-B000080	1968	Taylor Glacier	Meserve Hut	41251.48	Yes
MCMEH-B000080	1968	Taylor Glacier	Miers Hut	79679.07	No
MCMEH-B000080	1968	Taylor Glacier	New Harbor Camp	64981.01	No
MCMEH-B000080	1968	Taylor Glacier	Vanda Station (New)	29527.02	No
MCMEH-B000080	1968	Taylor Glacier	Vanda Station (Old)	29352.36	Yes
MCMEH-B000081	1972	Howchin Glacier	Asgard Hut	75691.71	Yes
MCMEH-B000081	1972	Howchin Glacier	Brownworth Hut	81832.67	Yes
MCMEH-B000081	1972	Howchin Glacier	Bull Pass Huts	80117.54	No
MCMEH-B000081	1972	Howchin Glacier	F6 Camp	62249.27	No
MCMEH-B000081	1972	Howchin Glacier	Fryxell SSSI Hut	61855.68	No
MCMEH-B000081	1972	Howchin Glacier	Lake Bonney Camp (New)	53980.91	No
MCMEH-B000081	1972	Howchin Glacier	Lake Bonney Camp (Old)	54872.69	Yes
MCMEH-B000081	1972	Howchin Glacier	Lake Fryxell Camp	62715.97	No
MCMEH-B000081	1972	Howchin Glacier	Lake Hoare Camp	61309.5	No
MCMEH-B000081	1972	Howchin Glacier	Lower Wright Hut	82765.65	No
MCMEH-B000081	1972	Howchin Glacier	Marble Point Refueling Station	84567.88	Yes
MCMEH-B000081	1972	Howchin Glacier	Meserve Hut	76775.04	Yes
MCMEH-B000081	1972	Howchin Glacier	Miers Hut	13470.44	No
MCMEH-B000081	1972	Howchin Glacier	New Harbor Camp	65819.9	No
MCMEH-B000081	1972	Howchin Glacier	Vanda Station (New)	81632.07	No
MCMEH-B000081	1972	Howchin Glacier	Vanda Station (Old)	81334.93	Yes
MCMEH-B000081	1972	Mount Dromedary	Asgard Hut	86800.95	Yes
MCMEH-B000081	1972	Mount Dromedary	Brownworth Hut	96952.16	Yes
MCMEH-B000081	1972	Mount Dromedary	Bull Pass Huts	92667.44	No
MCMEH-B000081	1972	Mount Dromedary	F6 Camp	78319.51	No
MCMEH-B000081	1972	Mount Dromedary	Fryxell SSSI Hut	77475.37	No
MCMEH-B000081	1972	Mount Dromedary	Lake Bonney Camp (New)	67505.67	No
MCMEH-B000081	1972	Mount Dromedary	Lake Bonney Camp (Old)	68656.87	Yes
MCMEH-B000081	1972	Mount Dromedary	Lake Fryxell Camp	78522.98	No
MCMEH-B000081	1972	Mount Dromedary	Lake Hoare Camp	76559.08	No
MCMEH-B000081	1972	Mount Dromedary	Lower Wright Hut	97753.27	No
MCMEH-B000081	1972	Mount Dromedary	Marble Point Refueling Station	101146.84	Yes
MCMEH-B000081	1972	Mount Dromedary	Meserve Hut	90604.89	Yes
MCMEH-B000081	1972	Mount Dromedary	Miers Hut	29067.59	No
MCMEH-B000081	1972	Mount Dromedary	New Harbor Camp	82313.82	No
MCMEH-B000081	1972	Mount Dromedary	Vanda Station (New)	93566.6	No
MCMEH-B000081	1972	Mount Dromedary	Vanda Station (Old)	93263.8	Yes
MCMEH-B000084	1977	Lake Vanda	Asgard Hut	7057.76	Yes
MCMEH-B000084	1977	Lake Vanda	Brownworth Hut	30407.81	Yes
MCMEH-B000084	1977	Lake Vanda	Bull Pass Huts	7219.29	No
MCMEH-B000084	1977	Lake Vanda	F6 Camp	41437.01	No
MCMEH-B000084	1977	Lake Vanda	Fryxell SSSI Hut	36691.03	Yes
MCMEH-B000084	1977	Lake Vanda	Lake Bonney Camp (New)	29673.78	No
MCMEH-B000084	1977	Lake Vanda	Lake Bonney Camp (Old)	29643.25	Yes
MCMEH-B000084	1977	Lake Vanda	Lake Fryxell Camp	38364.16	No
MCMEH-B000084	1977	Lake Vanda	Lake Hoare Camp	33608.27	No
MCMEH-B000084	1977	Lake Vanda	Lower Wright Hut	29179.88	No
MCMEH-B000084	1977	Lake Vanda	Marble Point Refueling Station	52742.19	Yes
MCMEH-B000084	1977	Lake Vanda	Meserve Hut	17586.96	Yes
MCMEH-B000084	1977	Lake Vanda	Miers Hut	82251.51	No
MCMEH-B000084	1977	Lake Vanda	New Harbor Camp	47225.17	No
MCMEH-B000084	1977	Lake Vanda	Vanda Station (New)	2625.66	No
MCMEH-B000084	1977	Lake Vanda	Vanda Station (Old)	2599.39	Yes
MCMEH-B000090	1976	DVDP15	Asgard Hut	NaN	Yes
MCMEH-B000090	1976	DVDP15	Brownworth Hut	NaN	Yes
MCMEH-B000090	1976	DVDP15	Bull Pass Huts	NaN	No
MCMEH-B000090	1976	DVDP15	F6 Camp	NaN	No
MCMEH-B000090	1976	DVDP15	Fryxell SSSI Hut	NaN	No
MCMEH-B000090	1976	DVDP15	Lake Bonney Camp (New)	NaN	No
MCMEH-B000090	1976	DVDP15	Lake Bonney Camp (Old)	NaN	Yes
MCMEH-B000090	1976	DVDP15	Lake Fryxell Camp	NaN	No
MCMEH-B000090	1976	DVDP15	Lake Hoare Camp	NaN	No
MCMEH-B000090	1976	DVDP15	Lower Wright Hut	NaN	No
MCMEH-B000090	1976	DVDP15	Marble Point Refueling Station	NaN	Yes
MCMEH-B000090	1976	DVDP15	Meserve Hut	NaN	Yes
MCMEH-B000090	1976	DVDP15	Miers Hut	NaN	No
MCMEH-B000090	1976	DVDP15	New Harbor Camp	NaN	No
MCMEH-B000090	1976	DVDP15	Vanda Station (New)	NaN	No
MCMEH-B000090	1976	DVDP15	Vanda Station (Old)	NaN	Yes
MCMEH-B000094	1975	Lake Vanda	Asgard Hut	7057.76	Yes
MCMEH-B000094	1975	Lake Vanda	Brownworth Hut	30407.81	Yes
MCMEH-B000094	1975	Lake Vanda	Bull Pass Huts	7219.29	No
MCMEH-B000094	1975	Lake Vanda	F6 Camp	41437.01	No
MCMEH-B000094	1975	Lake Vanda	Fryxell SSSI Hut	36691.03	No
MCMEH-B000094	1975	Lake Vanda	Lake Bonney Camp (New)	29673.78	No
MCMEH-B000094	1975	Lake Vanda	Lake Bonney Camp (Old)	29643.25	Yes
MCMEH-B000094	1975	Lake Vanda	Lake Fryxell Camp	38364.16	No
MCMEH-B000094	1975	Lake Vanda	Lake Hoare Camp	33608.27	No
MCMEH-B000094	1975	Lake Vanda	Lower Wright Hut	29179.88	No
MCMEH-B000094	1975	Lake Vanda	Marble Point Refueling Station	52742.19	Yes
MCMEH-B000094	1975	Lake Vanda	Meserve Hut	17586.96	Yes
MCMEH-B000094	1975	Lake Vanda	Miers Hut	82251.51	No
MCMEH-B000094	1975	Lake Vanda	New Harbor Camp	47225.17	No
MCMEH-B000094	1975	Lake Vanda	Vanda Station (New)	2625.66	No
MCMEH-B000094	1975	Lake Vanda	Vanda Station (Old)	2599.39	Yes
MCMEH-B000102	1968	Hobbs	Asgard Hut	NaN	Yes
MCMEH-B000102	1968	Hobbs	Brownworth Hut	NaN	Yes
MCMEH-B000102	1968	Hobbs	Bull Pass Huts	NaN	No
MCMEH-B000102	1968	Hobbs	F6 Camp	NaN	No
MCMEH-B000102	1968	Hobbs	Fryxell SSSI Hut	NaN	No
MCMEH-B000102	1968	Hobbs	Lake Bonney Camp (New)	NaN	No
MCMEH-B000102	1968	Hobbs	Lake Bonney Camp (Old)	NaN	Yes
MCMEH-B000102	1968	Hobbs	Lake Fryxell Camp	NaN	No
MCMEH-B000102	1968	Hobbs	Lake Hoare Camp	NaN	No
MCMEH-B000102	1968	Hobbs	Lower Wright Hut	NaN	No
MCMEH-B000102	1968	Hobbs	Marble Point Refueling Station	NaN	Yes
MCMEH-B000102	1968	Hobbs	Meserve Hut	NaN	Yes
MCMEH-B000102	1968	Hobbs	Miers Hut	NaN	No
MCMEH-B000102	1968	Hobbs	New Harbor Camp	NaN	No
MCMEH-B000102	1968	Hobbs	Vanda Station (New)	NaN	No
[truncated: 50,049 more rows]
