# Supplementary material for: Research sites get closer to field camps over time: Informing environmental management through a geospatial analysis of science in the McMurdo Dry Valleys, Antarctica
Source: PLoS One. 2021 Nov 4;16(11):e0257950. doi: 10.1371/journal.pone.0257950 (PMC8568199; doi:10.1371/journal.pone.0257950)
Supplement: S1 Dataset — Bibliographic data; camp distance frequency tables and statistical tests for the proximity analysis (Figs 3 and 5); Table A-Location analysis/quartile counts and Table B-Camp rankings by publication (Fig 6). (ZIP) [file pone.0257950.s003.zip › S2_Dataset/StudySites-camps_polygon_area_overlays.xls]

## Sheet: Merged_Huts_SD_Intersect
Year	Camps bounding polygon (with buffer) (sq km)	Standard Distance (SD) (m)	Study sites SD circle (sq km)	Overlap of SD circle and camps polygon (sq km)	SD circle beyond camps polygon (sq km)	SD circle beyond camp polygon (%)
1958	1246.54	45053	6328.96	176.228	6152.73	0.972155
1959	1246.54	23750.7	1757.98	0	1757.98	1
1960	1246.54	40261.4	5053.04	745.78	4307.26	0.85241
1961	1246.54	41687.5	5416.71	547.881	4868.83	0.898854
1962	2493.55	32431.9	3278.58	1286.89	1991.69	0.607485
1963	2493.55	33802	3561.49	1469.06	2092.43	0.587515
1964	2493.55	28427.6	2518.59	1121.15	1397.43	0.554848
1965	2493.55	22242.2	1542.05	802.712	739.341	0.479453
1966	2493.55	31891.5	3170.27	1573.4	1596.87	0.503701
1967	2493.55	34253.6	3657.54	1610.2	2047.34	0.559758
1968	4550.91	33713.2	3542.42	3382.16	160.258	0.0452398
1969	4550.91	47339.6	6985.06	4374.99	2610.06	0.373664
1970	4550.91	44810.1	6259.77	3322.85	2936.92	0.469174
1971	4550.91	36330.9	4114.29	3206.26	908.027	0.220701
1972	4550.91	35542.8	3937.86	3199.16	738.703	0.18759
1973	4550.91	33007.1	3395.73	3260.24	135.488	0.0398996
1974	4550.91	27779.3	2405.26	2380.17	25.0969	0.0104341
1975	4550.91	29623.1	2735.19	2667.98	67.2068	0.0245711
1976	4550.91	28628	2554.73	2326.01	228.721	0.0895282
1977	4630.35	36153.8	4074.11	3233.96	840.155	0.206218
1978	4315.93	36196.1	4083.68	3131	952.677	0.233289
1979	7645.61	28899.8	2603.37	2603.37	0	0
1980	7645.61	36045.7	4049.76	3847.74	202.017	0.0498836
1981	7645.61	30882.5	2972.81	2972.81	0	0
1982	7645.61	25625.5	2046.8	2046.8	0	0
1983	7645.61	30084.1	2820.97	2820.97	0	0
1984	7677.15	22292	1548.86	1548.86	0	0
1985	7677.15	43204.1	5818.07	4165.13	1652.94	0.284105
1986	7677.15	40959.1	5229.52	5018.56	210.964	0.0403409
1987	7677.15	45782.4	6532.64	3881.45	2651.19	0.405837
1988	7677.15	31281.4	3049.89	2468.69	581.2	0.190564
1989	7677.15	26251.5	2148	2148	0	0
1990	7677.15	25912.4	2092.82	1989.29	103.529	0.0494688
1991	7677.15	33172.1	3429.91	3175.48	254.43	0.0741799
1992	7677.15	22689.9	1604.81	1604.81	0	0
1993	7677.15	30543.1	2907.99	2842	65.9951	0.0226944
1994	7686.41	36280.7	4102.84	4059.1	43.7347	0.0106596
1995	7336.43	35184.7	3858.47	3752.75	105.713	0.0273977
1996	4728.16	16512.5	849.923	849.923	0	0
1997	4728.16	45507.1	6455.17	4285.03	2170.15	0.336187
1998	4728.16	24345.9	1847.6	1844.75	2.84774	0.00154132
1999	4728.16	35462.5	3920.04	3209.48	710.554	0.181262
2000	4728.16	27876.2	2422.23	2412.46	9.76207	0.00403021
2001	4728.16	23151.1	1670.67	1670.67	0	0
2002	4728.16	23253.9	1685.55	1685.55	0	0
2003	4728.16	18839.8	1106.41	1106.41	0	0
2004	4728.16	22421.5	1567.01	1567.01	0	0
2005	4728.16	29346.4	2684.32	2684.32	0	0
2006	4728.16	28162.2	2472.14	2468.53	3.61167	0.00146095
2007	4728.16	37105.8	4291.35	3664.21	627.135	0.146139
2008	4728.16	35434.1	3913.4	3272.23	641.173	0.16384
2009	4728.16	20915.2	1363.53	1363.53	0	0
2010	4728.16	30091.2	2822.18	2822.15	0.024118	8.54588e-06
2011	4728.16	32034.6	3198.62	3034.31	164.313	0.0513699
2012	4728.16	27576.2	2370.45	2276.43	94.0162	0.0396618
2013	4728.16	28525.9	2536.35	2536.35	0	0
2014	4728.16	23889.8	1779.01	1779.01	0	0
2015	4728.16	28136.8	2467.77	2400.81	66.9652	0.0271359
2016	4728.16	23552.3	1729.11	1729.11	0	0
