# Supplementary material for: Research sites get closer to field camps over time: Informing environmental management through a geospatial analysis of science in the McMurdo Dry Valleys, Antarctica
Source: PLoS One. 2021 Nov 4;16(11):e0257950. doi: 10.1371/journal.pone.0257950 (PMC8568199; doi:10.1371/journal.pone.0257950)
Supplement: S2 Dataset — Annual GIS layers of camp locations; study site locations with associated publication counts; randomly generated point locations; geospatial layers resulting from analyses of study sites (Figs 2 and 4 and S1 Video). (ZIP) [file pone.0257950.s004.zip]

Archive with 5,522 entries (5,514 files):
- S3_Dataset/
- __MACOSX/._S3_Dataset
- S3_Dataset/Camps/
- __MACOSX/S3_Dataset/._Camps
- S3_Dataset/StudySites_annual_pub_counts/
- __MACOSX/S3_Dataset/._StudySites_annual_pub_counts
- S3_Dataset/StudySites_bounding-polys_mc_sd_kd/
- __MACOSX/S3_Dataset/._StudySites_bounding-polys_mc_sd_kd
- S3_Dataset/Camps/2002_hut.shp.xml
- __MACOSX/S3_Dataset/Camps/._2002_hut.shp.xml
- S3_Dataset/Camps/2009_hut.prj
- __MACOSX/S3_Dataset/Camps/._2009_hut.prj
- S3_Dataset/Camps/1989_hut.dbf
- __MACOSX/S3_Dataset/Camps/._1989_hut.dbf
- S3_Dataset/Camps/1999_hut.dbf
- __MACOSX/S3_Dataset/Camps/._1999_hut.dbf
- S3_Dataset/Camps/1971_hut.sbn
- __MACOSX/S3_Dataset/Camps/._1971_hut.sbn
- S3_Dataset/Camps/1961_hut.sbn
- __MACOSX/S3_Dataset/Camps/._1961_hut.sbn
- S3_Dataset/Camps/1957_hut.prj
- __MACOSX/S3_Dataset/Camps/._1957_hut.prj
- S3_Dataset/Camps/1976_hut.cpg
- __MACOSX/S3_Dataset/Camps/._1976_hut.cpg
- S3_Dataset/Camps/1966_hut.CPG
- __MACOSX/S3_Dataset/Camps/._1966_hut.CPG
- S3_Dataset/Camps/1966_hut.shp
- __MACOSX/S3_Dataset/Camps/._1966_hut.shp
- S3_Dataset/Camps/1976_hut.shp
- __MACOSX/S3_Dataset/Camps/._1976_hut.shp
- S3_Dataset/Camps/1972_hut.shp.xml
- __MACOSX/S3_Dataset/Camps/._1972_hut.shp.xml
- S3_Dataset/Camps/2007_hut.shp
- __MACOSX/S3_Dataset/Camps/._2007_hut.shp
- S3_Dataset/Camps/1982_hut.shp
- __MACOSX/S3_Dataset/Camps/._1982_hut.shp
- S3_Dataset/Camps/1992_hut.shp
- __MACOSX/S3_Dataset/Camps/._1992_hut.shp
- S3_Dataset/Camps/1993_hut.shp.xml
- __MACOSX/S3_Dataset/Camps/._1993_hut.shp.xml
- S3_Dataset/Camps/1992_hut.cpg
- __MACOSX/S3_Dataset/Camps/._1992_hut.cpg
- S3_Dataset/Camps/1982_hut.cpg
- __MACOSX/S3_Dataset/Camps/._1982_hut.cpg
- S3_Dataset/Camps/2007_hut.cpg
- __MACOSX/S3_Dataset/Camps/._2007_hut.cpg
- S3_Dataset/Camps/2000_hut.sbn
- __MACOSX/S3_Dataset/Camps/._2000_hut.sbn
- S3_Dataset/Camps/2010_hut.sbn
- __MACOSX/S3_Dataset/Camps/._2010_hut.sbn
- S3_Dataset/Camps/1995_hut.sbn
- __MACOSX/S3_Dataset/Camps/._1995_hut.sbn
- S3_Dataset/Camps/1985_hut.sbn
- __MACOSX/S3_Dataset/Camps/._1985_hut.sbn
- S3_Dataset/Camps/1959_hut.shp
- __MACOSX/S3_Dataset/Camps/._1959_hut.shp
- S3_Dataset/Camps/1959_hut.CPG
- __MACOSX/S3_Dataset/Camps/._1959_hut.CPG
- S3_Dataset/Camps/1968_hut.prj
- __MACOSX/S3_Dataset/Camps/._1968_hut.prj
- S3_Dataset/Camps/1978_hut.prj
- __MACOSX/S3_Dataset/Camps/._1978_hut.prj
- S3_Dataset/Camps/1959_hut.sbx
- __MACOSX/S3_Dataset/Camps/._1959_hut.sbx
- S3_Dataset/Camps/1995_hut.prj
- __MACOSX/S3_Dataset/Camps/._1995_hut.prj
- S3_Dataset/Camps/1985_hut.prj
- __MACOSX/S3_Dataset/Camps/._1985_hut.prj
- S3_Dataset/Camps/2000_hut.prj
- __MACOSX/S3_Dataset/Camps/._2000_hut.prj
- S3_Dataset/Camps/1986_hut.shp.xml
- __MACOSX/S3_Dataset/Camps/._1986_hut.shp.xml
- S3_Dataset/Camps/2010_hut.prj
- __MACOSX/S3_Dataset/Camps/._2010_hut.prj
- S3_Dataset/Camps/1990_hut.dbf
- __MACOSX/S3_Dataset/Camps/._1990_hut.dbf
- S3_Dataset/Camps/1980_hut.dbf
- __MACOSX/S3_Dataset/Camps/._1980_hut.dbf
- S3_Dataset/Camps/1968_hut.sbn
- __MACOSX/S3_Dataset/Camps/._1968_hut.sbn
- S3_Dataset/Camps/2007_hut.sbx
- __MACOSX/S3_Dataset/Camps/._2007_hut.sbx
- S3_Dataset/Camps/1978_hut.sbn
- __MACOSX/S3_Dataset/Camps/._1978_hut.sbn
- S3_Dataset/Camps/1966_hut.shx
- __MACOSX/S3_Dataset/Camps/._1966_hut.shx
- S3_Dataset/Camps/1992_hut.sbx
- __MACOSX/S3_Dataset/Camps/._1992_hut.sbx
- S3_Dataset/Camps/1976_hut.shx
- __MACOSX/S3_Dataset/Camps/._1976_hut.shx
- S3_Dataset/Camps/1982_hut.sbx
- __MACOSX/S3_Dataset/Camps/._1982_hut.sbx
- S3_Dataset/Camps/2005_hut.dbf
- __MACOSX/S3_Dataset/Camps/._2005_hut.dbf
- S3_Dataset/Camps/2015_hut.dbf
- __MACOSX/S3_Dataset/Camps/._2015_hut.dbf
- S3_Dataset/Camps/1982_hut.shx
- __MACOSX/S3_Dataset/Camps/._1982_hut.shx
- S3_Dataset/Camps/1976_hut.sbx
- __MACOSX/S3_Dataset/Camps/._1976_hut.sbx
- S3_Dataset/Camps/1992_hut.shx
- __MACOSX/S3_Dataset/Camps/._1992_hut.shx
- S3_Dataset/Camps/2009_hut.sbn
- __MACOSX/S3_Dataset/Camps/._2009_hut.sbn
- S3_Dataset/Camps/1966_hut.sbx
- __MACOSX/S3_Dataset/Camps/._1966_hut.sbx
- S3_Dataset/Camps/2007_hut.shx
- __MACOSX/S3_Dataset/Camps/._2007_hut.shx
- S3_Dataset/Camps/1974_hut.dbf
- __MACOSX/S3_Dataset/Camps/._1974_hut.dbf
- S3_Dataset/Camps/1964_hut.dbf
- __MACOSX/S3_Dataset/Camps/._1964_hut.dbf
- S3_Dataset/Camps/1971_hut.prj
- __MACOSX/S3_Dataset/Camps/._1971_hut.prj
- S3_Dataset/Camps/1961_hut.prj
- __MACOSX/S3_Dataset/Camps/._1961_hut.prj
- S3_Dataset/Camps/1967_hut.shp.xml
- __MACOSX/S3_Dataset/Camps/._1967_hut.shp.xml
- S3_Dataset/Camps/1959_hut.shx
- __MACOSX/S3_Dataset/Camps/._1959_hut.shx
- S3_Dataset/Camps/1957_hut.sbn
- __MACOSX/S3_Dataset/Camps/._1957_hut.sbn
- S3_Dataset/Camps/1958_hut.sbx
- __MACOSX/S3_Dataset/Camps/._1958_hut.sbx
- S3_Dataset/Camps/1983_hut.shp.xml
- __MACOSX/S3_Dataset/Camps/._1983_hut.shp.xml
- S3_Dataset/Camps/2016_hut.sbx
- __MACOSX/S3_Dataset/Camps/._2016_hut.sbx
- S3_Dataset/Camps/1979_hut.sbn
- __MACOSX/S3_Dataset/Camps/._1979_hut.sbn
- S3_Dataset/Camps/2006_hut.sbx
- __MACOSX/S3_Dataset/Camps/._2006_hut.sbx
- S3_Dataset/Camps/1969_hut.sbn
- __MACOSX/S3_Dataset/Camps/._1969_hut.sbn
- S3_Dataset/Camps/1981_hut.dbf
- __MACOSX/S3_Dataset/Camps/._1981_hut.dbf
- S3_Dataset/Camps/1991_hut.dbf
- __MACOSX/S3_Dataset/Camps/._1991_hut.dbf
- S3_Dataset/Camps/2014_hut.dbf
- __MACOSX/S3_Dataset/Camps/._2014_hut.dbf
- S3_Dataset/Camps/2004_hut.dbf
- __MACOSX/S3_Dataset/Camps/._2004_hut.dbf
- S3_Dataset/Camps/1983_hut.sbx
- __MACOSX/S3_Dataset/Camps/._1983_hut.sbx
- S3_Dataset/Camps/1977_hut.shx
- __MACOSX/S3_Dataset/Camps/._1977_hut.shx
- S3_Dataset/Camps/1993_hut.sbx
- __MACOSX/S3_Dataset/Camps/._1993_hut.sbx
- S3_Dataset/Camps/1967_hut.shx
- __MACOSX/S3_Dataset/Camps/._1967_hut.shx
- S3_Dataset/Camps/1984_hut.prj
- __MACOSX/S3_Dataset/Camps/._1984_hut.prj
- S3_Dataset/Camps/1994_hut.prj
- __MACOSX/S3_Dataset/Camps/._1994_hut.prj
- S3_Dataset/Camps/2011_hut.prj
- __MACOSX/S3_Dataset/Camps/._2011_hut.prj
- S3_Dataset/Camps/2001_hut.prj
- __MACOSX/S3_Dataset/Camps/._2001_hut.prj
- S3_Dataset/Camps/1960_hut.prj
- __MACOSX/S3_Dataset/Camps/._1960_hut.prj
- S3_Dataset/Camps/1970_hut.prj
- __MACOSX/S3_Dataset/Camps/._1970_hut.prj
- S3_Dataset/Camps/1967_hut.sbx
- __MACOSX/S3_Dataset/Camps/._1967_hut.sbx
- S3_Dataset/Camps/2008_hut.sbn
- __MACOSX/S3_Dataset/Camps/._2008_hut.sbn
- S3_Dataset/Camps/1993_hut.shx
- __MACOSX/S3_Dataset/Camps/._1993_hut.shx
- S3_Dataset/Camps/1977_hut.sbx
- __MACOSX/S3_Dataset/Camps/._1977_hut.sbx
- S3_Dataset/Camps/2012_hut.shp.xml
- __MACOSX/S3_Dataset/Camps/._2012_hut.shp.xml
- S3_Dataset/Camps/1983_hut.shx
- __MACOSX/S3_Dataset/Camps/._1983_hut.shx
- S3_Dataset/Camps/1965_hut.dbf
- __MACOSX/S3_Dataset/Camps/._1965_hut.dbf
- S3_Dataset/Camps/1975_hut.dbf
- __MACOSX/S3_Dataset/Camps/._1975_hut.dbf
- S3_Dataset/Camps/2006_hut.shx
- __MACOSX/S3_Dataset/Camps/._2006_hut.shx
- S3_Dataset/Camps/2016_hut.shx
- __MACOSX/S3_Dataset/Camps/._2016_hut.shx
- S3_Dataset/Camps/1962_hut.shp.xml
- __MACOSX/S3_Dataset/Camps/._1962_hut.shp.xml
- S3_Dataset/Camps/1958_hut.shx
- __MACOSX/S3_Dataset/Camps/._1958_hut.shx
- S3_Dataset/Camps/1960_hut.sbn
- __MACOSX/S3_Dataset/Camps/._1960_hut.sbn
- S3_Dataset/Camps/1970_hut.sbn
- __MACOSX/S3_Dataset/Camps/._1970_hut.sbn
- S3_Dataset/Camps/1998_hut.dbf
- __MACOSX/S3_Dataset/Camps/._1998_hut.dbf
- S3_Dataset/Camps/1977_hut.shp.xml
- __MACOSX/S3_Dataset/Camps/._1977_hut.shp.xml
- S3_Dataset/Camps/1988_hut.dbf
- __MACOSX/S3_Dataset/Camps/._1988_hut.dbf
- S3_Dataset/Camps/2008_hut.prj
- __MACOSX/S3_Dataset/Camps/._2008_hut.prj
- S3_Dataset/Camps/1977_hut.shp
- __MACOSX/S3_Dataset/Camps/._1977_hut.shp
- S3_Dataset/Camps/1967_hut.shp
- __MACOSX/S3_Dataset/Camps/._1967_hut.shp
- S3_Dataset/Camps/1959_hut.shp.xml
- __MACOSX/S3_Dataset/Camps/._1959_hut.shp.xml
- S3_Dataset/Camps/2007_hut.shp.xml
- __MACOSX/S3_Dataset/Camps/._2007_hut.shp.xml
- S3_Dataset/Camps/1967_hut.CPG
- __MACOSX/S3_Dataset/Camps/._1967_hut.CPG
- S3_Dataset/Camps/1977_hut.cpg
- __MACOSX/S3_Dataset/Camps/._1977_hut.cpg
- S3_Dataset/Camps/1983_hut.cpg
- __MACOSX/S3_Dataset/Camps/._1983_hut.cpg
- S3_Dataset/Camps/1993_hut.cpg
- __MACOSX/S3_Dataset/Camps/._1993_hut.cpg
- S3_Dataset/Camps/2016_hut.cpg
- __MACOSX/S3_Dataset/Camps/._2016_hut.cpg
- S3_Dataset/Camps/2006_hut.cpg
- __MACOSX/S3_Dataset/Camps/._2006_hut.cpg
- S3_Dataset/Camps/2006_hut.shp
- __MACOSX/S3_Dataset/Camps/._2006_hut.shp
- S3_Dataset/Camps/2016_hut.shp
- __MACOSX/S3_Dataset/Camps/._2016_hut.shp
- S3_Dataset/Camps/1993_hut.shp
- __MACOSX/S3_Dataset/Camps/._1993_hut.shp
- S3_Dataset/Camps/1983_hut.shp
- __MACOSX/S3_Dataset/Camps/._1983_hut.shp
- S3_Dataset/Camps/1958_hut.CPG
- __MACOSX/S3_Dataset/Camps/._1958_hut.CPG
- S3_Dataset/Camps/1979_hut.prj
- __MACOSX/S3_Dataset/Camps/._1979_hut.prj
- S3_Dataset/Camps/1969_hut.prj
- __MACOSX/S3_Dataset/Camps/._1969_hut.prj
- S3_Dataset/Camps/2011_hut.sbn
- __MACOSX/S3_Dataset/Camps/._2011_hut.sbn
- S3_Dataset/Camps/2001_hut.sbn
- __MACOSX/S3_Dataset/Camps/._2001_hut.sbn
- S3_Dataset/Camps/1996_hut.shp.xml
- __MACOSX/S3_Dataset/Camps/._1996_hut.shp.xml
- S3_Dataset/Camps/1958_hut.shp
- __MACOSX/S3_Dataset/Camps/._1958_hut.shp
- S3_Dataset/Camps/1984_hut.sbn
- __MACOSX/S3_Dataset/Camps/._1984_hut.sbn
- S3_Dataset/Camps/1994_hut.sbn
- __MACOSX/S3_Dataset/Camps/._1994_hut.sbn
- S3_Dataset/Camps/1991_hut.sbx
- __MACOSX/S3_Dataset/Camps/._1991_hut.sbx
- S3_Dataset/Camps/1965_hut.shx
- __MACOSX/S3_Dataset/Camps/._1965_hut.shx
- S3_Dataset/Camps/1981_hut.sbx
- __MACOSX/S3_Dataset/Camps/._1981_hut.sbx
- S3_Dataset/Camps/1975_hut.shx
- __MACOSX/S3_Dataset/Camps/._1975_hut.shx
- S3_Dataset/Camps/2006_hut.dbf
- __MACOSX/S3_Dataset/Camps/._2006_hut.dbf
- S3_Dataset/Camps/2016_hut.dbf
- __MACOSX/S3_Dataset/Camps/._2016_hut.dbf
- S3_Dataset/Camps/1993_hut.dbf
- __MACOSX/S3_Dataset/Camps/._1993_hut.dbf
- S3_Dataset/Camps/1983_hut.dbf
- __MACOSX/S3_Dataset/Camps/._1983_hut.dbf
- S3_Dataset/Camps/2004_hut.sbx
- __MACOSX/S3_Dataset/Camps/._2004_hut.sbx
- S3_Dataset/Camps/2014_hut.sbx
- __MACOSX/S3_Dataset/Camps/._2014_hut.sbx
- S3_Dataset/Camps/2003_hut.prj
- __MACOSX/S3_Dataset/Camps/._2003_hut.prj
- S3_Dataset/Camps/1968_hut.shp.xml
- __MACOSX/S3_Dataset/Camps/._1968_hut.shp.xml
- S3_Dataset/Camps/2013_hut.prj
- __MACOSX/S3_Dataset/Camps/._2013_hut.prj
- S3_Dataset/Camps/1996_hut.prj
- __MACOSX/S3_Dataset/Camps/._1996_hut.prj
- S3_Dataset/Camps/1986_hut.prj
- __MACOSX/S3_Dataset/Camps/._1986_hut.prj
- S3_Dataset/Camps/1995_hut.shp.xml
- __MACOSX/S3_Dataset/Camps/._1995_hut.shp.xml
- S3_Dataset/Camps/1958_hut.dbf
- __MACOSX/S3_Dataset/Camps/._1958_hut.dbf
- S3_Dataset/Camps/1988_hut.cpg
- __MACOSX/S3_Dataset/Camps/._1988_hut.cpg
- S3_Dataset/Camps/1998_hut.cpg
- __MACOSX/S3_Dataset/Camps/._1998_hut.cpg
- S3_Dataset/Camps/1998_hut.shp
- __MACOSX/S3_Dataset/Camps/._1998_hut.shp
- S3_Dataset/Camps/1988_hut.shp
- __MACOSX/S3_Dataset/Camps/._1988_hut.shp
- S3_Dataset/Camps/2004_hut.shp.xml
- __MACOSX/S3_Dataset/Camps/._2004_hut.shp.xml
- S3_Dataset/Camps/1972_hut.prj
- __MACOSX/S3_Dataset/Camps/._1972_hut.prj
- S3_Dataset/Camps/1989_hut.shp.xml
- __MACOSX/S3_Dataset/Camps/._1989_hut.shp.xml
- S3_Dataset/Camps/1962_hut.prj
- __MACOSX/S3_Dataset/Camps/._1962_hut.prj
- S3_Dataset/Camps/1974_hut.shp.xml
- __MACOSX/S3_Dataset/Camps/._1974_hut.shp.xml
- S3_Dataset/Camps/2014_hut.shx
- __MACOSX/S3_Dataset/Camps/._2014_hut.shx
- S3_Dataset/Camps/2004_hut.shx
- __MACOSX/S3_Dataset/Camps/._2004_hut.shx
[truncated: 5,222 more entries]
