# Supplementary material for: Research sites get closer to field camps over time: Informing environmental management through a geospatial analysis of science in the McMurdo Dry Valleys, Antarctica
Source: PLoS One. 2021 Nov 4;16(11):e0257950. doi: 10.1371/journal.pone.0257950 (PMC8568199; doi:10.1371/journal.pone.0257950)
Supplement: S2 Dataset — Annual GIS layers of camp locations; study site locations with associated publication counts; randomly generated point locations; geospatial layers resulting from analyses of study sites (Figs 2 and 4 and S1 Video). (ZIP) [file pone.0257950.s004.zip › S3_Dataset/Camps/1959_hut.shp.xml]

<?xml version="1.0" encoding="UTF-8"?>
<metadata xml:lang="en"><Esri><CreaDate>20200422</CreaDate><CreaTime>13441800</CreaTime><ArcGISFormat>1.0</ArcGISFormat><SyncOnce>TRUE</SyncOnce><DataProperties><lineage><Process ToolSource="c:\program files (x86)\arcgis\desktop10.6\ArcToolbox\Toolboxes\Data Management Tools.tbx\Project" Date="20200422" Time="133907">Project Camps_and_Huts C:\Users\mmyer11\Documents\ArcGIS\Default.gdb\Camps_and_Huts_Project PROJCS['South_Pole_Azimuthal_Equidistant',GEOGCS['GCS_WGS_1984',DATUM['D_WGS_1984',SPHEROID['WGS_1984',6378137.0,298.257223563]],PRIMEM['Greenwich',0.0],UNIT['Degree',0.0174532925199433]],PROJECTION['Azimuthal_Equidistant'],PARAMETER['False_Easting',0.0],PARAMETER['False_Northing',0.0],PARAMETER['Central_Meridian',0.0],PARAMETER['Latitude_Of_Origin',-90.0],UNIT['Meter',1.0]] # PROJCS['WGS_1984_Web_Mercator_Auxiliary_Sphere',GEOGCS['GCS_WGS_1984',DATUM['D_WGS_1984',SPHEROID['WGS_1984',6378137.0,298.257223563]],PRIMEM['Greenwich',0.0],UNIT['Degree',0.0174532925199433]],PROJECTION['Mercator_Auxiliary_Sphere'],PARAMETER['False_Easting',0.0],PARAMETER['False_Northing',0.0],PARAMETER['Central_Meridian',0.0],PARAMETER['Standard_Parallel_1',0.0],PARAMETER['Auxiliary_Sphere_Type',0.0],UNIT['Meter',1.0]] NO_PRESERVE_SHAPE # NO_VERTICAL</Process><Process ToolSource="c:\program files (x86)\arcgis\desktop10.6\ArcToolbox\Toolboxes\Data Management Tools.tbx\DeleteFeatures" Date="20200422" Time="134316">DeleteFeatures Camps_and_Huts_Project</Process><Process ToolSource="c:\program files (x86)\arcgis\desktop10.6\ArcToolbox\Toolboxes\Data Management Tools.tbx\DeleteField" Date="20200422" Time="140952">DeleteField 1907 OBJECTID;FID_;URLPhoto;URLArchive;Active;Status;GlobalID;Latitude;Longitude</Process><Process ToolSource="c:\program files (x86)\arcgis\desktop10.7\ArcToolbox\Toolboxes\Data Management Tools.tbx\DeleteFeatures" Date="20200509" Time="112123">DeleteFeatures Huts_Decades\Huts_1907_1966\1959_hut</Process></lineage><itemProps><itemLocation><linkage Sync="TRUE">file://\\LAPTOP-10VNOQTG\C$\Users\steve\Desktop\HeatMaps\Annual_Hut_Shapes\Lessthan3\1959_hut</linkage><protocol Sync="TRUE">Local Area Network</protocol></itemLocation></itemProps><copyHistory><copy source="C:\Users\steve\Desktop\HeatMaps\Annual_Hut_Shapes\1959_hut" dest="\\LAPTOP-10VNOQTG\C$\Users\steve\Desktop\HeatMaps\Annual_Hut_Shapes\Lessthan3\1959_hut" date="20200507" time="16590900"></copy></copyHistory></DataProperties></Esri></metadata>
