# Supplementary material for: Research sites get closer to field camps over time: Informing environmental management through a geospatial analysis of science in the McMurdo Dry Valleys, Antarctica
Source: PLoS One. 2021 Nov 4;16(11):e0257950. doi: 10.1371/journal.pone.0257950 (PMC8568199; doi:10.1371/journal.pone.0257950)
Supplement: S2 Dataset — Annual GIS layers of camp locations; study site locations with associated publication counts; randomly generated point locations; geospatial layers resulting from analyses of study sites (Figs 2 and 4 and S1 Video). (ZIP) [file pone.0257950.s004.zip › S3_Dataset/StudySites_bounding-polys_mc_sd_kd/1991_KD_count_sd.tif.aux.xml]

<PAMDataset>
  <PAMRasterBand band="1">
    <Histograms>
      <HistItem>
        <HistMin>0</HistMin>
        <HistMax>0.05741146206855774</HistMax>
        <BucketCount>256</BucketCount>
        <IncludeOutOfRange>1</IncludeOutOfRange>
        <Approximate>0</Approximate>
        <HistCounts>9720|295|241|188|179|164|154|140|134|124|131|119|113|124|102|110|120|101|99|92|112|106|101|108|91|69|65|58|60|73|57|48|43|36|53|38|53|46|44|35|33|32|31|30|36|35|32|26|27|21|27|31|30|26|25|23|16|23|22|20|21|27|22|17|31|18|24|19|22|16|17|15|12|11|16|12|10|11|10|15|7|4|13|8|8|8|7|7|11|6|6|6|5|1|5|5|4|7|5|4|9|3|6|5|2|7|4|4|6|7|8|4|5|2|2|6|7|8|6|7|10|2|7|5|5|3|5|10|5|3|2|3|6|3|4|3|4|3|2|4|7|4|4|4|5|4|1|6|2|0|0|1|4|0|0|2|3|1|3|0|3|4|1|1|1|1|3|2|1|0|0|2|1|0|2|1|1|2|1|1|0|2|0|5|2|1|3|1|0|2|2|2|1|1|0|1|0|0|2|1|1|1|0|4|1|0|2|3|1|2|2|1|2|0|1|0|1|1|1|1|1|2|0|1|0|1|2|3|2|1|3|1|1|0|1|0|0|0|1|1|3|3|1|2|1|0|0|0|1|3|0|1|3|0|0|1</HistCounts>
      </HistItem>
    </Histograms>
    <Metadata>
      <MDI key="STATISTICS_COVARIANCES">4.091239969475017e-05</MDI>
      <MDI key="STATISTICS_EXCLUDEDVALUES"></MDI>
      <MDI key="STATISTICS_MAXIMUM">0.057411462068558</MDI>
      <MDI key="STATISTICS_MEAN">0.0026434065331806</MDI>
      <MDI key="STATISTICS_MINIMUM">0</MDI>
      <MDI key="STATISTICS_SKIPFACTORX">1</MDI>
      <MDI key="STATISTICS_SKIPFACTORY">1</MDI>
      <MDI key="STATISTICS_STDDEV">0.0063962801451117</MDI>
    </Metadata>
  </PAMRasterBand>
</PAMDataset>
