# Supplementary material for: Research sites get closer to field camps over time: Informing environmental management through a geospatial analysis of science in the McMurdo Dry Valleys, Antarctica
Source: PLoS One. 2021 Nov 4;16(11):e0257950. doi: 10.1371/journal.pone.0257950 (PMC8568199; doi:10.1371/journal.pone.0257950)
Supplement: S2 Dataset — Annual GIS layers of camp locations; study site locations with associated publication counts; randomly generated point locations; geospatial layers resulting from analyses of study sites (Figs 2 and 4 and S1 Video). (ZIP) [file pone.0257950.s004.zip › S3_Dataset/StudySites_bounding-polys_mc_sd_kd/1978_bound.shp.xml]

<?xml version="1.0" encoding="UTF-8"?>
<metadata xml:lang="en"><Esri><CreaDate>20210614</CreaDate><CreaTime>11022900</CreaTime><ArcGISFormat>1.0</ArcGISFormat><ArcGISstyle>FGDC CSDGM Metadata</ArcGISstyle><SyncOnce>FALSE</SyncOnce><DataProperties><lineage><Process ToolSource="c:\program files (x86)\arcgis\desktop10.3\ArcToolbox\Toolboxes\Data Management Tools.tbx\CalculateField" Date="20160422" Time="144540">CalculateField Miscellaneous_Natural_Features URLArchive Replace( [URLArchive], "temper.lternet.edu/mcmurdohistorydev", "mcmurdohistory.lternet.edu") VB #</Process><Process ToolSource="c:\program files (x86)\arcgis\desktop10.6\ArcToolbox\Toolboxes\Data Management Tools.tbx\FeatureToPoint" Date="20200331" Time="150840">FeatureToPoint Miscellaneous_Natural_Features C:\Users\mmyer11\Documents\ArcGIS\Default.gdb\Miscellaneous_Natural_Featur INSIDE</Process><Process ToolSource="c:\program files (x86)\arcgis\desktop10.6\ArcToolbox\Toolboxes\Data Management Tools.tbx\Merge" Date="20200331" Time="163641">Merge Miscellaneous_Natural_Featur;Lakes_and_Ponds_FeatureToPoi;Glaciers_FeatureToPoint;Streams_monitored_FeatureToP;Stream_Gages;Miscellaneous_Human_Features;Meteorological_Stations;Camps_and_Huts;Dry_Valleys_Drilling_Project;ant_gnis_pt_mdv_all "Y:\Research\2019 to 2020 - MDV History\MASTER.shp" "NAME "NAME" true true false 30 Text 0 0 ,First,#,Miscellaneous_Natural_Featur,NAME,-1,-1,Lakes_and_Ponds_FeatureToPoi,NAME,-1,-1,Glaciers_FeatureToPoint,Name,-1,-1,Miscellaneous_Human_Features,Name,-1,-1;ORIG_FID "ORIG_FID" true true false 4 Long 0 0 ,First,#,Miscellaneous_Natural_Featur,ORIG_FID,-1,-1,Lakes_and_Ponds_FeatureToPoi,ORIG_FID,-1,-1,Glaciers_FeatureToPoint,ORIG_FID,-1,-1,Streams_monitored_FeatureToP,ORIG_FID,-1,-1;FID_ "FID_" true true false 4 Long 0 0 ,First,#,Streams_monitored_FeatureToP,FID_,-1,-1,Camps_and_Huts,FID_,-1,-1;STREAM_NAM "STREAM_NAM" true true false 30 Text 0 0 ,First,#,Streams_monitored_FeatureToP,STREAM_NAM,-1,-1,Stream_Gages,STREAM_NAM,-1,-1;GAUGED "GAUGED" true true false 50 Text 0 0 ,First,#,Streams_monitored_FeatureToP,GAUGED,-1,-1;BASIN "BASIN" true true false 20 Text 0 0 ,First,#,Streams_monitored_FeatureToP,BASIN,-1,-1;STRMGAGEID "STRMGAGEID" true true false 15 Text 0 0 ,First,#,Streams_monitored_FeatureToP,STRMGAGEID,-1,-1;STRMGAGE_1 "STRMGAGE_1" true true false 15 Text 0 0 ,First,#,Streams_monitored_FeatureToP,STRMGAGE_1,-1,-1;LOCATION "LOCATION" true true false 254 Text 0 0 ,First,#,Stream_Gages,LOCATION,-1,-1;ACTIVE "ACTIVE" true true false 254 Text 0 0 ,First,#,Stream_Gages,ACTIVE,-1,-1,Camps_and_Huts,Active,-1,-1;LOCATION_N "LOCATION_N" true true false 254 Text 0 0 ,First,#,Meteorological_Stations,LOCATION_N,-1,-1;CAMP_NAME "CAMP_NAME" true true false 254 Text 0 0 ,First,#,Camps_and_Huts,CAMP_NAME,-1,-1;Status "Status" true true false 254 Text 0 0 ,First,#,Camps_and_Huts,Status,-1,-1;GlobalID "GlobalID" true true false 254 Text 0 0 ,First,#,Camps_and_Huts,GlobalID,-1,-1;SITE_NAME "SITE_NAME" true true false 254 Text 0 0 ,First,#,Dry_Valleys_Drilling_Project,SITE_NAME,-1,-1;objectid "objectid" true true false 10 Long 0 10 ,First,#,ant_gnis_pt_mdv_all,objectid,-1,-1;antarctica "antarctica" true true false 10 Long 0 10 ,First,#,ant_gnis_pt_mdv_all,antarctica,-1,-1;gaz_name "gaz_name" true true false 120 Text 0 0 ,First,#,ant_gnis_pt_mdv_all,gaz_name,-1,-1;gaz_featur "gaz_featur" true true false 50 Text 0 0 ,First,#,ant_gnis_pt_mdv_all,gaz_featur,-1,-1;cell_id "cell_id" true true false 10 Long 0 10 ,First,#,ant_gnis_pt_mdv_all,cell_id,-1,-1"</Process><Process ToolSource="c:\program files (x86)\arcgis\desktop10.6\ArcToolbox\Toolboxes\Data Management Tools.tbx\CalculateField" Date="20200401" Time="140420">CalculateField MASTER_projected TRUE_NAMS "[NAME]&amp; " " &amp; [STREAM_NAM]&amp; " " &amp; [LOCATION_N]&amp; " " &amp; [CAMP_NAME]&amp; " " &amp; [SITE_NAME]&amp; " " &amp; [gaz_name]" VB #</Process><Process ToolSource="c:\program files (x86)\arcgis\desktop10.6\ArcToolbox\Toolboxes\Data Management Tools.tbx\CalculateField" Date="20200404" Time="164613">CalculateField MASTER_projected NAME LTrim( RTrim( [TRUE_NAMS] ) ) VB #</Process><Process ToolSource="c:\program files (x86)\arcgis\desktop10.6\ArcToolbox\Toolboxes\Data Management Tools.tbx\DeleteField" Date="20200406" Time="135924">DeleteField MASTER_projected FID_;BASIN;STRMGAGEID;STRMGAGE_1;LOCATION;ACTIVE;LOCATION_N;CAMP_NAME;Status;GlobalID;SITE_NAME;objectid;gaz_name;gaz_featur;cell_id</Process><Process ToolSource="c:\program files (x86)\arcgis\desktop10.6\ArcToolbox\Toolboxes\Data Management Tools.tbx\CopyFeatures" Date="20200406" Time="151026">CopyFeatures MASTER_projected "Y:\Research\2019 to 2020 - MDV History\Heatmap\MASTER_projected_clean.shp" # 0 0 0</Process><Process ToolSource="c:\program files (x86)\arcgis\desktop10.6\ArcToolbox\Toolboxes\Data Management Tools.tbx\DeleteIdentical" Date="20200414" Time="170445">DeleteIdentical MASTER_projected_clean NAME;GAUGED # 0</Process><Process ToolSource="c:\program files (x86)\arcgis\desktop10.6\ArcToolbox\Toolboxes\Data Management Tools.tbx\DeleteFeatures" Date="20200414" Time="195056">DeleteFeatures MASTER_projected_clean</Process><Process ToolSource="c:\program files (x86)\arcgis\desktop10.6\ArcToolbox\Toolboxes\Data Management Tools.tbx\DeleteFeatures" Date="20200414" Time="202450">DeleteFeatures MASTER_projected_clean</Process><Process ToolSource="c:\program files (x86)\arcgis\desktop10.6\ArcToolbox\Toolboxes\Data Management Tools.tbx\DeleteFeatures" Date="20200414" Time="212719">DeleteFeatures MASTER_projected_clean</Process><Process ToolSource="c:\program files (x86)\arcgis\desktop10.7\ArcToolbox\Toolboxes\Data Management Tools.tbx\DeleteField" Date="20210614" Time="103739">DeleteField C:\Users\steve\Dropbox\Projects\McMurdo_Dry_Valleys\Lazy_Kiwi_Hypothesis\Manuscript\EnvMngt_ms\PLOS_ONE\_Resubmission\SI_updated\AnnualNumPubs\1907.shp Year</Process><Process ToolSource="c:\program files (x86)\arcgis\desktop10.7\ArcToolbox\Toolboxes\Data Management Tools.tbx\AddField" Date="20210614" Time="104043">AddField C:\Users\steve\Dropbox\Projects\McMurdo_Dry_Valleys\Lazy_Kiwi_Hypothesis\Manuscript\EnvMngt_ms\PLOS_ONE\_Resubmission\SI_updated\AnnualNumPubs\1907.shp Year TEXT # # # # NULLABLE NON_REQUIRED #</Process><Process ToolSource="c:\program files (x86)\arcgis\desktop10.7\ArcToolbox\Toolboxes\Data Management Tools.tbx\CalculateField" Date="20210614" Time="104044">CalculateField C:\Users\steve\Dropbox\Projects\McMurdo_Dry_Valleys\Lazy_Kiwi_Hypothesis\Manuscript\EnvMngt_ms\PLOS_ONE\_Resubmission\SI_updated\AnnualNumPubs\1907.shp Year "1907" PYTHON #</Process><Process ToolSource="c:\program files (x86)\arcgis\desktop10.7\ArcToolbox\Toolboxes\Data Management Tools.tbx\Merge" Date="20210614" Time="162620">Merge C:\Users\steve\Desktop\HeatMaps\Annual_Point_Shapes_full\AnnualNumPubs\1907.shp;C:\Users\steve\Desktop\HeatMaps\Annual_Point_Shapes_full\AnnualNumPubs\1914.shp;C:\Users\steve\Desktop\HeatMaps\Annual_Point_Shapes_full\AnnualNumPubs\1916.shp;C:\Users\steve\Desktop\HeatMaps\Annual_Point_Shapes_full\AnnualNumPubs\1958.shp;C:\Users\steve\Desktop\HeatMaps\Annual_Point_Shapes_full\AnnualNumPubs\1959.shp;C:\Users\steve\Desktop\HeatMaps\Annual_Point_Shapes_full\AnnualNumPubs\1960.shp;C:\Users\steve\Desktop\HeatMaps\Annual_Point_Shapes_full\AnnualNumPubs\1961.shp;C:\Users\steve\Desktop\HeatMaps\Annual_Point_Shapes_full\AnnualNumPubs\1962.shp;C:\Users\steve\Desktop\HeatMaps\Annual_Point_Shapes_full\AnnualNumPubs\1963.shp;C:\Users\steve\Desktop\HeatMaps\Annual_Point_Shapes_full\AnnualNumPubs\1964.shp;C:\Users\steve\Desktop\HeatMaps\Annual_Point_Shapes_full\AnnualNumPubs\1965.shp;C:\Users\steve\Desktop\HeatMaps\Annual_Point_Shapes_full\AnnualNumPubs\1966.shp;C:\Users\steve\Desktop\HeatMaps\Annual_Point_Shapes_full\AnnualNumPubs\1967.shp;C:\Users\steve\Desktop\HeatMaps\Annual_Point_Shapes_full\AnnualNumPubs\1968.shp;C:\Users\steve\Desktop\HeatMaps\Annual_Point_Shapes_full\AnnualNumPubs\1969.shp;C:\Users\steve\Desktop\HeatMaps\Annual_Point_Shapes_full\AnnualNumPubs\1970.shp;C:\Users\steve\Desktop\HeatMaps\Annual_Point_Shapes_full\AnnualNumPubs\1971.shp;C:\Users\steve\Desktop\HeatMaps\Annual_Point_Shapes_full\AnnualNumPubs\1972.shp;C:\Users\steve\Desktop\HeatMaps\Annual_Point_Shapes_full\AnnualNumPubs\1973.shp;C:\Users\steve\Desktop\HeatMaps\Annual_Point_Shapes_full\AnnualNumPubs\1974.shp;C:\Users\steve\Desktop\HeatMaps\Annual_Point_Shapes_full\AnnualNumPubs\1975.shp;C:\Users\steve\Desktop\HeatMaps\Annual_Point_Shapes_full\AnnualNumPubs\1976.shp;C:\Users\steve\Desktop\HeatMaps\Annual_Point_Shapes_full\AnnualNumPubs\1977.shp;C:\Users\steve\Desktop\HeatMaps\Annual_Point_Shapes_full\AnnualNumPubs\1978.shp;C:\Users\steve\Desktop\HeatMaps\Annual_Point_Shapes_full\AnnualNumPubs\1979.shp;C:\Users\steve\Desktop\HeatMaps\Annual_Point_Shapes_full\AnnualNumPubs\1980.shp;C:\Users\steve\Desktop\HeatMaps\Annual_Point_Shapes_full\AnnualNumPubs\1981.shp;C:\Users\steve\Desktop\HeatMaps\Annual_Point_Shapes_full\AnnualNumPubs\1982.shp;C:\Users\steve\Desktop\HeatMaps\Annual_Point_Shapes_full\AnnualNumPubs\1983.shp;C:\Users\steve\Desktop\HeatMaps\Annual_Point_Shapes_full\AnnualNumPubs\1984.shp;C:\Users\steve\Desktop\HeatMaps\Annual_Point_Shapes_full\AnnualNumPubs\1985.shp;C:\Users\steve\Desktop\HeatMaps\Annual_Point_Shapes_full\AnnualNumPubs\1986.shp;C:\Users\steve\Desktop\HeatMaps\Annual_Point_Shapes_full\AnnualNumPubs\1987.shp;C:\Users\steve\Desktop\HeatMaps\Annual_Point_Shapes_full\AnnualNumPubs\1988.shp;C:\Users\steve\Desktop\HeatMaps\Annual_Point_Shapes_full\AnnualNumPubs\1989.shp;C:\Users\steve\Desktop\HeatMaps\Annual_Point_Shapes_full\AnnualNumPubs\1990.shp;C:\Users\steve\Desktop\HeatMaps\Annual_Point_Shapes_full\AnnualNumPubs\1991.shp;C:\Users\steve\Desktop\HeatMaps\Annual_Point_Shapes_full\AnnualNumPubs\1992.shp;C:\Users\steve\Desktop\HeatMaps\Annual_Point_Shapes_full\AnnualNumPubs\1993.shp;C:\Users\steve\Desktop\HeatMaps\Annual_Point_Shapes_full\AnnualNumPubs\1994.shp;C:\Users\steve\Desktop\HeatMaps\Annual_Point_Shapes_full\AnnualNumPubs\1995.shp;C:\Users\steve\Desktop\HeatMaps\Annual_Point_Shapes_full\AnnualNumPubs\1996.shp;C:\Users\steve\Desktop\HeatMaps\Annual_Point_Shapes_full\AnnualNumPubs\1997.shp;C:\Users\steve\Desktop\HeatMaps\Annual_Point_Shapes_full\AnnualNumPubs\1998.shp;C:\Users\steve\Desktop\HeatMaps\Annual_Point_Shapes_full\AnnualNumPubs\1999.shp;C:\Users\steve\Desktop\HeatMaps\Annual_Point_Shapes_full\AnnualNumPubs\2000.shp;C:\Users\steve\Desktop\HeatMaps\Annual_Point_Shapes_full\AnnualNumPubs\2001.shp;C:\Users\steve\Desktop\HeatMaps\Annual_Point_Shapes_full\AnnualNumPubs\2002.shp;C:\Users\steve\Desktop\HeatMaps\Annual_Point_Shapes_full\AnnualNumPubs\2003.shp;C:\Users\steve\Desktop\HeatMaps\Annual_Point_Shapes_full\AnnualNumPubs\2004.shp;C:\Users\steve\Desktop\HeatMaps\Annual_Point_Shapes_full\AnnualNumPubs\2005.shp;C:\Users\steve\Desktop\HeatMaps\Annual_Point_Shapes_full\AnnualNumPubs\2006.shp;C:\Users\steve\Desktop\HeatMaps\Annual_Point_Shapes_full\AnnualNumPubs\2007.shp;C:\Users\steve\Desktop\HeatMaps\Annual_Point_Shapes_full\AnnualNumPubs\2008.shp;C:\Users\steve\Desktop\HeatMaps\Annual_Point_Shapes_full\AnnualNumPubs\2009.shp;C:\Users\steve\Desktop\HeatMaps\Annual_Point_Shapes_full\AnnualNumPubs\2010.shp;C:\Users\steve\Desktop\HeatMaps\Annual_Point_Shapes_full\AnnualNumPubs\2011.shp;C:\Users\steve\Desktop\HeatMaps\Annual_Point_Shapes_full\AnnualNumPubs\2012.shp;C:\Users\steve\Desktop\HeatMaps\Annual_Point_Shapes_full\AnnualNumPubs\2013.shp;C:\Users\steve\Desktop\HeatMaps\Annual_Point_Shapes_full\AnnualNumPubs\2014.shp;C:\Users\steve\Desktop\HeatMaps\Annual_Point_Shapes_full\AnnualNumPubs\2015.shp;C:\Users\steve\Desktop\HeatMaps\Annual_Point_Shapes_full\AnnualNumPubs\2016.shp C:\Users\steve\Desktop\HeatMaps\Annual_Point_Shapes_full\AnnualNumPubs\Merged_1907_2016.shp "NAME "NAME" true true false 30 Text 0 0 ,First,#,C:\Users\steve\Desktop\HeatMaps\Annual_Point_Shapes_full\AnnualNumPubs\1907.shp,NAME,-1,-1,C:\Users\steve\Desktop\HeatMaps\Annual_Point_Shapes_full\AnnualNumPubs\1914.shp,NAME,-1,-1,C:\Users\steve\Desktop\HeatMaps\Annual_Point_Shapes_full\AnnualNumPubs\1916.shp,NAME,-1,-1,C:\Users\steve\Desktop\HeatMaps\Annual_Point_Shapes_full\AnnualNumPubs\1958.shp,NAME,-1,-1,C:\Users\steve\Desktop\HeatMaps\Annual_Point_Shapes_full\AnnualNumPubs\1959.shp,NAME,-1,-1,C:\Users\steve\Desktop\HeatMaps\Annual_Point_Shapes_full\AnnualNumPubs\1960.shp,NAME,-1,-1,C:\Users\steve\Desktop\HeatMaps\Annual_Point_Shapes_full\AnnualNumPubs\1961.shp,NAME,-1,-1,C:\Users\steve\Desktop\HeatMaps\Annual_Point_Shapes_full\AnnualNumPubs\1962.shp,NAME,-1,-1,C:\Users\steve\Desktop\HeatMaps\Annual_Point_Shapes_full\AnnualNumPubs\1963.shp,NAME,-1,-1,C:\Users\steve\Desktop\HeatMaps\Annual_Point_Shapes_full\AnnualNumPubs\1964.shp,NAME,-1,-1,C:\Users\steve\Desktop\HeatMaps\Annual_Point_Shapes_full\AnnualNumPubs\1965.shp,NAME,-1,-1,C:\Users\steve\Desktop\HeatMaps\Annual_Point_Shapes_full\AnnualNumPubs\1966.shp,NAME,-1,-1,C:\Users\steve\Desktop\HeatMaps\Annual_Point_Shapes_full\AnnualNumPubs\1967.shp,NAME,-1,-1,C:\Users\steve\Desktop\HeatMaps\Annual_Point_Shapes_full\AnnualNumPubs\1968.shp,NAME,-1,-1,C:\Users\steve\Desktop\HeatMaps\Annual_Point_Shapes_full\AnnualNumPubs\1969.shp,NAME,-1,-1,C:\Users\steve\Desktop\HeatMaps\Annual_Point_Shapes_full\AnnualNumPubs\1970.shp,NAME,-1,-1,C:\Users\steve\Desktop\HeatMaps\Annual_Point_Shapes_full\AnnualNumPubs\1971.shp,NAME,-1,-1,C:\Users\steve\Desktop\HeatMaps\Annual_Point_Shapes_full\AnnualNumPubs\1972.shp,NAME,-1,-1,C:\Users\steve\Desktop\HeatMaps\Annual_Point_Shapes_full\AnnualNumPubs\1973.shp,NAME,-1,-1,C:\Users\steve\Desktop\HeatMaps\Annual_Point_Shapes_full\AnnualNumPubs\1974.shp,NAME,-1,-1,C:\Users\steve\Desktop\HeatMaps\Annual_Point_Shapes_full\AnnualNumPubs\1975.shp,NAME,-1,-1,C:\Users\steve\Desktop\HeatMaps\Annual_Point_Shapes_full\AnnualNumPubs\1976.shp,NAME,-1,-1,C:\Users\steve\Desktop\HeatMaps\Annual_Point_Shapes_full\AnnualNumPubs\1977.shp,NAME,-1,-1,C:\Users\steve\Desktop\HeatMaps\Annual_Point_Shapes_full\AnnualNumPubs\1978.shp,NAME,-1,-1,C:\Users\steve\Desktop\HeatMaps\Annual_Point_Shapes_full\AnnualNumPubs\1979.shp,NAME,-1,-1,C:\Users\steve\Desktop\HeatMaps\Annual_Point_Shapes_full\AnnualNumPubs\1980.shp,NAME,-1,-1,C:\Users\steve\Desktop\HeatMaps\Annual_Point_Shapes_full\AnnualNumPubs\1981.shp,NAME,-1,-1,C:\Users\steve\Desktop\HeatMaps\Annual_Point_Shapes_full\AnnualNumPubs\1982.shp,NAME,-1,-1,C:\Users\steve\Desktop\HeatMaps\Annual_Point_Shapes_full\AnnualNumPubs\1983.shp,NAME,-1,-1,C:\Users\steve\Desktop\HeatMaps\Annual_Point_Shapes_full\AnnualNumPubs\1984.shp,NAME,-1,-1,C:\Users\steve\Desktop\HeatMaps\Annual_Point_Shapes_full\AnnualNumPubs\1985.shp,NAME,-1,-1,C:\Users\steve\Desktop\HeatMaps\Annual_Point_Shapes_full\AnnualNumPubs\1986.shp,NAME,-1,-1,C:\Users\steve\Desktop\HeatMaps\Annual_Point_Shapes_full\AnnualNumPubs\1987.shp,NAME,-1,-1,C:\Users\steve\Desktop\HeatMaps\Annual_Point_Shapes_full\AnnualNumPubs\1988.shp,NAME,-1,-1,C:\Users\steve\Desktop\HeatMaps\Annual_Point_Shapes_full\AnnualNumPubs\1989.shp,NAME,-1,-1,C:\Users\steve\Desktop\HeatMaps\Annual_Point_Shapes_full\AnnualNumPubs\1990.shp,NAME,-1,-1,C:\Users\steve\Desktop\HeatMaps\Annual_Point_Shapes_full\AnnualNumPubs\1991.shp,NAME,-1,-1,C:\Users\steve\Desktop\HeatMaps\Annual_Point_Shapes_full\AnnualNumPubs\1992.shp,NAME,-1,-1,C:\Users\steve\Desktop\HeatMaps\Annual_Point_Shapes_full\AnnualNumPubs\1993.shp,NAME,-1,-1,C:\Users\steve\Desktop\HeatMaps\Annual_Point_Shapes_full\AnnualNumPubs\1994.shp,NAME,-1,-1,C:\Users\steve\Desktop\HeatMaps\Annual_Point_Shapes_full\AnnualNumPubs\1995.shp,NAME,-1,-1,C:\Users\steve\Desktop\HeatMaps\Annual_Point_Shapes_full\AnnualNumPubs\1996.shp,NAME,-1,-1,C:\Users\steve\Desktop\HeatMaps\Annual_Point_Shapes_full\AnnualNumPubs\1997.shp,NAME,-1,-1,C:\Users\steve\Desktop\HeatMaps\Annual_Point_Shapes_full\AnnualNumPubs\1998.shp,NAME,-1,-1,C:\Users\steve\Desktop\HeatMaps\Annual_Point_Shapes_full\AnnualNumPubs\1999.shp,NAME,-1,-1,C:\Users\steve\Desktop\HeatMaps\Annual_Point_Shapes_full\AnnualNumPubs\2000.shp,NAME,-1,-1,C:\Users\steve\Desktop\HeatMaps\Annual_Point_Shapes_full\AnnualNumPubs\2001.shp,NAME,-1,-1,C:\Users\steve\Desktop\HeatMaps\Annual_Point_Shapes_full\AnnualNumPubs\2002.shp,NAME,-1,-1,C:\Users\steve\Desktop\HeatMaps\Annual_Point_Shapes_full\AnnualNumPubs\2003.shp,NAME,-1,-1,C:\Users\steve\Desktop\HeatMaps\Annual_Point_Shapes_full\AnnualNumPubs\2004.shp,NAME,-1,-1,C:\Users\steve\Desktop\HeatMaps\Annual_Point_Shapes_full\AnnualNumPubs\2005.shp,NAME,-1,-1,C:\Users\steve\Desktop\HeatMaps\Annual_Point_Shapes_full\AnnualNumPubs\2006.shp,NAME,-1,-1,C:\Users\steve\Desktop\HeatMaps\Annual_Point_Shapes_full\AnnualNumPubs\2007.shp,NAME,-1,-1,C:\Users\steve\Desktop\HeatMaps\Annual_Point_Shapes_full\AnnualNumPubs\2008.shp,NAME,-1,-1,C:\Users\steve\Desktop\HeatMaps\Annual_Point_Shapes_full\AnnualNumPubs\2009.shp,NAME,-1,-1,C:\Users\steve\Desktop\HeatMaps\Annual_Point_Shapes_full\AnnualNumPubs\2010.shp,NAME,-1,-1,C:\Users\steve\Desktop\HeatMaps\Annual_Point_Shapes_full\AnnualNumPubs\2011.shp,NAME,-1,-1,C:\Users\steve\Desktop\HeatMaps\Annual_Point_Shapes_full\AnnualNumPubs\2012.shp,NAME,-1,-1,C:\Users\steve\Desktop\HeatMaps\Annual_Point_Shapes_full\AnnualNumPubs\2013.shp,NAME,-1,-1,C:\Users\steve\Desktop\HeatMaps\Annual_Point_Shapes_full\AnnualNumPubs\2014.shp,NAME,-1,-1,C:\Users\steve\Desktop\HeatMaps\Annual_Point_Shapes_full\AnnualNumPubs\2015.shp,NAME,-1,-1,C:\Users\steve\Desktop\HeatMaps\Annual_Point_Shapes_full\AnnualNumPubs\2016.shp,NAME,-1,-1;GAUGED "GAUGED" true true false 50 Text 0 0 ,First,#,C:\Users\steve\Desktop\HeatMaps\Annual_Point_Shapes_full\AnnualNumPubs\1907.shp,GAUGED,-1,-1,C:\Users\steve\Desktop\HeatMaps\Annual_Point_Shapes_full\AnnualNumPubs\1914.shp,GAUGED,-1,-1,C:\Users\steve\Desktop\HeatMaps\Annual_Point_Shapes_full\AnnualNumPubs\1916.shp,GAUGED,-1,-1,C:\Users\steve\Desktop\HeatMaps\Annual_Point_Shapes_full\AnnualNumPubs\1958.shp,GAUGED,-1,-1,C:\Users\steve\Desktop\HeatMaps\Annual_Point_Shapes_full\AnnualNumPubs\1959.shp,GAUGED,-1,-1,C:\Users\steve\Desktop\HeatMaps\Annual_Point_Shapes_full\AnnualNumPubs\1960.shp,GAUGED,-1,-1,C:\Users\steve\Desktop\HeatMaps\Annual_Point_Shapes_full\AnnualNumPubs\1961.shp,GAUGED,-1,-1,C:\Users\steve\Desktop\HeatMaps\Annual_Point_Shapes_full\AnnualNumPubs\1962.shp,GAUGED,-1,-1,C:\Users\steve\Desktop\HeatMaps\Annual_Point_Shapes_full\AnnualNumPubs\1963.shp,GAUGED,-1,-1,C:\Users\steve\Desktop\HeatMaps\Annual_Point_Shapes_full\AnnualNumPubs\1964.shp,GAUGED,-1,-1,C:\Users\steve\Desktop\HeatMaps\Annual_Point_Shapes_full\AnnualNumPubs\1965.shp,GAUGED,-1,-1,C:\Users\steve\Desktop\HeatMaps\Annual_Point_Shapes_full\AnnualNumPubs\1966.shp,GAUGED,-1,-1,C:\Users\steve\Desktop\HeatMaps\Annual_Point_Shapes_full\AnnualNumPubs\1967.shp,GAUGED,-1,-1,C:\Users\steve\Desktop\HeatMaps\Annual_Point_Shapes_full\AnnualNumPubs\1968.shp,GAUGED,-1,-1,C:\Users\steve\Desktop\HeatMaps\Annual_Point_Shapes_full\AnnualNumPubs\1969.shp,GAUGED,-1,-1,C:\Users\steve\Desktop\HeatMaps\Annual_Point_Shapes_full\AnnualNumPubs\1970.shp,GAUGED,-1,-1,C:\Users\steve\Desktop\HeatMaps\Annual_Point_Shapes_full\AnnualNumPubs\1971.shp,GAUGED,-1,-1,C:\Users\steve\Desktop\HeatMaps\Annual_Point_Shapes_full\AnnualNumPubs\1972.shp,GAUGED,-1,-1,C:\Users\steve\Desktop\HeatMaps\Annual_Point_Shapes_full\AnnualNumPubs\1973.shp,GAUGED,-1,-1,C:\Users\steve\Desktop\HeatMaps\Annual_Point_Shapes_full\AnnualNumPubs\1974.shp,GAUGED,-1,-1,C:\Users\steve\Desktop\HeatMaps\Annual_Point_Shapes_full\AnnualNumPubs\1975.shp,GAUGED,-1,-1,C:\Users\steve\Desktop\HeatMaps\Annual_Point_Shapes_full\AnnualNumPubs\1976.shp,GAUGED,-1,-1,C:\Users\steve\Desktop\HeatMaps\Annual_Point_Shapes_full\AnnualNumPubs\1977.shp,GAUGED,-1,-1,C:\Users\steve\Desktop\HeatMaps\Annual_Point_Shapes_full\AnnualNumPubs\1978.shp,GAUGED,-1,-1,C:\Users\steve\Desktop\HeatMaps\Annual_Point_Shapes_full\AnnualNumPubs\1979.shp,GAUGED,-1,-1,C:\Users\steve\Desktop\HeatMaps\Annual_Point_Shapes_full\AnnualNumPubs\1980.shp,GAUGED,-1,-1,C:\Users\steve\Desktop\HeatMaps\Annual_Point_Shapes_full\AnnualNumPubs\1981.shp,GAUGED,-1,-1,C:\Users\steve\Desktop\HeatMaps\Annual_Point_Shapes_full\AnnualNumPubs\1982.shp,GAUGED,-1,-1,C:\Users\steve\Desktop\HeatMaps\Annual_Point_Shapes_full\AnnualNumPubs\1983.shp,GAUGED,-1,-1,C:\Users\steve\Desktop\HeatMaps\Annual_Point_Shapes_full\AnnualNumPubs\1984.shp,GAUGED,-1,-1,C:\Users\steve\Desktop\HeatMaps\Annual_Point_Shapes_full\AnnualNumPubs\1985.shp,GAUGED,-1,-1,C:\Users\steve\Desktop\HeatMaps\Annual_Point_Shapes_full\AnnualNumPubs\1986.shp,GAUGED,-1,-1,C:\Users\steve\Desktop\HeatMaps\Annual_Point_Shapes_full\AnnualNumPubs\1987.shp,GAUGED,-1,-1,C:\Users\steve\Desktop\HeatMaps\Annual_Point_Shapes_full\AnnualNumPubs\1988.shp,GAUGED,-1,-1,C:\Users\steve\Desktop\HeatMaps\Annual_Point_Shapes_full\AnnualNumPubs\1989.shp,GAUGED,-1,-1,C:\Users\steve\Desktop\HeatMaps\Annual_Point_Shapes_full\AnnualNumPubs\1990.shp,GAUGED,-1,-1,C:\Users\steve\Desktop\HeatMaps\Annual_Point_Shapes_full\AnnualNumPubs\1991.shp,GAUGED,-1,-1,C:\Users\steve\Desktop\HeatMaps\Annual_Point_Shapes_full\AnnualNumPubs\1992.shp,GAUGED,-1,-1,C:\Users\steve\Desktop\HeatMaps\Annual_Point_Shapes_full\AnnualNumPubs\1993.shp,GAUGED,-1,-1,C:\Users\steve\Desktop\HeatMaps\Annual_Point_Shapes_full\AnnualNumPubs\1994.shp,GAUGED,-1,-1,C:\Users\steve\Desktop\HeatMaps\Annual_Point_Shapes_full\AnnualNumPubs\1995.shp,GAUGED,-1,-1,C:\Users\steve\Desktop\HeatMaps\Annual_Point_Shapes_full\AnnualNumPubs\1996.shp,GAUGED,-1,-1,C:\Users\steve\Desktop\HeatMaps\Annual_Point_Shapes_full\AnnualNumPubs\1997.shp,GAUGED,-1,-1,C:\Users\steve\Desktop\HeatMaps\Annual_Point_Shapes_full\AnnualNumPubs\1998.shp,GAUGED,-1,-1,C:\Users\steve\Desktop\HeatMaps\Annual_Point_Shapes_full\AnnualNumPubs\1999.shp,GAUGED,-1,-1,C:\Users\steve\Desktop\HeatMaps\Annual_Point_Shapes_full\AnnualNumPubs\2000.shp,GAUGED,-1,-1,C:\Users\steve\Desktop\HeatMaps\Annual_Point_Shapes_full\AnnualNumPubs\2001.shp,GAUGED,-1,-1,C:\Users\steve\Desktop\HeatMaps\Annual_Point_Shapes_full\AnnualNumPubs\2002.shp,GAUGED,-1,-1,C:\Users\steve\Desktop\HeatMaps\Annual_Point_Shapes_full\AnnualNumPubs\2003.shp,GAUGED,-1,-1,C:\Users\steve\Desktop\HeatMaps\Annual_Point_Shapes_full\AnnualNumPubs\2004.shp,GAUGED,-1,-1,C:\Users\steve\Desktop\HeatMaps\Annual_Point_Shapes_full\AnnualNumPubs\2005.shp,GAUGED,-1,-1,C:\Users\steve\Desktop\HeatMaps\Annual_Point_Shapes_full\AnnualNumPubs\2006.shp,GAUGED,-1,-1,C:\Users\steve\Desktop\HeatMaps\Annual_Point_Shapes_full\AnnualNumPubs\2007.shp,GAUGED,-1,-1,C:\Users\steve\Desktop\HeatMaps\Annual_Point_Shapes_full\AnnualNumPubs\2008.shp,GAUGED,-1,-1,C:\Users\steve\Desktop\HeatMaps\Annual_Point_Shapes_full\AnnualNumPubs\2009.shp,GAUGED,-1,-1,C:\Users\steve\Desktop\HeatMaps\Annual_Point_Shapes_full\AnnualNumPubs\2010.shp,GAUGED,-1,-1,C:\Users\steve\Desktop\HeatMaps\Annual_Point_Shapes_full\AnnualNumPubs\2011.shp,GAUGED,-1,-1,C:\Users\steve\Desktop\HeatMaps\Annual_Point_Shapes_full\AnnualNumPubs\2012.shp,GAUGED,-1,-1,C:\Users\steve\Desktop\HeatMaps\Annual_Point_Shapes_full\AnnualNumPubs\2013.shp,GAUGED,-1,-1,C:\Users\steve\Desktop\HeatMaps\Annual_Point_Shapes_full\AnnualNumPubs\2014.shp,GAUGED,-1,-1,C:\Users\steve\Desktop\HeatMaps\Annual_Point_Shapes_full\AnnualNumPubs\2015.shp,GAUGED,-1,-1,C:\Users\steve\Desktop\HeatMaps\Annual_Point_Shapes_full\AnnualNumPubs\2016.shp,GAUGED,-1,-1;NAME_FINAL "NAME_FINAL" true true false 100 Text 0 0 ,First,#,C:\Users\steve\Desktop\HeatMaps\Annual_Point_Shapes_full\AnnualNumPubs\1907.shp,NAME_FINAL,-1,-1,C:\Users\steve\Desktop\HeatMaps\Annual_Point_Shapes_full\AnnualNumPubs\1914.shp,NAME_FINAL,-1,-1,C:\Users\steve\Desktop\HeatMaps\Annual_Point_Shapes_full\AnnualNumPubs\1916.shp,NAME_FINAL,-1,-1,C:\Users\steve\Desktop\HeatMaps\Annual_Point_Shapes_full\AnnualNumPubs\1958.shp,NAME_FINAL,-1,-1,C:\Users\steve\Desktop\HeatMaps\Annual_Point_Shapes_full\AnnualNumPubs\1959.shp,NAME_FINAL,-1,-1,C:\Users\steve\Desktop\HeatMaps\Annual_Point_Shapes_full\AnnualNumPubs\1960.shp,NAME_FINAL,-1,-1,C:\Users\steve\Desktop\HeatMaps\Annual_Point_Shapes_full\AnnualNumPubs\1961.shp,NAME_FINAL,-1,-1,C:\Users\steve\Desktop\HeatMaps\Annual_Point_Shapes_full\AnnualNumPubs\1962.shp,NAME_FINAL,-1,-1,C:\Users\steve\Desktop\HeatMaps\Annual_Point_Shapes_full\AnnualNumPubs\1963.shp,NAME_FINAL,-1,-1,C:\Users\steve\Desktop\HeatMaps\Annual_Point_Shapes_full\AnnualNumPubs\1964.shp,NAME_FINAL,-1,-1,C:\Users\steve\Desktop\HeatMaps\Annual_Point_Shapes_full\AnnualNumPubs\1965.shp,NAME_FINAL,-1,-1,C:\Users\steve\Desktop\HeatMaps\Annual_Point_Shapes_full\AnnualNumPubs\1966.shp,NAME_FINAL,-1,-1,C:\Users\steve\Desktop\HeatMaps\Annual_Point_Shapes_full\AnnualNumPubs\1967.shp,NAME_FINAL,-1,-1,C:\Users\steve\Desktop\HeatMaps\Annual_Point_Shapes_full\AnnualNumPubs\1968.shp,NAME_FINAL,-1,-1,C:\Users\steve\Desktop\HeatMaps\Annual_Point_Shapes_full\AnnualNumPubs\1969.shp,NAME_FINAL,-1,-1,C:\Users\steve\Desktop\HeatMaps\Annual_Point_Shapes_full\AnnualNumPubs\1970.shp,NAME_FINAL,-1,-1,C:\Users\steve\Desktop\HeatMaps\Annual_Point_Shapes_full\AnnualNumPubs\1971.shp,NAME_FINAL,-1,-1,C:\Users\steve\Desktop\HeatMaps\Annual_Point_Shapes_full\AnnualNumPubs\1972.shp,NAME_FINAL,-1,-1,C:\Users\steve\Desktop\HeatMaps\Annual_Point_Shapes_full\AnnualNumPubs\1973.shp,NAME_FINAL,-1,-1,C:\Users\steve\Desktop\HeatMaps\Annual_Point_Shapes_full\AnnualNumPubs\1974.shp,NAME_FINAL,-1,-1,C:\Users\steve\Desktop\HeatMaps\Annual_Point_Shapes_full\AnnualNumPubs\1975.shp,NAME_FINAL,-1,-1,C:\Users\steve\Desktop\HeatMaps\Annual_Point_Shapes_full\AnnualNumPubs\1976.shp,NAME_FINAL,-1,-1,C:\Users\steve\Desktop\HeatMaps\Annual_Point_Shapes_full\AnnualNumPubs\1977.shp,NAME_FINAL,-1,-1,C:\Users\steve\Desktop\HeatMaps\Annual_Point_Shapes_full\AnnualNumPubs\1978.shp,NAME_FINAL,-1,-1,C:\Users\steve\Desktop\HeatMaps\Annual_Point_Shapes_full\AnnualNumPubs\1979.shp,NAME_FINAL,-1,-1,C:\Users\steve\Desktop\HeatMaps\Annual_Point_Shapes_full\AnnualNumPubs\1980.shp,NAME_FINAL,-1,-1,C:\Users\steve\Desktop\HeatMaps\Annual_Point_Shapes_full\AnnualNumPubs\1981.shp,NAME_FINAL,-1,-1,C:\Users\steve\Desktop\HeatMaps\Annual_Point_Shapes_full\AnnualNumPubs\1982.shp,NAME_FINAL,-1,-1,C:\Users\steve\Desktop\HeatMaps\Annual_Point_Shapes_full\AnnualNumPubs\1983.shp,NAME_FINAL,-1,-1,C:\Users\steve\Desktop\HeatMaps\Annual_Point_Shapes_full\AnnualNumPubs\1984.shp,NAME_FINAL,-1,-1,C:\Users\steve\Desktop\HeatMaps\Annual_Point_Shapes_full\AnnualNumPubs\1985.shp,NAME_FINAL,-1,-1,C:\Users\steve\Desktop\HeatMaps\Annual_Point_Shapes_full\AnnualNumPubs\1986.shp,NAME_FINAL,-1,-1,C:\Users\steve\Desktop\HeatMaps\Annual_Point_Shapes_full\AnnualNumPubs\1987.shp,NAME_FINAL,-1,-1,C:\Users\steve\Desktop\HeatMaps\Annual_Point_Shapes_full\AnnualNumPubs\1988.shp,NAME_FINAL,-1,-1,C:\Users\steve\Desktop\HeatMaps\Annual_Point_Shapes_full\AnnualNumPubs\1989.shp,NAME_FINAL,-1,-1,C:\Users\steve\Desktop\HeatMaps\Annual_Point_Shapes_full\AnnualNumPubs\1990.shp,NAME_FINAL,-1,-1,C:\Users\steve\Desktop\HeatMaps\Annual_Point_Shapes_full\AnnualNumPubs\1991.shp,NAME_FINAL,-1,-1,C:\Users\steve\Desktop\HeatMaps\Annual_Point_Shapes_full\AnnualNumPubs\1992.shp,NAME_FINAL,-1,-1,C:\Users\steve\Desktop\HeatMaps\Annual_Point_Shapes_full\AnnualNumPubs\1993.shp,NAME_FINAL,-1,-1,C:\Users\steve\Desktop\HeatMaps\Annual_Point_Shapes_full\AnnualNumPubs\1994.shp,NAME_FINAL,-1,-1,C:\Users\steve\Desktop\HeatMaps\Annual_Point_Shapes_full\AnnualNumPubs\1995.shp,NAME_FINAL,-1,-1,C:\Users\steve\Desktop\HeatMaps\Annual_Point_Shapes_full\AnnualNumPubs\1996.shp,NAME_FINAL,-1,-1,C:\Users\steve\Desktop\HeatMaps\Annual_Point_Shapes_full\AnnualNumPubs\1997.shp,NAME_FINAL,-1,-1,C:\Users\steve\Desktop\HeatMaps\Annual_Point_Shapes_full\AnnualNumPubs\1998.shp,NAME_FINAL,-1,-1,C:\Users\steve\Desktop\HeatMaps\Annual_Point_Shapes_full\AnnualNumPubs\1999.shp,NAME_FINAL,-1,-1,C:\Users\steve\Desktop\HeatMaps\Annual_Point_Shapes_full\AnnualNumPubs\2000.shp,NAME_FINAL,-1,-1,C:\Users\steve\Desktop\HeatMaps\Annual_Point_Shapes_full\AnnualNumPubs\2001.shp,NAME_FINAL,-1,-1,C:\Users\steve\Desktop\HeatMaps\Annual_Point_Shapes_full\AnnualNumPubs\2002.shp,NAME_FINAL,-1,-1,C:\Users\steve\Desktop\HeatMaps\Annual_Point_Shapes_full\AnnualNumPubs\2003.shp,NAME_FINAL,-1,-1,C:\Users\steve\Desktop\HeatMaps\Annual_Point_Shapes_full\AnnualNumPubs\2004.shp,NAME_FINAL,-1,-1,C:\Users\steve\Desktop\HeatMaps\Annual_Point_Shapes_full\AnnualNumPubs\2005.shp,NAME_FINAL,-1,-1,C:\Users\steve\Desktop\HeatMaps\Annual_Point_Shapes_full\AnnualNumPubs\2006.shp,NAME_FINAL,-1,-1,C:\Users\steve\Desktop\HeatMaps\Annual_Point_Shapes_full\AnnualNumPubs\2007.shp,NAME_FINAL,-1,-1,C:\Users\steve\Desktop\HeatMaps\Annual_Point_Shapes_full\AnnualNumPubs\2008.shp,NAME_FINAL,-1,-1,C:\Users\steve\Desktop\HeatMaps\Annual_Point_Shapes_full\AnnualNumPubs\2009.shp,NAME_FINAL,-1,-1,C:\Users\steve\Desktop\HeatMaps\Annual_Point_Shapes_full\AnnualNumPubs\2010.shp,NAME_FINAL,-1,-1,C:\Users\steve\Desktop\HeatMaps\Annual_Point_Shapes_full\AnnualNumPubs\2011.shp,NAME_FINAL,-1,-1,C:\Users\steve\Desktop\HeatMaps\Annual_Point_Shapes_full\AnnualNumPubs\2012.shp,NAME_FINAL,-1,-1,C:\Users\steve\Desktop\HeatMaps\Annual_Point_Shapes_full\AnnualNumPubs\2013.shp,NAME_FINAL,-1,-1,C:\Users\steve\Desktop\HeatMaps\Annual_Point_Shapes_full\AnnualNumPubs\2014.shp,NAME_FINAL,-1,-1,C:\Users\steve\Desktop\HeatMaps\Annual_Point_Shapes_full\AnnualNumPubs\2015.shp,NAME_FINAL,-1,-1,C:\Users\steve\Desktop\HeatMaps\Annual_Point_Shapes_full\AnnualNumPubs\2016.shp,NAME_FINAL,-1,-1;NUM_PUBS "NUM_PUBS" true true false 10 Long 0 10 ,Sum,#,C:\Users\steve\Desktop\HeatMaps\Annual_Point_Shapes_full\AnnualNumPubs\1907.shp,NUM_PUBS,-1,-1,C:\Users\steve\Desktop\HeatMaps\Annual_Point_Shapes_full\AnnualNumPubs\1914.shp,NUM_PUBS,-1,-1,C:\Users\steve\Desktop\HeatMaps\Annual_Point_Shapes_full\AnnualNumPubs\1916.shp,NUM_PUBS,-1,-1,C:\Users\steve\Desktop\HeatMaps\Annual_Point_Shapes_full\AnnualNumPubs\1958.shp,NUM_PUBS,-1,-1,C:\Users\steve\Desktop\HeatMaps\Annual_Point_Shapes_full\AnnualNumPubs\1959.shp,NUM_PUBS,-1,-1,C:\Users\steve\Desktop\HeatMaps\Annual_Point_Shapes_full\AnnualNumPubs\1960.shp,NUM_PUBS,-1,-1,C:\Users\steve\Desktop\HeatMaps\Annual_Point_Shapes_full\AnnualNumPubs\1961.shp,NUM_PUBS,-1,-1,C:\Users\steve\Desktop\HeatMaps\Annual_Point_Shapes_full\AnnualNumPubs\1962.shp,NUM_PUBS,-1,-1,C:\Users\steve\Desktop\HeatMaps\Annual_Point_Shapes_full\AnnualNumPubs\1963.shp,NUM_PUBS,-1,-1,C:\Users\steve\Desktop\HeatMaps\Annual_Point_Shapes_full\AnnualNumPubs\1964.shp,NUM_PUBS,-1,-1,C:\Users\steve\Desktop\HeatMaps\Annual_Point_Shapes_full\AnnualNumPubs\1965.shp,NUM_PUBS,-1,-1,C:\Users\steve\Desktop\HeatMaps\Annual_Point_Shapes_full\AnnualNumPubs\1966.shp,NUM_PUBS,-1,-1,C:\Users\steve\Desktop\HeatMaps\Annual_Point_Shapes_full\AnnualNumPubs\1967.shp,NUM_PUBS,-1,-1,C:\Users\steve\Desktop\HeatMaps\Annual_Point_Shapes_full\AnnualNumPubs\1968.shp,NUM_PUBS,-1,-1,C:\Users\steve\Desktop\HeatMaps\Annual_Point_Shapes_full\AnnualNumPubs\1969.shp,NUM_PUBS,-1,-1,C:\Users\steve\Desktop\HeatMaps\Annual_Point_Shapes_full\AnnualNumPubs\1970.shp,NUM_PUBS,-1,-1,C:\Users\steve\Desktop\HeatMaps\Annual_Point_Shapes_full\AnnualNumPubs\1971.shp,NUM_PUBS,-1,-1,C:\Users\steve\Desktop\HeatMaps\Annual_Point_Shapes_full\AnnualNumPubs\1972.shp,NUM_PUBS,-1,-1,C:\Users\steve\Desktop\HeatMaps\Annual_Point_Shapes_full\AnnualNumPubs\1973.shp,NUM_PUBS,-1,-1,C:\Users\steve\Desktop\HeatMaps\Annual_Point_Shapes_full\AnnualNumPubs\1974.shp,NUM_PUBS,-1,-1,C:\Users\steve\Desktop\HeatMaps\Annual_Point_Shapes_full\AnnualNumPubs\1975.shp,NUM_PUBS,-1,-1,C:\Users\steve\Desktop\HeatMaps\Annual_Point_Shapes_full\AnnualNumPubs\1976.shp,NUM_PUBS,-1,-1,C:\Users\steve\Desktop\HeatMaps\Annual_Point_Shapes_full\AnnualNumPubs\1977.shp,NUM_PUBS,-1,-1,C:\Users\steve\Desktop\HeatMaps\Annual_Point_Shapes_full\AnnualNumPubs\1978.shp,NUM_PUBS,-1,-1,C:\Users\steve\Desktop\HeatMaps\Annual_Point_Shapes_full\AnnualNumPubs\1979.shp,NUM_PUBS,-1,-1,C:\Users\steve\Desktop\HeatMaps\Annual_Point_Shapes_full\AnnualNumPubs\1980.shp,NUM_PUBS,-1,-1,C:\Users\steve\Desktop\HeatMaps\Annual_Point_Shapes_full\AnnualNumPubs\1981.shp,NUM_PUBS,-1,-1,C:\Users\steve\Desktop\HeatMaps\Annual_Point_Shapes_full\AnnualNumPubs\1982.shp,NUM_PUBS,-1,-1,C:\Users\steve\Desktop\HeatMaps\Annual_Point_Shapes_full\AnnualNumPubs\1983.shp,NUM_PUBS,-1,-1,C:\Users\steve\Desktop\HeatMaps\Annual_Point_Shapes_full\AnnualNumPubs\1984.shp,NUM_PUBS,-1,-1,C:\Users\steve\Desktop\HeatMaps\Annual_Point_Shapes_full\AnnualNumPubs\1985.shp,NUM_PUBS,-1,-1,C:\Users\steve\Desktop\HeatMaps\Annual_Point_Shapes_full\AnnualNumPubs\1986.shp,NUM_PUBS,-1,-1,C:\Users\steve\Desktop\HeatMaps\Annual_Point_Shapes_full\AnnualNumPubs\1987.shp,NUM_PUBS,-1,-1,C:\Users\steve\Desktop\HeatMaps\Annual_Point_Shapes_full\AnnualNumPubs\1988.shp,NUM_PUBS,-1,-1,C:\Users\steve\Desktop\HeatMaps\Annual_Point_Shapes_full\AnnualNumPubs\1989.shp,NUM_PUBS,-1,-1,C:\Users\steve\Desktop\HeatMaps\Annual_Point_Shapes_full\AnnualNumPubs\1990.shp,NUM_PUBS,-1,-1,C:\Users\steve\Desktop\HeatMaps\Annual_Point_Shapes_full\AnnualNumPubs\1991.shp,NUM_PUBS,-1,-1,C:\Users\steve\Desktop\HeatMaps\Annual_Point_Shapes_full\AnnualNumPubs\1992.shp,NUM_PUBS,-1,-1,C:\Users\steve\Desktop\HeatMaps\Annual_Point_Shapes_full\AnnualNumPubs\1993.shp,NUM_PUBS,-1,-1,C:\Users\steve\Desktop\HeatMaps\Annual_Point_Shapes_full\AnnualNumPubs\1994.shp,NUM_PUBS,-1,-1,C:\Users\steve\Desktop\HeatMaps\Annual_Point_Shapes_full\AnnualNumPubs\1995.shp,NUM_PUBS,-1,-1,C:\Users\steve\Desktop\HeatMaps\Annual_Point_Shapes_full\AnnualNumPubs\1996.shp,NUM_PUBS,-1,-1,C:\Users\steve\Desktop\HeatMaps\Annual_Point_Shapes_full\AnnualNumPubs\1997.shp,NUM_PUBS,-1,-1,C:\Users\steve\Desktop\HeatMaps\Annual_Point_Shapes_full\AnnualNumPubs\1998.shp,NUM_PUBS,-1,-1,C:\Users\steve\Desktop\HeatMaps\Annual_Point_Shapes_full\AnnualNumPubs\1999.shp,NUM_PUBS,-1,-1,C:\Users\steve\Desktop\HeatMaps\Annual_Point_Shapes_full\AnnualNumPubs\2000.shp,NUM_PUBS,-1,-1,C:\Users\steve\Desktop\HeatMaps\Annual_Point_Shapes_full\AnnualNumPubs\2001.shp,NUM_PUBS,-1,-1,C:\Users\steve\Desktop\HeatMaps\Annual_Point_Shapes_full\AnnualNumPubs\2002.shp,NUM_PUBS,-1,-1,C:\Users\steve\Desktop\HeatMaps\Annual_Point_Shapes_full\AnnualNumPubs\2003.shp,NUM_PUBS,-1,-1,C:\Users\steve\Desktop\HeatMaps\Annual_Point_Shapes_full\AnnualNumPubs\2004.shp,NUM_PUBS,-1,-1,C:\Users\steve\Desktop\HeatMaps\Annual_Point_Shapes_full\AnnualNumPubs\2005.shp,NUM_PUBS,-1,-1,C:\Users\steve\Desktop\HeatMaps\Annual_Point_Shapes_full\AnnualNumPubs\2006.shp,NUM_PUBS,-1,-1,C:\Users\steve\Desktop\HeatMaps\Annual_Point_Shapes_full\AnnualNumPubs\2007.shp,NUM_PUBS,-1,-1,C:\Users\steve\Desktop\HeatMaps\Annual_Point_Shapes_full\AnnualNumPubs\2008.shp,NUM_PUBS,-1,-1,C:\Users\steve\Desktop\HeatMaps\Annual_Point_Shapes_full\AnnualNumPubs\2009.shp,NUM_PUBS,-1,-1,C:\Users\steve\Desktop\HeatMaps\Annual_Point_Shapes_full\AnnualNumPubs\2010.shp,NUM_PUBS,-1,-1,C:\Users\steve\Desktop\HeatMaps\Annual_Point_Shapes_full\AnnualNumPubs\2011.shp,NUM_PUBS,-1,-1,C:\Users\steve\Desktop\HeatMaps\Annual_Point_Shapes_full\AnnualNumPubs\2012.shp,NUM_PUBS,-1,-1,C:\Users\steve\Desktop\HeatMaps\Annual_Point_Shapes_full\AnnualNumPubs\2013.shp,NUM_PUBS,-1,-1,C:\Users\steve\Desktop\HeatMaps\Annual_Point_Shapes_full\AnnualNumPubs\2014.shp,NUM_PUBS,-1,-1,C:\Users\steve\Desktop\HeatMaps\Annual_Point_Shapes_full\AnnualNumPubs\2015.shp,NUM_PUBS,-1,-1,C:\Users\steve\Desktop\HeatMaps\Annual_Point_Shapes_full\AnnualNumPubs\2016.shp,NUM_PUBS,-1,-1;Year "Year" true true false 254 Text 0 0 ,First,#,C:\Users\steve\Desktop\HeatMaps\Annual_Point_Shapes_full\AnnualNumPubs\1907.shp,Year,-1,-1,C:\Users\steve\Desktop\HeatMaps\Annual_Point_Shapes_full\AnnualNumPubs\1914.shp,Year,-1,-1,C:\Users\steve\Desktop\HeatMaps\Annual_Point_Shapes_full\AnnualNumPubs\1916.shp,Year,-1,-1,C:\Users\steve\Desktop\HeatMaps\Annual_Point_Shapes_full\AnnualNumPubs\1958.shp,Year,-1,-1,C:\Users\steve\Desktop\HeatMaps\Annual_Point_Shapes_full\AnnualNumPubs\1959.shp,Year,-1,-1,C:\Users\steve\Desktop\HeatMaps\Annual_Point_Shapes_full\AnnualNumPubs\1960.shp,Year,-1,-1,C:\Users\steve\Desktop\HeatMaps\Annual_Point_Shapes_full\AnnualNumPubs\1961.shp,Year,-1,-1,C:\Users\steve\Desktop\HeatMaps\Annual_Point_Shapes_full\AnnualNumPubs\1962.shp,Year,-1,-1,C:\Users\steve\Desktop\HeatMaps\Annual_Point_Shapes_full\AnnualNumPubs\1963.shp,Year,-1,-1,C:\Users\steve\Desktop\HeatMaps\Annual_Point_Shapes_full\AnnualNumPubs\1964.shp,Year,-1,-1,C:\Users\steve\Desktop\HeatMaps\Annual_Point_Shapes_full\AnnualNumPubs\1965.shp,Year,-1,-1,C:\Users\steve\Desktop\HeatMaps\Annual_Point_Shapes_full\AnnualNumPubs\1966.shp,Year,-1,-1,C:\Users\steve\Desktop\HeatMaps\Annual_Point_Shapes_full\AnnualNumPubs\1967.shp,Year,-1,-1,C:\Users\steve\Desktop\HeatMaps\Annual_Point_Shapes_full\AnnualNumPubs\1968.shp,Year,-1,-1,C:\Users\steve\Desktop\HeatMaps\Annual_Point_Shapes_full\AnnualNumPubs\1969.shp,Year,-1,-1,C:\Users\steve\Desktop\HeatMaps\Annual_Point_Shapes_full\AnnualNumPubs\1970.shp,Year,-1,-1,C:\Users\steve\Desktop\HeatMaps\Annual_Point_Shapes_full\AnnualNumPubs\1971.shp,Year,-1,-1,C:\Users\steve\Desktop\HeatMaps\Annual_Point_Shapes_full\AnnualNumPubs\1972.shp,Year,-1,-1,C:\Users\steve\Desktop\HeatMaps\Annual_Point_Shapes_full\AnnualNumPubs\1973.shp,Year,-1,-1,C:\Users\steve\Desktop\HeatMaps\Annual_Point_Shapes_full\AnnualNumPubs\1974.shp,Year,-1,-1,C:\Users\steve\Desktop\HeatMaps\Annual_Point_Shapes_full\AnnualNumPubs\1975.shp,Year,-1,-1,C:\Users\steve\Desktop\HeatMaps\Annual_Point_Shapes_full\AnnualNumPubs\1976.shp,Year,-1,-1,C:\Users\steve\Desktop\HeatMaps\Annual_Point_Shapes_full\AnnualNumPubs\1977.shp,Year,-1,-1,C:\Users\steve\Desktop\HeatMaps\Annual_Point_Shapes_full\AnnualNumPubs\1978.shp,Year,-1,-1,C:\Users\steve\Desktop\HeatMaps\Annual_Point_Shapes_full\AnnualNumPubs\1979.shp,Year,-1,-1,C:\Users\steve\Desktop\HeatMaps\Annual_Point_Shapes_full\AnnualNumPubs\1980.shp,Year,-1,-1,C:\Users\steve\Desktop\HeatMaps\Annual_Point_Shapes_full\AnnualNumPubs\1981.shp,Year,-1,-1,C:\Users\steve\Desktop\HeatMaps\Annual_Point_Shapes_full\AnnualNumPubs\1982.shp,Year,-1,-1,C:\Users\steve\Desktop\HeatMaps\Annual_Point_Shapes_full\AnnualNumPubs\1983.shp,Year,-1,-1,C:\Users\steve\Desktop\HeatMaps\Annual_Point_Shapes_full\AnnualNumPubs\1984.shp,Year,-1,-1,C:\Users\steve\Desktop\HeatMaps\Annual_Point_Shapes_full\AnnualNumPubs\1985.shp,Year,-1,-1,C:\Users\steve\Desktop\HeatMaps\Annual_Point_Shapes_full\AnnualNumPubs\1986.shp,Year,-1,-1,C:\Users\steve\Desktop\HeatMaps\Annual_Point_Shapes_full\AnnualNumPubs\1987.shp,Year,-1,-1,C:\Users\steve\Desktop\HeatMaps\Annual_Point_Shapes_full\AnnualNumPubs\1988.shp,Year,-1,-1,C:\Users\steve\Desktop\HeatMaps\Annual_Point_Shapes_full\AnnualNumPubs\1989.shp,Year,-1,-1,C:\Users\steve\Desktop\HeatMaps\Annual_Point_Shapes_full\AnnualNumPubs\1990.shp,Year,-1,-1,C:\Users\steve\Desktop\HeatMaps\Annual_Point_Shapes_full\AnnualNumPubs\1991.shp,Year,-1,-1,C:\Users\steve\Desktop\HeatMaps\Annual_Point_Shapes_full\AnnualNumPubs\1992.shp,Year,-1,-1,C:\Users\steve\Desktop\HeatMaps\Annual_Point_Shapes_full\AnnualNumPubs\1993.shp,Year,-1,-1,C:\Users\steve\Desktop\HeatMaps\Annual_Point_Shapes_full\AnnualNumPubs\1994.shp,Year,-1,-1,C:\Users\steve\Desktop\HeatMaps\Annual_Point_Shapes_full\AnnualNumPubs\1995.shp,Year,-1,-1,C:\Users\steve\Desktop\HeatMaps\Annual_Point_Shapes_full\AnnualNumPubs\1996.shp,Year,-1,-1,C:\Users\steve\Desktop\HeatMaps\Annual_Point_Shapes_full\AnnualNumPubs\1997.shp,Year,-1,-1,C:\Users\steve\Desktop\HeatMaps\Annual_Point_Shapes_full\AnnualNumPubs\1998.shp,Year,-1,-1,C:\Users\steve\Desktop\HeatMaps\Annual_Point_Shapes_full\AnnualNumPubs\1999.shp,Year,-1,-1,C:\Users\steve\Desktop\HeatMaps\Annual_Point_Shapes_full\AnnualNumPubs\2000.shp,Year,-1,-1,C:\Users\steve\Desktop\HeatMaps\Annual_Point_Shapes_full\AnnualNumPubs\2001.shp,Year,-1,-1,C:\Users\steve\Desktop\HeatMaps\Annual_Point_Shapes_full\AnnualNumPubs\2002.shp,Year,-1,-1,C:\Users\steve\Desktop\HeatMaps\Annual_Point_Shapes_full\AnnualNumPubs\2003.shp,Year,-1,-1,C:\Users\steve\Desktop\HeatMaps\Annual_Point_Shapes_full\AnnualNumPubs\2004.shp,Year,-1,-1,C:\Users\steve\Desktop\HeatMaps\Annual_Point_Shapes_full\AnnualNumPubs\2005.shp,Year,-1,-1,C:\Users\steve\Desktop\HeatMaps\Annual_Point_Shapes_full\AnnualNumPubs\2006.shp,Year,-1,-1,C:\Users\steve\Desktop\HeatMaps\Annual_Point_Shapes_full\AnnualNumPubs\2007.shp,Year,-1,-1,C:\Users\steve\Desktop\HeatMaps\Annual_Point_Shapes_full\AnnualNumPubs\2008.shp,Year,-1,-1,C:\Users\steve\Desktop\HeatMaps\Annual_Point_Shapes_full\AnnualNumPubs\2009.shp,Year,-1,-1,C:\Users\steve\Desktop\HeatMaps\Annual_Point_Shapes_full\AnnualNumPubs\2010.shp,Year,-1,-1,C:\Users\steve\Desktop\HeatMaps\Annual_Point_Shapes_full\AnnualNumPubs\2011.shp,Year,-1,-1,C:\Users\steve\Desktop\HeatMaps\Annual_Point_Shapes_full\AnnualNumPubs\2012.shp,Year,-1,-1,C:\Users\steve\Desktop\HeatMaps\Annual_Point_Shapes_full\AnnualNumPubs\2013.shp,Year,-1,-1,C:\Users\steve\Desktop\HeatMaps\Annual_Point_Shapes_full\AnnualNumPubs\2014.shp,Year,-1,-1,C:\Users\steve\Desktop\HeatMaps\Annual_Point_Shapes_full\AnnualNumPubs\2015.shp,Year,-1,-1,C:\Users\steve\Desktop\HeatMaps\Annual_Point_Shapes_full\AnnualNumPubs\2016.shp,Year,-1,-1"</Process><Process Name="Copy Features" ToolSource="c:\program files (x86)\arcgis\desktop10.7\ArcToolbox\Toolboxes\Data Management Tools.tbx\CopyFeatures" Date="20210614" Time="165846">CopyFeatures I_Merged_1907_2016_Year C:\Users\steve\Desktop\HeatMaps\Annual_Point_Shapes_trimmed\1978.shp # 0 0 0</Process><Process Name="Minimum Bounding Geometry" ToolSource="c:\program files (x86)\arcgis\desktop10.7\ArcToolbox\Toolboxes\Data Management Tools.tbx\MinimumBoundingGeometry" Date="20210723" Time="103125">MinimumBoundingGeometry C:\Users\steve\Desktop\HeatMaps\Annual_Point_Shapes_trimmed\1978.shp C:\Users\steve\Desktop\HeatMaps\HeatMaps_output\1978_bound.shp CONVEX_HULL ALL # NO_MBG_FIELDS</Process></lineage><itemProps><itemName Sync="TRUE">1978_bound</itemName><imsContentType Sync="TRUE">002</imsContentType><itemLocation><linkage Sync="TRUE">file://\\LAPTOP-10VNOQTG\C$\Users\steve\Desktop\HeatMaps\HeatMaps_output\1978_bound.shp</linkage><protocol Sync="TRUE">Local Area Network</protocol></itemLocation><itemSize Sync="TRUE">0.000</itemSize></itemProps><coordRef><type Sync="TRUE">Projected</type><geogcsn Sync="TRUE">GCS_WGS_1984</geogcsn><csUnits Sync="TRUE">Linear Unit: Meter (1.000000)</csUnits><projcsn Sync="TRUE">South_Pole_Azimuthal_Equidistant</projcsn><peXml Sync="TRUE">&lt;ProjectedCoordinateSystem xsi:type='typens:ProjectedCoordinateSystem' xmlns:xsi='http://www.w3.org/2001/XMLSchema-instance' xmlns:xs='http://www.w3.org/2001/XMLSchema' xmlns:typens='http://www.esri.com/schemas/ArcGIS/10.7'&gt;&lt;WKT&gt;PROJCS[&amp;quot;South_Pole_Azimuthal_Equidistant&amp;quot;,GEOGCS[&amp;quot;GCS_WGS_1984&amp;quot;,DATUM[&amp;quot;D_WGS_1984&amp;quot;,SPHEROID[&amp;quot;WGS_1984&amp;quot;,6378137.0,298.257223563]],PRIMEM[&amp;quot;Greenwich&amp;quot;,0.0],UNIT[&amp;quot;Degree&amp;quot;,0.0174532925199433]],PROJECTION[&amp;quot;Azimuthal_Equidistant&amp;quot;],PARAMETER[&amp;quot;False_Easting&amp;quot;,0.0],PARAMETER[&amp;quot;False_Northing&amp;quot;,0.0],PARAMETER[&amp;quot;Central_Meridian&amp;quot;,0.0],PARAMETER[&amp;quot;Latitude_Of_Origin&amp;quot;,-90.0],UNIT[&amp;quot;Meter&amp;quot;,1.0],AUTHORITY[&amp;quot;Esri&amp;quot;,102019]]&lt;/WKT&gt;&lt;XOrigin&gt;-20004100&lt;/XOrigin&gt;&lt;YOrigin&gt;-20004100&lt;/YOrigin&gt;&lt;XYScale&gt;225133828.93359336&lt;/XYScale&gt;&lt;ZOrigin&gt;-100000&lt;/ZOrigin&gt;&lt;ZScale&gt;10000&lt;/ZScale&gt;&lt;MOrigin&gt;-100000&lt;/MOrigin&gt;&lt;MScale&gt;10000&lt;/MScale&gt;&lt;XYTolerance&gt;0.001&lt;/XYTolerance&gt;&lt;ZTolerance&gt;0.001&lt;/ZTolerance&gt;&lt;MTolerance&gt;0.001&lt;/MTolerance&gt;&lt;HighPrecision&gt;true&lt;/HighPrecision&gt;&lt;WKID&gt;102019&lt;/WKID&gt;&lt;LatestWKID&gt;102019&lt;/LatestWKID&gt;&lt;/ProjectedCoordinateSystem&gt;</peXml></coordRef><copyHistory><copy source="C:\Users\steve\Dropbox\Projects\McMurdo_Dry_Valleys\Lazy_Kiwi_Hypothesis\Manuscript\EnvMngt_ms\PLOS_ONE\_Resubmission\SI_updated\AnnualNumPubs_addyear\1907" dest="\\LAPTOP-10VNOQTG\C$\Users\steve\Dropbox\Projects\McMurdo_Dry_Valleys\Lazy_Kiwi_Hypothesis\Manuscript\EnvMngt_ms\PLOS_ONE\_Resubmission\SI_updated\AnnualNumPubs\1907" date="20210614" time="11022900"></copy></copyHistory></DataProperties><SyncDate>20210723</SyncDate><SyncTime>10312500</SyncTime><ModDate>20210723</ModDate><ModTime>10312500</ModTime></Esri><dataIdInfo><envirDesc Sync="TRUE"> Version 6.2 (Build 9200) ; Esri ArcGIS 10.7.1.11595</envirDesc><dataLang><languageCode value="eng" Sync="TRUE"></languageCode><countryCode value="USA" Sync="TRUE"></countryCode></dataLang><idCitation><resTitle Sync="TRUE">1978_bound</resTitle><presForm><PresFormCd value="005" Sync="TRUE"></PresFormCd></presForm></idCitation><spatRpType><SpatRepTypCd value="001" Sync="TRUE"></SpatRepTypCd></spatRpType></dataIdInfo><mdLang><languageCode value="eng" Sync="TRUE"></languageCode><countryCode value="USA" Sync="TRUE"></countryCode></mdLang><distInfo><distFormat><formatName Sync="TRUE">Shapefile</formatName></distFormat><distTranOps><transSize Sync="TRUE">0.000</transSize></distTranOps></distInfo><mdHrLv><ScopeCd value="005" Sync="TRUE"></ScopeCd></mdHrLv><mdHrLvName Sync="TRUE">dataset</mdHrLvName><refSysInfo><RefSystem><refSysID><identCode code="102019" Sync="TRUE"></identCode><idCodeSpace Sync="TRUE">Esri</idCodeSpace><idVersion Sync="TRUE">4.0.0</idVersion></refSysID></RefSystem></refSysInfo><spatRepInfo><VectSpatRep><geometObjs Name="1978_bound"><geoObjTyp><GeoObjTypCd value="002" Sync="TRUE"></GeoObjTypCd></geoObjTyp><geoObjCnt Sync="TRUE">0</geoObjCnt></geometObjs><topLvl><TopoLevCd value="001" Sync="TRUE"></TopoLevCd></topLvl></VectSpatRep></spatRepInfo><spdoinfo><ptvctinf><esriterm Name="1978_bound"><efeatyp Sync="TRUE">Simple</efeatyp><efeageom code="4" Sync="TRUE"></efeageom><esritopo Sync="TRUE">FALSE</esritopo><efeacnt Sync="TRUE">0</efeacnt><spindex Sync="TRUE">FALSE</spindex><linrefer Sync="TRUE">FALSE</linrefer></esriterm></ptvctinf></spdoinfo><eainfo><detailed Name="1978_bound"><enttyp><enttypl Sync="TRUE">1978_bound</enttypl><enttypt Sync="TRUE">Feature Class</enttypt><enttypc Sync="TRUE">0</enttypc></enttyp><attr><attrlabl Sync="TRUE">FID</attrlabl><attalias Sync="TRUE">FID</attalias><attrtype Sync="TRUE">OID</attrtype><attwidth Sync="TRUE">4</attwidth><atprecis Sync="TRUE">0</atprecis><attscale Sync="TRUE">0</attscale><attrdef Sync="TRUE">Internal feature number.</attrdef><attrdefs Sync="TRUE">Esri</attrdefs><attrdomv><udom Sync="TRUE">Sequential unique whole numbers that are automatically generated.</udom></attrdomv></attr><attr><attrlabl Sync="TRUE">Shape</attrlabl><attalias Sync="TRUE">Shape</attalias><attrtype Sync="TRUE">Geometry</attrtype><attwidth Sync="TRUE">0</attwidth><atprecis Sync="TRUE">0</atprecis><attscale Sync="TRUE">0</attscale><attrdef Sync="TRUE">Feature geometry.</attrdef><attrdefs Sync="TRUE">Esri</attrdefs><attrdomv><udom Sync="TRUE">Coordinates defining the features.</udom></attrdomv></attr><attr><attrlabl Sync="TRUE">Id</attrlabl><attalias Sync="TRUE">Id</attalias><attrtype Sync="TRUE">Integer</attrtype><attwidth Sync="TRUE">6</attwidth><atprecis Sync="TRUE">6</atprecis><attscale Sync="TRUE">0</attscale></attr></detailed></eainfo><mdDateSt Sync="TRUE">20210723</mdDateSt><mdChar><CharSetCd value="004" Sync="TRUE"></CharSetCd></mdChar></metadata>
