# Supplementary material for: Research sites get closer to field camps over time: Informing environmental management through a geospatial analysis of science in the McMurdo Dry Valleys, Antarctica
Source: PLoS One. 2021 Nov 4;16(11):e0257950. doi: 10.1371/journal.pone.0257950 (PMC8568199; doi:10.1371/journal.pone.0257950)
Supplement: S2 Dataset — Annual GIS layers of camp locations; study site locations with associated publication counts; randomly generated point locations; geospatial layers resulting from analyses of study sites (Figs 2 and 4 and S1 Video). (ZIP) [file pone.0257950.s004.zip › S3_Dataset/StudySites_bounding-polys_mc_sd_kd/1907_mc.shp.xml]

<?xml version="1.0" encoding="UTF-8"?>
<metadata xml:lang="en"><Esri><CreaDate>20210723</CreaDate><CreaTime>09421700</CreaTime><ArcGISFormat>1.0</ArcGISFormat><SyncOnce>TRUE</SyncOnce><DataProperties><lineage><Process ToolSource="c:\program files (x86)\arcgis\desktop10.7\ArcToolbox\Toolboxes\Data Management Tools.tbx\CreateFeatureclass" Date="20210723" Time="094217">CreateFeatureclass C:\Users\steve\Desktop\HeatMaps\HeatMaps_output 1907_mc.shp POINT # ENABLED ENABLED "PROJCS['South_Pole_Azimuthal_Equidistant',GEOGCS['GCS_WGS_1984',DATUM['D_WGS_1984',SPHEROID['WGS_1984',6378137.0,298.257223563]],PRIMEM['Greenwich',0.0],UNIT['Degree',0.0174532925199433]],PROJECTION['Azimuthal_Equidistant'],PARAMETER['False_Easting',0.0],PARAMETER['False_Northing',0.0],PARAMETER['Central_Meridian',0.0],PARAMETER['Latitude_Of_Origin',-90.0],UNIT['Meter',1.0]];-20004100 -20004100 225133828.933593;-100000 10000;-100000 10000;0.001;0.001;0.001;IsHighPrecision" # 0 0 0</Process><Process ToolSource="c:\program files (x86)\arcgis\desktop10.7\ArcToolbox\Toolboxes\Data Management Tools.tbx\AddField" Date="20210723" Time="094228">AddField C:\Users\steve\Desktop\HeatMaps\HeatMaps_output\1907_mc.shp XCoord DOUBLE # # # # NULLABLE NON_REQUIRED #</Process><Process ToolSource="c:\program files (x86)\arcgis\desktop10.7\ArcToolbox\Toolboxes\Data Management Tools.tbx\AddField" Date="20210723" Time="094238">AddField C:\Users\steve\Desktop\HeatMaps\HeatMaps_output\1907_mc.shp YCoord DOUBLE # # # # NULLABLE NON_REQUIRED #</Process><Process ToolSource="c:\program files (x86)\arcgis\desktop10.7\ArcToolbox\Toolboxes\Data Management Tools.tbx\AddField" Date="20210723" Time="094251">AddField C:\Users\steve\Desktop\HeatMaps\HeatMaps_output\1907_mc.shp ZCoord DOUBLE # # # # NULLABLE NON_REQUIRED #</Process><Process Name="Mean Center" ToolSource="c:\program files (x86)\arcgis\desktop10.7\ArcToolbox\Toolboxes\Spatial Statistics Tools.tbx\MeanCenter" Date="20210723" Time="094309">MeanCenter C:\Users\steve\Desktop\HeatMaps\Annual_Point_Shapes_trimmed\1907.shp C:\Users\steve\Desktop\HeatMaps\HeatMaps_output\1907_mc.shp NUM_PUBS # #</Process></lineage></DataProperties></Esri></metadata>
