# Supplementary material for: Research sites get closer to field camps over time: Informing environmental management through a geospatial analysis of science in the McMurdo Dry Valleys, Antarctica
Source: PLoS One. 2021 Nov 4;16(11):e0257950. doi: 10.1371/journal.pone.0257950 (PMC8568199; doi:10.1371/journal.pone.0257950)
Supplement: S2 Dataset — Annual GIS layers of camp locations; study site locations with associated publication counts; randomly generated point locations; geospatial layers resulting from analyses of study sites (Figs 2 and 4 and S1 Video). (ZIP) [file pone.0257950.s004.zip › S3_Dataset/StudySites_bounding-polys_mc_sd_kd/2016_KD_count_sd.tif.xml]

<?xml version="1.0" encoding="UTF-8"?>
<metadata xml:lang="en"><Esri><CreaDate>20210723</CreaDate><CreaTime>11115900</CreaTime><ArcGISFormat>1.0</ArcGISFormat><SyncOnce>TRUE</SyncOnce><DataProperties><lineage><Process Name="Extract by Mask" ToolSource="c:\program files (x86)\arcgis\desktop10.7\ArcToolbox\Toolboxes\Spatial Analyst Tools.tbx\ExtractByMask" Date="20210723" Time="111159">ExtractByMask C:\Users\steve\Desktop\HeatMaps\HeatMaps_output\2016_KD_count_sd_square.tif C:\Users\steve\Desktop\HeatMaps\HeatMaps_output\2016_bound_buff.shp C:\Users\steve\Desktop\HeatMaps\HeatMaps_output\2016_KD_count_sd.tif</Process><Process ToolSource="c:\program files (x86)\arcgis\desktop10.7\ArcToolbox\Toolboxes\Data Management Tools.tbx\CalculateStatistics" Date="20210727" Time="155952">CalculateStatistics C:\Users\steve\Desktop\HeatMaps\HeatMaps_output\2016_KD_count_sd.tif 1 1 # OVERWRITE "Feature Set"</Process></lineage></DataProperties></Esri></metadata>
